# Supplementary material for: SEPIa, a knowledge-driven algorithm for predicting conformational B-cell epitopes from the amino acid sequence
Source: BMC Bioinformatics. 2017 Feb 10;18:95. doi: 10.1186/s12859-017-1528-9 (PMC5301386; doi:10.1186/s12859-017-1528-9)
Supplement: Additional file 2: — Values of the epitope/non-epitope energy-like feature F9. (ZIP 61 kb) [file 12859_2017_1528_MOESM2_ESM.zip]

Archive with 13 entries (10 files):
- Feature_9/
- Feature_9/.DS_Store
- __MACOSX/
- __MACOSX/Feature_9/
- __MACOSX/Feature_9/._.DS_Store
- Feature_9/PairPotE
- __MACOSX/Feature_9/._PairPotE
- Feature_9/PairPotN
- __MACOSX/Feature_9/._PairPotN
- Feature_9/SinglePotE
- __MACOSX/Feature_9/._SinglePotE
- Feature_9/SinglePotN
- __MACOSX/Feature_9/._SinglePotN
