# Supplementary material for: SEPIa, a knowledge-driven algorithm for predicting conformational B-cell epitopes from the amino acid sequence
Source: BMC Bioinformatics. 2017 Feb 10;18:95. doi: 10.1186/s12859-017-1528-9 (PMC5301386; doi:10.1186/s12859-017-1528-9)
Supplement: Additional file 2: — Values of the epitope/non-epitope energy-like feature F9. (ZIP 61 kb) [file 12859_2017_1528_MOESM2_ESM.zip › Feature_9/PairPotE]

{'1': {'A': {'3': {'A': -0.24916177184708949, 'C': -0.02860734765142396, 'E': -0.04018383240542576, 'D': -0.10982422268857905, 'G': -0.08962734806320177, 'F': -0.10330247829837007, 'I': -0.13549401220975063, 'H': 0.018528519061723595, 'K': -0.1418098059316575, 'M': 0.03205743558162049, 'L': -0.10161547345582579, 'N': 0.159061786169121, 'Q': 0.09884346128181243, 'P': -0.09012998616448843, 'S': -0.06521114176754109, 'R': -0.04018383240542576, 'T': 0.05318348122513163, 'W': -0.04953828303343137, 'V': -0.00862799805611561, 'Y': -0.11630370937403682}, '2': {'A': -0.13549401220975063, 'C': -0.02153186745234266, 'E': -0.03382789576449825, 'D': -0.020993529569711955, 'G': -0.07137130958789678, 'F': -0.06325274422270437, 'I': -0.10982422268857905, 'H': -0.03563311695299885, 'K': -0.02743130264524163, 'M': -0.056419024249531546, 'L': -0.1430328182600729, 'N': -0.007992298494045204, 'Q': -0.020993529569711955, 'P': 0.021800235222088536, 'S': -0.14818051284075445, 'R': 0.05318348122513163, 'T': -0.14808596062422255, 'W': 0.0, 'V': 0.003432419104110501, 'Y': -0.0014277415889244662}}, 'C': {'3': {'A': 0.08090421192422886, 'C': -0.007228925204551199, 'E': 0.07377831235198222, 'D': 0.0, 'G': -0.04260986900396626, 'F': -0.02153186745234266, 'I': -0.03563311695299885, 'H': -0.007228925204551199, 'K': -0.007228925204551199, 'M': 0.0, 'L': -0.03563311695299885, 'N': -0.01440596788009597, 'Q': -0.02860734765142396, 'P': -0.02153186745234266, 'S': 0.052700310800358606, 'R': -0.01440596788009597, 'T': -0.02860734765142396, 'W': -0.007228925204551199, 'V': -0.03563311695299885, 'Y': -0.03563311695299885}, '2': {'A': -0.02153186745234266, 'C': 0.0, 'E': -0.01440596788009597, 'D': -0.02860734765142396, 'G': -0.02860734765142396, 'F': -0.056419024249531546, 'I': -0.02860734765142396, 'H': 0.0, 'K': -0.01440596788009597, 'M': -0.007228925204551199, 'L': 0.052700310800358606, 'N': -0.007228925204551199, 'Q': 0.07377831235198222, 'P': 0.07377831235198222, 'S': -0.04953828303343137, 'R': -0.01440596788009597, 'T': -0.02153186745234266, 'W': -0.007228925204551199, 'V': -0.02860734765142396, 'Y': -0.007228925204551199}}, 'E': {'3': {'A': -0.020993529569711955, 'C': -0.02153186745234266, 'E': 0.13360598664659215, 'D': -0.11630370937403682, 'G': -0.020993529569711955, 'F': 0.005180193639836495, 'I': -0.06521114176754109, 'H': 0.059677062851325985, 'K': 0.15254004177891212, 'M': 0.1923241832115431, 'L': 0.14464925419170802, 'N': 0.005180193639836495, 'Q': 0.1946624306895554, 'P': 0.16562634307424165, 'S': 0.003432419104110501, 'R': 0.011832084292182778, 'T': 0.046827544584204024, 'W': 0.08090421192422886, 'V': -0.014514042884254183, 'Y': 0.03889115555479317}, '2': {'A': -0.17888913768984405, 'C': 0.08808125459977362, 'E': 0.19082249992066705, 'D': -0.04649962612733268, 'G': 0.08558363540070535, 'F': -0.007992298494045204, 'I': 0.159061786169121, 'H': 0.066702832152901, 'K': -0.0026159710735719787, 'M': 0.21282598143405979, 'L': 0.0760638873080245, 'N': -0.12274148244956644, 'Q': 0.11228147553800652, 'P': 0.08558363540070535, 'S': -0.04018383240542576, 'R': 0.018528519061723595, 'T': 0.046827544584204024, 'W': -0.02153186745234266, 'V': 0.2387836187159427, 'Y': -0.0014277415889244662}}, 'D': {'3': {'A': 0.08558363540070535, 'C': -0.007228925204551199, 'E': 0.005180193639836495, 'D': 0.07249733410537569, 'G': 0.021800235222088536, 'F': 0.15254004177891212, 'I': 0.17888616895534895, 'H': -0.01440596788009597, 'K': -0.17280394175998223, 'M': -0.03563311695299885, 'L': 0.12770047231372952, 'N': -0.11630370937403682, 'Q': -0.014514042884254183, 'P': -0.07004008125594803, 'S': -0.17888913768984405, 'R': -0.08347809551214207, 'T': -0.10330247829837007, 'W': 0.24083239701514844, 'V': 0.05318348122513163, 'Y': -0.07678166074260119}, '2': {'A': -0.03382789576449825, 'C': -0.01440596788009597, 'E': -0.007992298494045204, 'D': 0.13962278201792458, 'G': 0.05318348122513163, 'F': 0.06601784741991772, 'I': -0.12913807556882312, 'H': -0.056419024249531546, 'K': -0.02743130264524163, 'M': -0.06325274422270437, 'L': 0.05359250016000747, 'N': 0.13962278201792458, 'Q': 0.011832084292182778, 'P': 0.018528519061723595, 'S': 0.08558363540070535, 'R': -0.07678166074260119, 'T': 0.07249733410537569, 'W': -0.02153186745234266, 'V': 0.005180193639836495, 'Y': -0.12274148244956644}}, 'G': {'3': {'A': -0.10755607017029581, 'C': -0.02153186745234266, 'E': 0.15254004177891212, 'D': 0.0595800743443881, 'G': 0.08347512677764704, 'F': 0.040511750862297156, 'I': 0.005180193639836495, 'H': 0.02527009854837679, 'K': -0.05277578081989767, 'M': -0.056419024249531546, 'L': 0.0303131352621687, 'N': -0.056419024249531546, 'Q': 0.018528519061723595, 'P': -0.06325274422270437, 'S': -0.08357895788551917, 'R': 0.15758309893136885, 'T': 0.0595800743443881, 'W': 0.03205743558162049, 'V': 0.05359250016000747, 'Y': 0.005180193639836495}, '2': {'A': -0.1706743790824514, 'C': -0.03563311695299885, 'E': 0.1722342783030026, 'D': 0.13322618889866805, 'G': 0.09568277507526944, 'F': 0.0595800743443881, 'I': -0.04018383240542576, 'H': 0.1055398960513534, 'K': -0.12274148244956644, 'M': 0.02527009854837679, 'L': -0.04649962612733268, 'N': 0.005180193639836495, 'Q': -0.07678166074260119, 'P': 0.22016852724717606, 'S': -0.10755607017029581, 'R': 0.0595800743443881, 'T': 0.11019034021391139, 'W': 0.059677062851325985, 'V': -0.11630370937403682, 'Y': -0.07004008125594803}}, 'F': {'3': {'A': 0.021800235222088536, 'C': -0.02153186745234266, 'E': 0.005180193639836495, 'D': 0.12687025225774037, 'G': -0.007992298494045204, 'F': -0.007992298494045204, 'I': -0.09012998616448843, 'H': -0.01440596788009597, 'K': 0.040511750862297156, 'M': -0.07678166074260119, 'L': -0.08962734806320177, 'N': -0.10982422268857905, 'Q': -0.07678166074260119, 'P': 0.17595091504934698, 'S': 0.07901907849558468, 'R': 0.03205743558162049, 'T': 0.011832084292182778, 'W': 0.0, 'V': -0.04018383240542576, 'Y': -0.07004008125594803}, '2': {'A': -0.03382789576449825, 'C': -0.01440596788009597, 'E': -0.07678166074260119, 'D': -0.007992298494045204, 'G': 0.18214926587247676, 'F': -0.04649962612733268, 'I': -0.10330247829837007, 'H': -0.02153186745234266, 'K': -0.17280394175998223, 'M': -0.03563311695299885, 'L': 0.040511750862297156, 'N': 0.08558363540070535, 'Q': 0.08558363540070535, 'P': 0.02527009854837679, 'S': -0.07137130958789678, 'R': 0.07249733410537569, 'T': 0.06601784741991772, 'W': 0.066702832152901, 'V': -0.07004008125594803, 'Y': -0.07678166074260119}}, 'I': {'3': {'A': -0.12274148244956644, 'C': -0.04953828303343137, 'E': -0.10982422268857905, 'D': -0.10982422268857905, 'G': -0.12274148244956644, 'F': -0.07004008125594803, 'I': -0.10330247829837007, 'H': -0.03563311695299885, 'K': 0.040511750862297156, 'M': -0.02860734765142396, 'L': -0.07749376195565728, 'N': -0.12274148244956644, 'Q': 0.11228147553800652, 'P': -0.07004008125594803, 'S': -0.16052132157186605, 'R': 0.018528519061723595, 'T': -0.09012998616448843, 'W': 0.07377831235198222, 'V': -0.08962734806320177, 'Y': -0.07004008125594803}, '2': {'A': 0.011832084292182778, 'C': -0.03563311695299885, 'E': -0.12274148244956644, 'D': -0.08347809551214207, 'G': -0.12913807556882312, 'F': -0.07678166074260119, 'I': -0.12274148244956644, 'H': 0.052700310800358606, 'K': -0.07678166074260119, 'M': -0.09673792139324927, 'L': -0.03232105139354267, 'N': -0.056419024249531546, 'Q': -0.10982422268857905, 'P': 0.03205743558162049, 'S': -0.10755607017029581, 'R': -0.007992298494045204, 'T': 0.005180193639836495, 'W': -0.02153186745234266, 'V': -0.12274148244956644, 'Y': -0.07678166074260119}}, 'H': {'3': {'A': -0.04953828303343137, 'C': -0.007228925204551199, 'E': 0.04577189677089346, 'D': -0.04953828303343137, 'G': -0.02860734765142396, 'F': 0.059677062851325985, 'I': 0.03205743558162049, 'H': -0.04953828303343137, 'K': -0.056419024249531546, 'M': -0.007228925204551199, 'L': 0.011832084292182778, 'N': -0.02860734765142396, 'Q': 0.03205743558162049, 'P': -0.04953828303343137, 'S': 0.018528519061723595, 'R': -0.04953828303343137, 'T': -0.056419024249531546, 'W': -0.02153186745234266, 'V': 0.14668843984095573, 'Y': 0.03205743558162049}, '2': {'A': 0.03889115555479317, 'C': -0.01440596788009597, 'E': 0.052700310800358606, 'D': -0.02153186745234266, 'G': 0.005180193639836495, 'F': 0.02527009854837679, 'I': 0.018528519061723595, 'H': -0.09012998616448843, 'K': -0.04953828303343137, 'M': -0.03563311695299885, 'L': 0.09884346128181243, 'N': -0.02860734765142396, 'Q': -0.01440596788009597, 'P': 0.059677062851325985, 'S': -0.07004008125594803, 'R': -0.02153186745234266, 'T': -0.01440596788009597, 'W': -0.02860734765142396, 'V': 0.052700310800358606, 'Y': -0.04260986900396626}}, 'K': {'3': {'A': -0.10330247829837007, 'C': 0.07377831235198222, 'E': 0.11427830384326854, 'D': -0.1666814893922216, 'G': -0.11630370937403682, 'F': 0.11427830384326854, 'I': -0.07137130958789678, 'H': 0.11906881257125027, 'K': -0.026450207513528827, 'M': -0.07004008125594803, 'L': -0.06684021505313478, 'N': -0.08347809551214207, 'Q': 0.09219157062946631, 'P': 0.09219157062946631, 'S': 0.09568277507526944, 'R': -0.0014277415889244662, 'T': 0.10804129371875501, 'W': 0.11906881257125027, 'V': 0.07249733410537569, 'Y': -0.11630370937403682}, '2': {'A': -0.17280394175998223, 'C': -0.02860734765142396, 'E': 0.09298154397613365, 'D': 0.11427830384326854, 'G': -0.04649962612733268, 'F': -0.09012998616448843, 'I': -0.12913807556882312, 'H': 0.09884346128181243, 'K': -0.07137130958789678, 'M': -0.04953828303343137, 'L': 0.15630333626107493, 'N': -0.007992298494045204, 'Q': -0.04953828303343137, 'P': -0.08347809551214207, 'S': -0.020993529569711955, 'R': -0.059012790944411246, 'T': 0.12055445853583345, 'W': 0.066702832152901, 'V': 0.08956032270750888, 'Y': 0.17888616895534895}}, 'M': {'3': {'A': -0.04953828303343137, 'C': 0.08808125459977362, 'E': -0.06325274422270437, 'D': 0.04577189677089346, 'G': 0.03205743558162049, 'F': 0.03205743558162049, 'I': -0.03563311695299885, 'H': -0.02860734765142396, 'K': 0.02527009854837679, 'M': -0.02860734765142396, 'L': 0.11228147553800652, 'N': -0.007228925204551199, 'Q': -0.02860734765142396, 'P': -0.03563311695299885, 'S': -0.056419024249531546, 'R': -0.04260986900396626, 'T': -0.02860734765142396, 'W': 0.0, 'V': 0.03205743558162049, 'Y': -0.01440596788009597}, '2': {'A': -0.04953828303343137, 'C': 0.0, 'E': 0.12590253254442313, 'D': -0.02153186745234266, 'G': -0.08347809551214207, 'F': -0.07004008125594803, 'I': -0.03563311695299885, 'H': -0.01440596788009597, 'K': -0.04260986900396626, 'M': -0.01440596788009597, 'L': 0.011832084292182778, 'N': 0.03889115555479317, 'Q': 0.052700310800358606, 'P': -0.04260986900396626, 'S': 0.03205743558162049, 'R': 0.08808125459977362, 'T': -0.06325274422270437, 'W': 0.08090421192422886, 'V': -0.02153186745234266, 'Y': -0.02153186745234266}}, 'L': {'3': {'A': -0.02054469318066609, 'C': -0.03563311695299885, 'E': 0.2208418573986461, 'D': 0.11019034021391139, 'G': 0.0654386112073403, 'F': -0.17888913768984405, 'I': 0.0595800743443881, 'H': 0.03205743558162049, 'K': -0.11108696103455945, 'M': 0.03889115555479317, 'L': -0.15345860664880884, 'N': 0.07141470961742083, 'Q': 0.1946624306895554, 'P': 0.01564006740173295, 'S': -0.17621966688940277, 'R': 0.10184294289562505, 'T': -0.09563937504574539, 'W': -0.06325274422270437, 'V': -0.08962734806320177, 'Y': -0.12274148244956644}, '2': {'A': -0.21464260818749734, 'C': 0.03205743558162049, 'E': 0.06494238992748533, 'D': 0.11427830384326854, 'G': 0.11599305029061795, 'F': 0.15153470875368627, 'I': -0.05277578081989767, 'H': -0.09012998616448843, 'K': 0.001955915154302673, 'M': -0.07004008125594803, 'L': -0.10020745880514177, 'N': -0.04649962612733268, 'Q': 0.10184294289562505, 'P': -0.17280394175998223, 'S': -0.061169135851124753, 'R': 0.07742673659996437, 'T': -0.00862799805611561, 'W': -0.04260986900396626, 'V': 0.036082368060189565, 'Y': 0.021800235222088536}}, 'N': {'3': {'A': -0.056419024249531546, 'C': -0.007228925204551199, 'E': 0.06601784741991772, 'D': 0.08558363540070535, 'G': -0.007992298494045204, 'F': -0.07678166074260119, 'I': 0.02527009854837679, 'H': 0.059677062851325985, 'K': -0.04649962612733268, 'M': 0.08090421192422886, 'L': 0.06601784741991772, 'N': 0.02527009854837679, 'Q': -0.07678166074260119, 'P': -0.06325274422270437, 'S': -0.02743130264524163, 'R': -0.04953828303343137, 'T': -0.059012790944411246, 'W': 0.07377831235198222, 'V': 0.07901907849558468, 'Y': 0.03205743558162049}, '2': {'A': 0.005180193639836495, 'C': -0.01440596788009597, 'E': -0.07678166074260119, 'D': -0.07004008125594803, 'G': 0.07901907849558468, 'F': -0.007992298494045204, 'I': -0.07004008125594803, 'H': -0.02153186745234266, 'K': 0.13962278201792458, 'M': 0.066702832152901, 'L': 0.03423559616973199, 'N': 0.1055398960513534, 'Q': 0.052700310800358606, 'P': -0.007992298494045204, 'S': -0.09012998616448843, 'R': 0.03889115555479317, 'T': -0.10982422268857905, 'W': 0.14668843984095573, 'V': -0.04018383240542576, 'Y': -0.06325274422270437}}, 'Q': {'3': {'A': -0.13549401220975063, 'C': -0.01440596788009597, 'E': 0.07901907849558468, 'D': -0.06325274422270437, 'G': 0.2059452402179595, 'F': 0.1722342783030026, 'I': 0.040511750862297156, 'H': -0.01440596788009597, 'K': 0.09884346128181243, 'M': 0.04577189677089346, 'L': 0.2763270325393414, 'N': 0.12590253254442313, 'Q': 0.17888616895534895, 'P': -0.06325274422270437, 'S': -0.12274148244956644, 'R': -0.09673792139324927, 'T': 0.03205743558162049, 'W': -0.01440596788009597, 'V': 0.07249733410537569, 'Y': 0.1327832737605233}, '2': {'A': -0.020993529569711955, 'C': -0.02860734765142396, 'E': 0.33450961703598486, 'D': 0.17888616895534895, 'G': 0.06601784741991772, 'F': -0.09673792139324927, 'I': 0.005180193639836495, 'H': 0.2059452402179595, 'K': 0.14606055509345417, 'M': 0.059677062851325985, 'L': -0.02743130264524163, 'N': 0.14668843984095573, 'Q': -0.07678166074260119, 'P': -0.04953828303343137, 'S': -0.10982422268857905, 'R': 0.11228147553800652, 'T': 0.12590253254442313, 'W': -0.03563311695299885, 'V': 0.09219157062946631, 'Y': -0.03563311695299885}}, 'P': {'3': {'A': 0.046827544584204024, 'C': 0.066702832152901, 'E': 0.018528519061723595, 'D': -0.09673792139324927, 'G': 0.07742673659996437, 'F': -0.09012998616448843, 'I': -0.07004008125594803, 'H': -0.07678166074260119, 'K': -0.08347809551214207, 'M': -0.03563311695299885, 'L': 0.09568277507526944, 'N': -0.04953828303343137, 'Q': 0.066702832152901, 'P': -0.10982422268857905, 'S': -0.03382789576449825, 'R': 0.03205743558162049, 'T': 0.2596905758786118, 'W': -0.01440596788009597, 'V': -0.03382789576449825, 'Y': -0.056419024249531546}, '2': {'A': -0.03382789576449825, 'C': -0.02860734765142396, 'E': 0.01564006740173295, 'D': -0.02860734765142396, 'G': -0.04018383240542576, 'F': 0.02527009854837679, 'I': 0.03205743558162049, 'H': -0.07004008125594803, 'K': -0.09012998616448843, 'M': -0.01440596788009597, 'L': 0.08956032270750888, 'N': -0.04953828303343137, 'Q': -0.056419024249531546, 'P': -0.04018383240542576, 'S': 0.046827544584204024, 'R': -0.04953828303343137, 'T': -0.0014277415889244662, 'W': 0.07377831235198222, 'V': 0.08558363540070535, 'Y': 0.07901907849558468}}, 'S': {'3': {'A': -0.13549401220975063, 'C': 0.059677062851325985, 'E': -0.08357895788551917, 'D': 0.1946624306895554, 'G': -0.06521114176754109, 'F': -0.08357895788551917, 'I': -0.10330247829837007, 'H': -0.04260986900396626, 'K': -0.12913807556882312, 'M': 0.04577189677089346, 'L': -0.05546571199351439, 'N': -0.07678166074260119, 'Q': -0.09673792139324927, 'P': 0.009517615033972469, 'S': -0.09563937504574539, 'R': 0.06601784741991772, 'T': 0.04188507813689597, 'W': 0.04577189677089346, 'V': -0.10755607017029581, 'Y': -0.16052132157186605}, '2': {'A': -0.11933242838317246, 'C': 0.052700310800358606, 'E': -0.1418098059316575, 'D': 0.07141470961742083, 'G': -0.11346158450315869, 'F': -0.020993529569711955, 'I': -0.08962734806320177, 'H': -0.07004008125594803, 'K': 0.009517615033972469, 'M': -0.056419024249531546, 'L': -0.2434906926450794, 'N': 0.011832084292182778, 'Q': 0.02527009854837679, 'P': -0.020993529569711955, 'S': -0.07749376195565728, 'R': -0.014514042884254183, 'T': 0.09568277507526944, 'W': -0.01440596788009597, 'V': 0.036082368060189565, 'Y': -0.07678166074260119}}, 'R': {'3': {'A': -0.16052132157186605, 'C': -0.007228925204551199, 'E': 0.16562634307424165, 'D': 0.02527009854837679, 'G': 0.09219157062946631, 'F': 0.07249733410537569, 'I': -0.014514042884254183, 'H': 0.1327832737605233, 'K': 0.07249733410537569, 'M': -0.02860734765142396, 'L': -0.05277578081989767, 'N': -0.08347809551214207, 'Q': 0.11906881257125027, 'P': 0.08558363540070535, 'S': -0.03382789576449825, 'R': 0.08558363540070535, 'T': -0.02743130264524163, 'W': -0.01440596788009597, 'V': -0.07678166074260119, 'Y': -0.04953828303343137}, '2': {'A': -0.02743130264524163, 'C': -0.02153186745234266, 'E': 0.052700310800358606, 'D': 0.07249733410537569, 'G': 0.11228147553800652, 'F': -0.014514042884254183, 'I': -0.020993529569711955, 'H': -0.056419024249531546, 'K': -0.03382789576449825, 'M': -0.02153186745234266, 'L': -0.15432297074873608, 'N': -0.07004008125594803, 'Q': 0.45229265269236835, 'P': 0.03889115555479317, 'S': 0.0595800743443881, 'R': -0.007992298494045204, 'T': 0.03889115555479317, 'W': -0.03563311695299885, 'V': -0.11630370937403682, 'Y': 0.02527009854837679}}, 'T': {'3': {'A': -0.059012790944411246, 'C': 0.0, 'E': -0.04649962612733268, 'D': -0.020993529569711955, 'G': 0.10804129371875501, 'F': 0.08558363540070535, 'I': 0.13962278201792458, 'H': 0.011832084292182778, 'K': 0.03423559616973199, 'M': -0.07004008125594803, 'L': -0.19094955485007015, 'N': 0.11228147553800652, 'Q': 0.08558363540070535, 'P': 0.16562634307424165, 'S': -0.03382789576449825, 'R': -0.12274148244956644, 'T': -0.020993529569711955, 'W': -0.02860734765142396, 'V': -0.059012790944411246, 'Y': -0.07004008125594803}, '2': {'A': -0.020993529569711955, 'C': -0.02153186745234266, 'E': 0.10184294289562505, 'D': -0.03382789576449825, 'G': -0.11630370937403682, 'F': 0.07901907849558468, 'I': -0.09673792139324927, 'H': 0.04577189677089346, 'K': -0.04018383240542576, 'M': -0.02153186745234266, 'L': 0.05359250016000747, 'N': 0.046827544584204024, 'Q': 0.19911152024478668, 'P': 0.12687025225774037, 'S': -0.06521114176754109, 'R': 0.011832084292182778, 'T': 0.005180193639836495, 'W': 0.018528519061723595, 'V': -0.19094955485007015, 'Y': -0.07678166074260119}}, 'W': {'3': {'A': 0.0, 'C': -0.01440596788009597, 'E': 0.1327832737605233, 'D': 0.08090421192422886, 'G': 0.04577189677089346, 'F': -0.02153186745234266, 'I': -0.01440596788009597, 'H': -0.03563311695299885, 'K': -0.04260986900396626, 'M': -0.007228925204551199, 'L': -0.02860734765142396, 'N': 0.066702832152901, 'Q': 0.059677062851325985, 'P': 0.059677062851325985, 'S': 0.04577189677089346, 'R': -0.02153186745234266, 'T': 0.04577189677089346, 'W': -0.007228925204551199, 'V': -0.007228925204551199, 'Y': -0.02153186745234266}, '2': {'A': 0.052700310800358606, 'C': 0.08090421192422886, 'E': -0.02860734765142396, 'D': 0.2197543954635248, 'G': -0.03563311695299885, 'F': -0.01440596788009597, 'I': -0.03563311695299885, 'H': 0.0, 'K': 0.13971168778998838, 'M': -0.007228925204551199, 'L': -0.02860734765142396, 'N': -0.03563311695299885, 'Q': 0.066702832152901, 'P': -0.007228925204551199, 'S': -0.04260986900396626, 'R': -0.007228925204551199, 'T': -0.02153186745234266, 'W': -0.007228925204551199, 'V': -0.056419024249531546, 'Y': 0.059677062851325985}}, 'V': {'3': {'A': -0.03232105139354267, 'C': 0.11906881257125027, 'E': 0.08347512677764704, 'D': 0.15254004177891212, 'G': -0.17888913768984405, 'F': -0.07137130958789678, 'I': -0.10982422268857905, 'H': 0.011832084292182778, 'K': -0.07004008125594803, 'M': -0.03563311695299885, 'L': -0.10161547345582579, 'N': -0.007992298494045204, 'Q': -0.007992298494045204, 'P': 0.07901907849558468, 'S': -0.11630370937403682, 'R': 0.13322618889866805, 'T': -0.16052132157186605, 'W': -0.03563311695299885, 'V': -0.10330247829837007, 'Y': 0.005180193639836495}, '2': {'A': 0.0279985860452185, 'C': -0.01440596788009597, 'E': 0.05318348122513163, 'D': -0.18493752786752668, 'G': -0.1418098059316575, 'F': -0.03382789576449825, 'I': -0.014514042884254183, 'H': 0.052700310800358606, 'K': -0.06521114176754109, 'M': -0.056419024249531546, 'L': -0.09563937504574539, 'N': -0.09673792139324927, 'Q': 0.09568277507526944, 'P': -0.059012790944411246, 'S': -0.10982422268857905, 'R': 0.08558363540070535, 'T': 0.0654386112073403, 'W': 0.052700310800358606, 'V': 0.06601784741991772, 'Y': -0.07678166074260119}}, 'Y': {'3': {'A': -0.09012998616448843, 'C': -0.02153186745234266, 'E': 0.005180193639836495, 'D': 0.09884346128181243, 'G': -0.11630370937403682, 'F': -0.03563311695299885, 'I': -0.10982422268857905, 'H': -0.04260986900396626, 'K': -0.12274148244956644, 'M': -0.02153186745234266, 'L': -0.12913807556882312, 'N': 0.09884346128181243, 'Q': 0.11906881257125027, 'P': -0.08347809551214207, 'S': 0.005180193639836495, 'R': -0.02860734765142396, 'T': 0.18558260372488986, 'W': -0.01440596788009597, 'V': -0.09673792139324927, 'Y': -0.07004008125594803}, '2': {'A': 0.059677062851325985, 'C': 0.0, 'E': -0.03563311695299885, 'D': -0.09012998616448843, 'G': -0.09012998616448843, 'F': -0.007992298494045204, 'I': 0.03889115555479317, 'H': -0.02153186745234266, 'K': -0.04649962612733268, 'M': 0.08090421192422886, 'L': -0.04649962612733268, 'N': -0.04953828303343137, 'Q': 0.02527009854837679, 'P': -0.04260986900396626, 'S': 0.040511750862297156, 'R': -0.03382789576449825, 'T': -0.014514042884254183, 'W': -0.007228925204551199, 'V': -0.10330247829837007, 'Y': -0.07678166074260119}}}, '0': {'A': {'1': {'A': -0.13549401220975063, 'C': -0.02153186745234266, 'E': -0.03382789576449825, 'D': -0.020993529569711955, 'G': -0.07137130958789678, 'F': 0.03205743558162049, 'I': -0.10982422268857905, 'H': -0.03563311695299885, 'K': 0.0595800743443881, 'M': -0.056419024249531546, 'L': -0.1430328182600729, 'N': -0.007992298494045204, 'Q': -0.020993529569711955, 'P': -0.06521114176754109, 'S': -0.061169135851124753, 'R': 0.05318348122513163, 'T': -0.14808596062422255, 'W': 0.0, 'V': -0.08357895788551917, 'Y': -0.0014277415889244662}, '3': {'A': -0.22047918633059505, 'C': -0.04260986900396626, 'E': -0.06521114176754109, 'D': -0.05277578081989767, 'G': -0.08962734806320177, 'F': -0.12274148244956644, 'I': -0.08347809551214207, 'H': 0.09219157062946631, 'K': 0.11427830384326854, 'M': 0.059677062851325985, 'L': -0.26040834931318846, 'N': -0.08347809551214207, 'Q': 0.22016852724717606, 'P': -0.09673792139324927, 'S': -0.19094955485007015, 'R': -0.014514042884254183, 'T': 0.021800235222088536, 'W': -0.02153186745234266, 'V': -0.02743130264524163, 'Y': -0.07004008125594803}, '2': {'A': -0.15385159204276466, 'C': -0.02860734765142396, 'E': -0.13549401220975063, 'D': -0.10982422268857905, 'G': -0.08962734806320177, 'F': -0.10330247829837007, 'I': -0.13549401220975063, 'H': 0.018528519061723595, 'K': -0.1418098059316575, 'M': 0.03205743558162049, 'L': -0.10161547345582579, 'N': 0.159061786169121, 'Q': 0.09884346128181243, 'P': -0.09012998616448843, 'S': -0.06521114176754109, 'R': -0.04018383240542576, 'T': 0.05318348122513163, 'W': -0.04953828303343137, 'V': -0.00862799805611561, 'Y': -0.020993529569711955}}, 'C': {'1': {'A': -0.02153186745234266, 'C': 0.0, 'E': -0.01440596788009597, 'D': -0.02860734765142396, 'G': -0.02860734765142396, 'F': -0.056419024249531546, 'I': -0.02860734765142396, 'H': 0.0, 'K': -0.01440596788009597, 'M': -0.007228925204551199, 'L': 0.052700310800358606, 'N': -0.007228925204551199, 'Q': 0.07377831235198222, 'P': 0.07377831235198222, 'S': -0.04953828303343137, 'R': -0.01440596788009597, 'T': -0.02153186745234266, 'W': -0.007228925204551199, 'V': -0.02860734765142396, 'Y': -0.007228925204551199}, '3': {'A': -0.02860734765142396, 'C': -0.01440596788009597, 'E': -0.02153186745234266, 'D': -0.02860734765142396, 'G': 0.08808125459977362, 'F': -0.02860734765142396, 'I': -0.04260986900396626, 'H': 0.08090421192422886, 'K': -0.03563311695299885, 'M': -0.007228925204551199, 'L': -0.01440596788009597, 'N': 0.066702832152901, 'Q': -0.02153186745234266, 'P': -0.03563311695299885, 'S': -0.01440596788009597, 'R': 0.0, 'T': -0.03563311695299885, 'W': -0.007228925204551199, 'V': -0.007228925204551199, 'Y': -0.02860734765142396}, '2': {'A': 0.08090421192422886, 'C': -0.007228925204551199, 'E': 0.07377831235198222, 'D': 0.0, 'G': -0.04260986900396626, 'F': -0.02153186745234266, 'I': -0.03563311695299885, 'H': -0.007228925204551199, 'K': -0.007228925204551199, 'M': 0.0, 'L': -0.03563311695299885, 'N': -0.01440596788009597, 'Q': -0.02860734765142396, 'P': -0.02153186745234266, 'S': 0.052700310800358606, 'R': -0.01440596788009597, 'T': -0.02860734765142396, 'W': -0.007228925204551199, 'V': -0.03563311695299885, 'Y': -0.03563311695299885}}, 'E': {'1': {'A': -0.08962734806320177, 'C': 0.08808125459977362, 'E': 0.2553610210582383, 'D': -0.04649962612733268, 'G': 0.159061786169121, 'F': -0.007992298494045204, 'I': -0.007992298494045204, 'H': 0.066702832152901, 'K': 0.07742673659996437, 'M': 0.21282598143405979, 'L': 0.14505675879497593, 'N': -0.12274148244956644, 'Q': 0.1923241832115431, 'P': -0.0014277415889244662, 'S': -0.13549401220975063, 'R': 0.018528519061723595, 'T': 0.12687025225774037, 'W': -0.02153186745234266, 'V': 0.3033221398535139, 'Y': 0.08558363540070535}, '3': {'A': 0.12687025225774037, 'C': -0.03563311695299885, 'E': 0.13360598664659215, 'D': 0.07901907849558468, 'G': 0.0595800743443881, 'F': 0.011832084292182778, 'I': -0.04018383240542576, 'H': 0.059677062851325985, 'K': 0.07742673659996437, 'M': -0.03563311695299885, 'L': 0.22052758024063776, 'N': 0.14606055509345417, 'Q': 0.159061786169121, 'P': -0.07678166074260119, 'S': 0.01564006740173295, 'R': 0.2671373792711149, 'T': 0.12055445853583345, 'W': 0.066702832152901, 'V': 0.06601784741991772, 'Y': -0.07678166074260119}, '2': {'A': -0.02743130264524163, 'C': -0.02153186745234266, 'E': 0.2671373792711149, 'D': -0.11630370937403682, 'G': -0.11630370937403682, 'F': 0.09219157062946631, 'I': -0.06521114176754109, 'H': 0.059677062851325985, 'K': 0.07249733410537569, 'M': 0.1923241832115431, 'L': 0.20527387600814284, 'N': 0.005180193639836495, 'Q': 0.328193823314078, 'P': 0.16562634307424165, 'S': -0.08962734806320177, 'R': 0.17888616895534895, 'T': 0.046827544584204024, 'W': 0.08090421192422886, 'V': -0.014514042884254183, 'Y': 0.03889115555479317}}, 'D': {'1': {'A': -0.03382789576449825, 'C': -0.01440596788009597, 'E': -0.007992298494045204, 'D': 0.13962278201792458, 'G': -0.03382789576449825, 'F': 0.14606055509345417, 'I': -0.12913807556882312, 'H': -0.056419024249531546, 'K': -0.02743130264524163, 'M': -0.06325274422270437, 'L': 0.19669334380068096, 'N': 0.13962278201792458, 'Q': 0.011832084292182778, 'P': 0.018528519061723595, 'S': -0.0014277415889244662, 'R': 0.018528519061723595, 'T': 0.07249733410537569, 'W': -0.02860734765142396, 'V': 0.005180193639836495, 'Y': -0.12274148244956644}, '3': {'A': -0.12274148244956644, 'C': 0.0, 'E': 0.07249733410537569, 'D': 0.21373075417164653, 'G': 0.03423559616973199, 'F': 0.08558363540070535, 'I': -0.04018383240542576, 'H': -0.09012998616448843, 'K': -0.10161547345582579, 'M': -0.01440596788009597, 'L': -0.07137130958789678, 'N': -0.04260986900396626, 'Q': 0.04577189677089346, 'P': 0.005180193639836495, 'S': 0.20097822441146218, 'R': 0.005180193639836495, 'T': 0.05318348122513163, 'W': -0.02860734765142396, 'V': 0.040511750862297156, 'Y': 0.018528519061723595}, '2': {'A': 0.08558363540070535, 'C': -0.007228925204551199, 'E': 0.005180193639836495, 'D': 0.07249733410537569, 'G': 0.10184294289562505, 'F': 0.07249733410537569, 'I': 0.09884346128181243, 'H': -0.01440596788009597, 'K': -0.17280394175998223, 'M': -0.03563311695299885, 'L': 0.12770047231372952, 'N': -0.12274148244956644, 'Q': -0.014514042884254183, 'P': 0.02527009854837679, 'S': -0.17888913768984405, 'R': -0.08347809551214207, 'T': -0.007992298494045204, 'W': 0.24083239701514844, 'V': 0.13322618889866805, 'Y': -0.07678166074260119}}, 'G': {'1': {'A': -0.1706743790824514, 'C': -0.03563311695299885, 'E': 0.09219157062946631, 'D': 0.13322618889866805, 'G': 0.08956032270750888, 'F': 0.0595800743443881, 'I': -0.04018383240542576, 'H': 0.018528519061723595, 'K': -0.12274148244956644, 'M': 0.02527009854837679, 'L': -0.05277578081989767, 'N': -0.0014277415889244662, 'Q': -0.07678166074260119, 'P': 0.22016852724717606, 'S': -0.10755607017029581, 'R': 0.0595800743443881, 'T': -0.04396033961334691, 'W': 0.059677062851325985, 'V': -0.11630370937403682, 'Y': -0.07004008125594803}, '3': {'A': -0.15432297074873608, 'C': -0.01440596788009597, 'E': -0.07004008125594803, 'D': 0.0279985860452185, 'G': 0.34086555367691257, 'F': -0.0014277415889244662, 'I': -0.1666814893922216, 'H': -0.04260986900396626, 'K': -0.04649962612733268, 'M': 0.066702832152901, 'L': 0.07048767773443668, 'N': -0.08347809551214207, 'Q': 0.23316975832284298, 'P': 0.040511750862297156, 'S': -0.00862799805611561, 'R': -0.16052132157186605, 'T': 0.021800235222088536, 'W': 0.08090421192422886, 'V': -0.21464260818749734, 'Y': -0.08347809551214207}, '2': {'A': -0.10755607017029581, 'C': -0.02153186745234266, 'E': 0.15254004177891212, 'D': -0.02743130264524163, 'G': 0.07742673659996437, 'F': 0.040511750862297156, 'I': 0.005180193639836495, 'H': -0.07004008125594803, 'K': -0.05277578081989767, 'M': -0.056419024249531546, 'L': 0.0303131352621687, 'N': -0.056419024249531546, 'Q': 0.018528519061723595, 'P': -0.06325274422270437, 'S': -0.09563937504574539, 'R': 0.15758309893136885, 'T': 0.0595800743443881, 'W': -0.06325274422270437, 'V': -0.026450207513528827, 'Y': 0.005180193639836495}}, 'F': {'1': {'A': -0.12913807556882312, 'C': -0.01440596788009597, 'E': 0.018528519061723595, 'D': -0.10330247829837007, 'G': 0.18214926587247676, 'F': -0.1418098059316575, 'I': -0.10330247829837007, 'H': -0.02153186745234266, 'K': -0.07749376195565728, 'M': -0.03563311695299885, 'L': 0.1946624306895554, 'N': 0.16562634307424165, 'Q': 0.08558363540070535, 'P': 0.02527009854837679, 'S': -0.07137130958789678, 'R': 0.07249733410537569, 'T': -0.020993529569711955, 'W': 0.066702832152901, 'V': -0.07004008125594803, 'Y': -0.07678166074260119}, '3': {'A': -0.04953828303343137, 'C': -0.007228925204551199, 'E': 0.06601784741991772, 'D': -0.09012998616448843, 'G': -0.03382789576449825, 'F': -0.05277578081989767, 'I': 0.09884346128181243, 'H': -0.02860734765142396, 'K': -0.014514042884254183, 'M': -0.04260986900396626, 'L': -0.02054469318066609, 'N': -0.007992298494045204, 'Q': 0.07249733410537569, 'P': -0.08347809551214207, 'S': -0.08357895788551917, 'R': 0.005180193639836495, 'T': 0.16562634307424165, 'W': -0.02860734765142396, 'V': -0.020993529569711955, 'Y': -0.0014277415889244662}, '2': {'A': -0.06521114176754109, 'C': -0.02153186745234266, 'E': 0.005180193639836495, 'D': 0.12687025225774037, 'G': 0.07901907849558468, 'F': -0.007992298494045204, 'I': -0.09012998616448843, 'H': -0.01440596788009597, 'K': 0.12055445853583345, 'M': -0.07678166074260119, 'L': -0.18493752786752668, 'N': -0.10982422268857905, 'Q': -0.07678166074260119, 'P': 0.17595091504934698, 'S': -0.007992298494045204, 'R': 0.03205743558162049, 'T': 0.011832084292182778, 'W': 0.0, 'V': 0.046827544584204024, 'Y': 0.02527009854837679}}, 'I': {'1': {'A': 0.011832084292182778, 'C': -0.03563311695299885, 'E': -0.12274148244956644, 'D': -0.08347809551214207, 'G': -0.12913807556882312, 'F': -0.07678166074260119, 'I': -0.12274148244956644, 'H': 0.052700310800358606, 'K': -0.07678166074260119, 'M': -0.09673792139324927, 'L': -0.03232105139354267, 'N': 0.03889115555479317, 'Q': -0.10982422268857905, 'P': 0.03205743558162049, 'S': -0.10755607017029581, 'R': 0.07901907849558468, 'T': 0.005180193639836495, 'W': -0.02153186745234266, 'V': -0.12274148244956644, 'Y': -0.07678166074260119}, '3': {'A': -0.04018383240542576, 'C': -0.01440596788009597, 'E': -0.12274148244956644, 'D': -0.09673792139324927, 'G': 0.08956032270750888, 'F': -0.12913807556882312, 'I': 0.005180193639836495, 'H': -0.04953828303343137, 'K': -0.12913807556882312, 'M': -0.04260986900396626, 'L': -0.1666814893922216, 'N': 0.09219157062946631, 'Q': 0.03889115555479317, 'P': 0.04577189677089346, 'S': -0.19692565326015066, 'R': -0.04953828303343137, 'T': -0.11630370937403682, 'W': -0.04953828303343137, 'V': -0.08347809551214207, 'Y': 0.005180193639836495}, '2': {'A': -0.12274148244956644, 'C': -0.04953828303343137, 'E': -0.10982422268857905, 'D': -0.10982422268857905, 'G': -0.12274148244956644, 'F': -0.07004008125594803, 'I': -0.10330247829837007, 'H': -0.03563311695299885, 'K': 0.040511750862297156, 'M': -0.02860734765142396, 'L': -0.07749376195565728, 'N': -0.12274148244956644, 'Q': 0.11228147553800652, 'P': -0.07004008125594803, 'S': -0.16052132157186605, 'R': 0.1055398960513534, 'T': 0.005180193639836495, 'W': 0.07377831235198222, 'V': -0.08962734806320177, 'Y': -0.07004008125594803}}, 'H': {'1': {'A': 0.03889115555479317, 'C': 0.08090421192422886, 'E': 0.052700310800358606, 'D': -0.02153186745234266, 'G': 0.005180193639836495, 'F': 0.02527009854837679, 'I': 0.018528519061723595, 'H': -0.09012998616448843, 'K': -0.04953828303343137, 'M': 0.059677062851325985, 'L': 0.09884346128181243, 'N': -0.02860734765142396, 'Q': -0.01440596788009597, 'P': 0.059677062851325985, 'S': 0.02527009854837679, 'R': -0.02153186745234266, 'T': -0.01440596788009597, 'W': -0.02860734765142396, 'V': 0.052700310800358606, 'Y': -0.04260986900396626}, '3': {'A': -0.08347809551214207, 'C': -0.01440596788009597, 'E': 0.03205743558162049, 'D': 0.03205743558162049, 'G': -0.04260986900396626, 'F': -0.02153186745234266, 'I': -0.02860734765142396, 'H': -0.06325274422270437, 'K': 0.03205743558162049, 'M': -0.01440596788009597, 'L': -0.06325274422270437, 'N': 0.052700310800358606, 'Q': 0.2059452402179595, 'P': -0.04260986900396626, 'S': -0.056419024249531546, 'R': 0.059677062851325985, 'T': 0.011832084292182778, 'W': -0.007228925204551199, 'V': 0.21282598143405979, 'Y': -0.02153186745234266}, '2': {'A': -0.04953828303343137, 'C': -0.007228925204551199, 'E': 0.04577189677089346, 'D': 0.1327832737605233, 'G': -0.02860734765142396, 'F': 0.059677062851325985, 'I': -0.06325274422270437, 'H': -0.04953828303343137, 'K': -0.056419024249531546, 'M': -0.007228925204551199, 'L': 0.09884346128181243, 'N': -0.02860734765142396, 'Q': 0.11906881257125027, 'P': -0.04953828303343137, 'S': 0.018528519061723595, 'R': -0.04953828303343137, 'T': -0.056419024249531546, 'W': -0.02153186745234266, 'V': 0.14668843984095573, 'Y': 0.03205743558162049}}, 'K': {'1': {'A': 0.009517615033972469, 'C': -0.02860734765142396, 'E': 0.09298154397613365, 'D': 0.11427830384326854, 'G': 0.040511750862297156, 'F': -0.09012998616448843, 'I': -0.12913807556882312, 'H': 0.09884346128181243, 'K': -0.07137130958789678, 'M': -0.04953828303343137, 'L': 0.08731046477412349, 'N': 0.07901907849558468, 'Q': -0.04953828303343137, 'P': -0.08347809551214207, 'S': -0.020993529569711955, 'R': 0.0279985860452185, 'T': 0.12055445853583345, 'W': 0.066702832152901, 'V': 0.08956032270750888, 'Y': 0.17888616895534895}, '3': {'A': -0.05277578081989767, 'C': 0.066702832152901, 'E': 0.3218564867546869, 'D': -0.06521114176754109, 'G': -0.1418098059316575, 'F': 0.005180193639836495, 'I': 0.07249733410537569, 'H': 0.09884346128181243, 'K': -0.07137130958789678, 'M': -0.056419024249531546, 'L': 0.05359250016000747, 'N': -0.09673792139324927, 'Q': 0.13322618889866805, 'P': 0.2636553021765069, 'S': 0.05318348122513163, 'R': -0.014514042884254183, 'T': 0.0595800743443881, 'W': 0.07377831235198222, 'V': -0.1666814893922216, 'Y': -0.10330247829837007}, '2': {'A': -0.007992298494045204, 'C': 0.07377831235198222, 'E': 0.03423559616973199, 'D': -0.1666814893922216, 'G': -0.11630370937403682, 'F': 0.11427830384326854, 'I': 0.01564006740173295, 'H': 0.11906881257125027, 'K': 0.05359250016000747, 'M': -0.07004008125594803, 'L': -0.06684021505313478, 'N': -0.08347809551214207, 'Q': 0.09219157062946631, 'P': 0.1722342783030026, 'S': 0.09568277507526944, 'R': -0.0014277415889244662, 'T': 0.10804129371875501, 'W': 0.11906881257125027, 'V': 0.07249733410537569, 'Y': -0.020993529569711955}}, 'M': {'1': {'A': -0.056419024249531546, 'C': 0.0, 'E': 0.12590253254442313, 'D': -0.02860734765142396, 'G': -0.08347809551214207, 'F': -0.07004008125594803, 'I': -0.03563311695299885, 'H': -0.01440596788009597, 'K': -0.04260986900396626, 'M': -0.01440596788009597, 'L': 0.005180193639836495, 'N': -0.056419024249531546, 'Q': 0.04577189677089346, 'P': 0.052700310800358606, 'S': 0.018528519061723595, 'R': 0.08808125459977362, 'T': -0.06325274422270437, 'W': -0.01440596788009597, 'V': -0.02153186745234266, 'Y': -0.02860734765142396}, '3': {'A': -0.06325274422270437, 'C': -0.01440596788009597, 'E': -0.03563311695299885, 'D': 0.07377831235198222, 'G': -0.04260986900396626, 'F': 0.059677062851325985, 'I': -0.03563311695299885, 'H': -0.007228925204551199, 'K': -0.07004008125594803, 'M': -0.02153186745234266, 'L': -0.0014277415889244662, 'N': -0.04260986900396626, 'Q': -0.03563311695299885, 'P': -0.07678166074260119, 'S': -0.04260986900396626, 'R': 0.11906881257125027, 'T': 0.02527009854837679, 'W': -0.01440596788009597, 'V': -0.03563311695299885, 'Y': 0.07377831235198222}, '2': {'A': -0.04953828303343137, 'C': -0.007228925204551199, 'E': -0.06325274422270437, 'D': 0.03889115555479317, 'G': -0.07004008125594803, 'F': 0.03205743558162049, 'I': -0.04260986900396626, 'H': -0.02860734765142396, 'K': 0.011832084292182778, 'M': -0.02860734765142396, 'L': 0.11228147553800652, 'N': -0.007228925204551199, 'Q': -0.02860734765142396, 'P': -0.03563311695299885, 'S': -0.056419024249531546, 'R': -0.04260986900396626, 'T': -0.03563311695299885, 'W': 0.0, 'V': 0.03205743558162049, 'Y': 0.07377831235198222}}, 'L': {'1': {'A': -0.11933242838317246, 'C': -0.06325274422270437, 'E': 0.06494238992748533, 'D': 0.11427830384326854, 'G': 0.11599305029061795, 'F': 0.15153470875368627, 'I': -0.05277578081989767, 'H': -0.09012998616448843, 'K': 0.14505675879497593, 'M': -0.07004008125594803, 'L': -0.18721883579477164, 'N': -0.04649962612733268, 'Q': 0.17595091504934698, 'P': -0.17280394175998223, 'S': -0.14818051284075445, 'R': 0.07742673659996437, 'T': -0.00862799805611561, 'W': -0.04260986900396626, 'V': 0.036082368060189565, 'Y': 0.021800235222088536}, '3': {'A': -0.26040834931318846, 'C': 0.03205743558162049, 'E': 0.16366829486123075, 'D': -0.13549401220975063, 'G': -0.03232105139354267, 'F': 0.07742673659996437, 'I': -0.08962734806320177, 'H': 0.05318348122513163, 'K': -0.08962734806320177, 'M': 0.018528519061723595, 'L': 0.024069025384880736, 'N': 0.01564006740173295, 'Q': 0.10804129371875501, 'P': 0.08347512677764704, 'S': -0.07749376195565728, 'R': -0.02743130264524163, 'T': 0.003432419104110501, 'W': 0.2059452402179595, 'V': 0.06494238992748533, 'Y': -0.17280394175998223}, '2': {'A': 0.059498014492870406, 'C': -0.03563311695299885, 'E': 0.2208418573986461, 'D': 0.036082368060189565, 'G': 0.0654386112073403, 'F': -0.17888913768984405, 'I': 0.0595800743443881, 'H': 0.11906881257125027, 'K': -0.11108696103455945, 'M': -0.056419024249531546, 'L': -0.07341589897527233, 'N': 0.14552268177114272, 'Q': 0.12055445853583345, 'P': 0.01564006740173295, 'S': -0.17621966688940277, 'R': 0.10184294289562505, 'T': -0.09563937504574539, 'W': -0.06325274422270437, 'V': -0.08962734806320177, 'Y': -0.12274148244956644}}, 'N': {'1': {'A': -0.09012998616448843, 'C': -0.01440596788009597, 'E': 0.018528519061723595, 'D': -0.07004008125594803, 'G': 0.159061786169121, 'F': 0.159061786169121, 'I': -0.07004008125594803, 'H': -0.02153186745234266, 'K': 0.21373075417164653, 'M': 0.066702832152901, 'L': 0.11427830384326854, 'N': 0.1055398960513534, 'Q': 0.052700310800358606, 'P': -0.007992298494045204, 'S': -0.09012998616448843, 'R': -0.056419024249531546, 'T': -0.10982422268857905, 'W': 0.14668843984095573, 'V': -0.04018383240542576, 'Y': -0.06325274422270437}, '3': {'A': -0.03382789576449825, 'C': 0.08090421192422886, 'E': 0.18558260372488986, 'D': 0.13971168778998838, 'G': 0.07901907849558468, 'F': -0.10330247829837007, 'I': -0.007992298494045204, 'H': 0.066702832152901, 'K': 0.13322618889866805, 'M': -0.04953828303343137, 'L': 0.021800235222088536, 'N': -0.06325274422270437, 'Q': -0.056419024249531546, 'P': -0.02153186745234266, 'S': 0.05318348122513163, 'R': -0.056419024249531546, 'T': -0.04953828303343137, 'W': 0.052700310800358606, 'V': -0.04649962612733268, 'Y': 0.1327832737605233}, '2': {'A': -0.056419024249531546, 'C': -0.007228925204551199, 'E': 0.14606055509345417, 'D': 0.16562634307424165, 'G': 0.07901907849558468, 'F': -0.07678166074260119, 'I': -0.07004008125594803, 'H': 0.059677062851325985, 'K': -0.04649962612733268, 'M': 0.08090421192422886, 'L': -0.020993529569711955, 'N': 0.11228147553800652, 'Q': -0.07678166074260119, 'P': -0.06325274422270437, 'S': 0.0595800743443881, 'R': -0.04953828303343137, 'T': 0.0279985860452185, 'W': 0.07377831235198222, 'V': 0.07901907849558468, 'Y': 0.03205743558162049}}, 'Q': {'1': {'A': -0.020993529569711955, 'C': -0.02860734765142396, 'E': 0.2699710958984137, 'D': 0.09884346128181243, 'G': -0.020993529569711955, 'F': -0.09673792139324927, 'I': -0.09012998616448843, 'H': 0.12590253254442313, 'K': 0.14606055509345417, 'M': 0.059677062851325985, 'L': -0.02743130264524163, 'N': 0.14668843984095573, 'Q': 0.018528519061723595, 'P': 0.04577189677089346, 'S': -0.10982422268857905, 'R': 0.11228147553800652, 'T': 0.12590253254442313, 'W': 0.059677062851325985, 'V': -0.09012998616448843, 'Y': -0.03563311695299885}, '3': {'A': -0.06521114176754109, 'C': -0.007228925204551199, 'E': 0.018528519061723595, 'D': 0.08558363540070535, 'G': 0.03889115555479317, 'F': 0.09884346128181243, 'I': 0.16562634307424165, 'H': 0.07377831235198222, 'K': -0.09673792139324927, 'M': 0.03889115555479317, 'L': 0.0279985860452185, 'N': 0.11228147553800652, 'Q': -0.020993529569711955, 'P': 0.04577189677089346, 'S': -0.014514042884254183, 'R': -0.056419024249531546, 'T': 0.03205743558162049, 'W': 0.14668843984095573, 'V': 0.11228147553800652, 'Y': -0.056419024249531546}, '2': {'A': -0.13549401220975063, 'C': -0.01440596788009597, 'E': -0.007992298494045204, 'D': -0.06325274422270437, 'G': 0.2059452402179595, 'F': 0.1722342783030026, 'I': -0.04649962612733268, 'H': -0.01440596788009597, 'K': 0.17888616895534895, 'M': 0.04577189677089346, 'L': 0.20733416105238994, 'N': 0.03889115555479317, 'Q': 0.09884346128181243, 'P': -0.06325274422270437, 'S': -0.12274148244956644, 'R': -0.09673792139324927, 'T': 0.03205743558162049, 'W': -0.01440596788009597, 'V': 0.07249733410537569, 'Y': 0.1327832737605233}}, 'P': {'1': {'A': -0.03382789576449825, 'C': -0.02860734765142396, 'E': 0.01564006740173295, 'D': -0.02860734765142396, 'G': 0.046827544584204024, 'F': -0.07004008125594803, 'I': 0.03205743558162049, 'H': -0.07004008125594803, 'K': -0.09012998616448843, 'M': -0.01440596788009597, 'L': 0.08347512677764704, 'N': -0.04953828303343137, 'Q': -0.056419024249531546, 'P': -0.04018383240542576, 'S': 0.20097822441146218, 'R': -0.04953828303343137, 'T': -0.0014277415889244662, 'W': 0.07377831235198222, 'V': 0.08558363540070535, 'Y': 0.07901907849558468}, '3': {'A': -0.014514042884254183, 'C': -0.01440596788009597, 'E': 0.046827544584204024, 'D': 0.24634225045672453, 'G': 0.03205743558162049, 'F': 0.14606055509345417, 'I': -0.08347809551214207, 'H': -0.03563311695299885, 'K': -0.09673792139324927, 'M': -0.03563311695299885, 'L': -0.12913807556882312, 'N': -0.056419024249531546, 'Q': -0.0014277415889244662, 'P': 0.06601784741991772, 'S': -0.07678166074260119, 'R': 0.1923241832115431, 'T': 0.021800235222088536, 'W': -0.02153186745234266, 'V': -0.04649962612733268, 'Y': -0.06325274422270437}, '2': {'A': 0.046827544584204024, 'C': 0.066702832152901, 'E': 0.018528519061723595, 'D': -0.0014277415889244662, 'G': 0.15153470875368627, 'F': -0.09012998616448843, 'I': -0.07004008125594803, 'H': -0.07678166074260119, 'K': -0.08347809551214207, 'M': -0.03563311695299885, 'L': 0.01564006740173295, 'N': -0.04953828303343137, 'Q': 0.066702832152901, 'P': -0.11630370937403682, 'S': -0.03382789576449825, 'R': 0.03205743558162049, 'T': 0.2596905758786118, 'W': -0.01440596788009597, 'V': 0.05318348122513163, 'Y': -0.056419024249531546}}, 'S': {'1': {'A': -0.22047918633059505, 'C': -0.04260986900396626, 'E': -0.04649962612733268, 'D': 0.07141470961742083, 'G': -0.026450207513528827, 'F': -0.020993529569711955, 'I': -0.08962734806320177, 'H': -0.07004008125594803, 'K': 0.08956032270750888, 'M': -0.056419024249531546, 'L': -0.2434906926450794, 'N': -0.08347809551214207, 'Q': 0.02527009854837679, 'P': -0.020993529569711955, 'S': -0.07749376195565728, 'R': -0.11630370937403682, 'T': 0.01564006740173295, 'W': -0.01440596788009597, 'V': -0.04396033961334691, 'Y': -0.07678166074260119}, '3': {'A': 0.01564006740173295, 'C': 0.07377831235198222, 'E': -0.11346158450315869, 'D': -0.09563937504574539, 'G': -0.14247708898314415, 'F': 0.021800235222088536, 'I': 0.021800235222088536, 'H': -0.09012998616448843, 'K': -0.1666814893922216, 'M': -0.04953828303343137, 'L': -0.038157629536640446, 'N': 0.018528519061723595, 'Q': 0.011832084292182778, 'P': -0.03382789576449825, 'S': -0.19692565326015066, 'R': 0.011832084292182778, 'T': -0.06521114176754109, 'W': -0.04260986900396626, 'V': -0.007992298494045204, 'Y': -0.13549401220975063}, '2': {'A': -0.13549401220975063, 'C': 0.059677062851325985, 'E': -0.08357895788551917, 'D': 0.040511750862297156, 'G': -0.06521114176754109, 'F': -0.08357895788551917, 'I': -0.10330247829837007, 'H': -0.04260986900396626, 'K': -0.13549401220975063, 'M': 0.04577189677089346, 'L': 0.02457699568002203, 'N': -0.08347809551214207, 'Q': -0.09673792139324927, 'P': -0.07749376195565728, 'S': -0.09563937504574539, 'R': 0.06601784741991772, 'T': -0.038157629536640446, 'W': 0.04577189677089346, 'V': -0.10755607017029581, 'Y': -0.16052132157186605}}, 'R': {'1': {'A': -0.02743130264524163, 'C': -0.02153186745234266, 'E': 0.052700310800358606, 'D': -0.014514042884254183, 'G': 0.02527009854837679, 'F': -0.014514042884254183, 'I': -0.020993529569711955, 'H': -0.056419024249531546, 'K': -0.03382789576449825, 'M': -0.02153186745234266, 'L': -0.15432297074873608, 'N': -0.07004008125594803, 'Q': 0.3951342388524198, 'P': 0.03889115555479317, 'S': 0.13962278201792458, 'R': -0.007992298494045204, 'T': 0.03889115555479317, 'W': -0.03563311695299885, 'V': -0.11630370937403682, 'Y': -0.07004008125594803}, '3': {'A': 0.005180193639836495, 'C': -0.04260986900396626, 'E': 0.08558363540070535, 'D': 0.018528519061723595, 'G': -0.05277578081989767, 'F': -0.09012998616448843, 'I': 0.07901907849558468, 'H': -0.01440596788009597, 'K': -0.06325274422270437, 'M': 0.11906881257125027, 'L': 0.20259885813354367, 'N': -0.09673792139324927, 'Q': -0.04260986900396626, 'P': 0.09219157062946631, 'S': -0.007992298494045204, 'R': 0.03205743558162049, 'T': 0.03889115555479317, 'W': -0.02153186745234266, 'V': -0.06521114176754109, 'Y': -0.08347809551214207}, '2': {'A': -0.16052132157186605, 'C': -0.007228925204551199, 'E': 0.08558363540070535, 'D': 0.02527009854837679, 'G': 0.09219157062946631, 'F': 0.07249733410537569, 'I': -0.10982422268857905, 'H': 0.1327832737605233, 'K': 0.07249733410537569, 'M': -0.02860734765142396, 'L': -0.05277578081989767, 'N': 0.011832084292182778, 'Q': 0.11906881257125027, 'P': 0.08558363540070535, 'S': -0.03382789576449825, 'R': -0.0014277415889244662, 'T': -0.02743130264524163, 'W': -0.01440596788009597, 'V': -0.07678166074260119, 'Y': -0.04953828303343137}}, 'T': {'1': {'A': -0.020993529569711955, 'C': -0.02153186745234266, 'E': 0.10184294289562505, 'D': -0.03382789576449825, 'G': -0.020993529569711955, 'F': -0.007992298494045204, 'I': -0.09673792139324927, 'H': 0.04577189677089346, 'K': 0.046827544584204024, 'M': -0.02153186745234266, 'L': -0.11346158450315869, 'N': 0.046827544584204024, 'Q': 0.11906881257125027, 'P': -0.04018383240542576, 'S': -0.06521114176754109, 'R': 0.011832084292182778, 'T': 0.005180193639836495, 'W': 0.018528519061723595, 'V': -0.19094955485007015, 'Y': -0.07678166074260119}, '3': {'A': -0.007992298494045204, 'C': -0.02153186745234266, 'E': -0.04018383240542576, 'D': 0.046827544584204024, 'G': -0.07749376195565728, 'F': 0.0595800743443881, 'I': -0.056419024249531546, 'H': 0.0, 'K': 0.01564006740173295, 'M': 0.052700310800358606, 'L': -0.00862799805611561, 'N': 0.08558363540070535, 'Q': -0.056419024249531546, 'P': -0.007992298494045204, 'S': -0.09563937504574539, 'R': -0.03382789576449825, 'T': -0.07749376195565728, 'W': -0.02153186745234266, 'V': 0.009517615033972469, 'Y': -0.04260986900396626}, '2': {'A': -0.059012790944411246, 'C': 0.0, 'E': 0.040511750862297156, 'D': -0.020993529569711955, 'G': 0.0279985860452185, 'F': -0.09673792139324927, 'I': 0.13962278201792458, 'H': 0.011832084292182778, 'K': 0.03423559616973199, 'M': -0.07004008125594803, 'L': -0.19094955485007015, 'N': 0.11228147553800652, 'Q': -0.0014277415889244662, 'P': 0.08558363540070535, 'S': -0.03382789576449825, 'R': -0.12274148244956644, 'T': -0.020993529569711955, 'W': -0.02860734765142396, 'V': -0.059012790944411246, 'Y': -0.07004008125594803}}, 'W': {'1': {'A': 0.052700310800358606, 'C': 0.08090421192422886, 'E': -0.02860734765142396, 'D': 0.2197543954635248, 'G': -0.03563311695299885, 'F': -0.01440596788009597, 'I': -0.03563311695299885, 'H': 0.0, 'K': 0.13971168778998838, 'M': -0.007228925204551199, 'L': -0.02860734765142396, 'N': -0.03563311695299885, 'Q': 0.066702832152901, 'P': -0.007228925204551199, 'S': -0.04260986900396626, 'R': -0.007228925204551199, 'T': -0.02153186745234266, 'W': -0.007228925204551199, 'V': -0.056419024249531546, 'Y': -0.03563311695299885}, '3': {'A': 0.07377831235198222, 'C': 0.0, 'E': 0.22673114751449214, 'D': 0.052700310800358606, 'G': -0.02153186745234266, 'F': -0.007228925204551199, 'I': -0.03563311695299885, 'H': 0.0, 'K': -0.01440596788009597, 'M': -0.007228925204551199, 'L': 0.07377831235198222, 'N': -0.04260986900396626, 'Q': -0.02153186745234266, 'P': 0.066702832152901, 'S': -0.06325274422270437, 'R': -0.02860734765142396, 'T': -0.04260986900396626, 'W': -0.01440596788009597, 'V': 0.04577189677089346, 'Y': -0.03563311695299885}, '2': {'A': 0.0, 'C': -0.01440596788009597, 'E': 0.1327832737605233, 'D': 0.08090421192422886, 'G': -0.04953828303343137, 'F': -0.02153186745234266, 'I': -0.01440596788009597, 'H': -0.03563311695299885, 'K': -0.04260986900396626, 'M': -0.007228925204551199, 'L': -0.02860734765142396, 'N': 0.066702832152901, 'Q': 0.059677062851325985, 'P': 0.059677062851325985, 'S': 0.04577189677089346, 'R': -0.02153186745234266, 'T': 0.04577189677089346, 'W': -0.007228925204551199, 'V': -0.007228925204551199, 'Y': -0.02153186745234266}}, 'V': {'1': {'A': 0.0279985860452185, 'C': -0.01440596788009597, 'E': 0.05318348122513163, 'D': -0.18493752786752668, 'G': -0.04649962612733268, 'F': -0.03382789576449825, 'I': -0.014514042884254183, 'H': 0.04577189677089346, 'K': -0.16052132157186605, 'M': -0.056419024249531546, 'L': -0.10161547345582579, 'N': -0.09673792139324927, 'Q': 0.01564006740173295, 'P': -0.15432297074873608, 'S': -0.10982422268857905, 'R': 0.08558363540070535, 'T': -0.014604096466196021, 'W': 0.052700310800358606, 'V': -0.020993529569711955, 'Y': -0.07678166074260119}, '3': {'A': -0.17280394175998223, 'C': -0.02153186745234266, 'E': 0.10804129371875501, 'D': -0.10982422268857905, 'G': -0.07749376195565728, 'F': -0.10330247829837007, 'I': -0.09673792139324927, 'H': -0.06325274422270437, 'K': -0.08357895788551917, 'M': 0.011832084292182778, 'L': -0.04972957241136772, 'N': -0.007992298494045204, 'Q': 0.08558363540070535, 'P': -0.11630370937403682, 'S': 0.003432419104110501, 'R': -0.11630370937403682, 'T': 0.018528519061723595, 'W': 0.059677062851325985, 'V': -0.04649962612733268, 'Y': -0.0014277415889244662}, '2': {'A': -0.11933242838317246, 'C': 0.03205743558162049, 'E': 0.003432419104110501, 'D': 0.226648013932634, 'G': -0.17888913768984405, 'F': -0.07137130958789678, 'I': -0.10982422268857905, 'H': 0.005180193639836495, 'K': -0.07004008125594803, 'M': -0.03563311695299885, 'L': -0.19692565326015066, 'N': -0.10330247829837007, 'Q': -0.007992298494045204, 'P': 0.07901907849558468, 'S': -0.12274148244956644, 'R': 0.13322618889866805, 'T': -0.16052132157186605, 'W': -0.03563311695299885, 'V': -0.10330247829837007, 'Y': 0.005180193639836495}}, 'Y': {'1': {'A': 0.059677062851325985, 'C': 0.0, 'E': -0.03563311695299885, 'D': -0.09012998616448843, 'G': -0.09012998616448843, 'F': -0.007992298494045204, 'I': -0.056419024249531546, 'H': -0.02153186745234266, 'K': -0.04649962612733268, 'M': 0.08090421192422886, 'L': -0.04649962612733268, 'N': -0.04953828303343137, 'Q': 0.02527009854837679, 'P': -0.04260986900396626, 'S': 0.040511750862297156, 'R': -0.03382789576449825, 'T': -0.014514042884254183, 'W': -0.007228925204551199, 'V': -0.10330247829837007, 'Y': 0.018528519061723595}, '3': {'A': -0.007992298494045204, 'C': 0.15371420914253067, 'E': -0.09673792139324927, 'D': 0.011832084292182778, 'G': -0.08347809551214207, 'F': 0.07249733410537569, 'I': -0.10330247829837007, 'H': 0.066702832152901, 'K': 0.09219157062946631, 'M': -0.04260986900396626, 'L': -0.10982422268857905, 'N': -0.04953828303343137, 'Q': -0.04953828303343137, 'P': 0.02527009854837679, 'S': -0.12913807556882312, 'R': -0.07004008125594803, 'T': 0.005180193639836495, 'W': -0.01440596788009597, 'V': -0.056419024249531546, 'Y': -0.056419024249531546}, '2': {'A': -0.09012998616448843, 'C': -0.02153186745234266, 'E': -0.09012998616448843, 'D': 0.09884346128181243, 'G': -0.11630370937403682, 'F': -0.03563311695299885, 'I': -0.10982422268857905, 'H': -0.04260986900396626, 'K': -0.12274148244956644, 'M': -0.02153186745234266, 'L': -0.12913807556882312, 'N': 0.09884346128181243, 'Q': 0.11906881257125027, 'P': -0.08347809551214207, 'S': 0.09219157062946631, 'R': -0.02860734765142396, 'T': 0.18558260372488986, 'W': -0.01440596788009597, 'V': -0.09673792139324927, 'Y': -0.07004008125594803}}}, '2': {'A': {'3': {'A': -0.13549401220975063, 'C': -0.02153186745234266, 'E': -0.03382789576449825, 'D': -0.020993529569711955, 'G': -0.1666814893922216, 'F': -0.06325274422270437, 'I': -0.10982422268857905, 'H': -0.03563311695299885, 'K': -0.020993529569711955, 'M': -0.056419024249531546, 'L': -0.1430328182600729, 'N': -0.0014277415889244662, 'Q': -0.020993529569711955, 'P': -0.06521114176754109, 'S': -0.14247708898314415, 'R': 0.05318348122513163, 'T': -0.05277578081989767, 'W': 0.0, 'V': 0.08347512677764704, 'Y': -0.09673792139324927}}, 'C': {'3': {'A': -0.02153186745234266, 'C': 0.0, 'E': -0.01440596788009597, 'D': -0.02860734765142396, 'G': 0.066702832152901, 'F': -0.056419024249531546, 'I': -0.02860734765142396, 'H': 0.0, 'K': -0.01440596788009597, 'M': -0.007228925204551199, 'L': -0.04260986900396626, 'N': -0.007228925204551199, 'Q': 0.07377831235198222, 'P': 0.160789689341612, 'S': -0.04953828303343137, 'R': -0.01440596788009597, 'T': -0.02153186745234266, 'W': -0.007228925204551199, 'V': -0.02860734765142396, 'Y': -0.007228925204551199}}, 'E': {'3': {'A': -0.17888913768984405, 'C': 0.08808125459977362, 'E': 0.2553610210582383, 'D': -0.04649962612733268, 'G': 0.08558363540070535, 'F': -0.007992298494045204, 'I': -0.007992298494045204, 'H': 0.066702832152901, 'K': -0.0026159710735719787, 'M': 0.21282598143405979, 'L': 0.0760638873080245, 'N': -0.12274148244956644, 'Q': 0.11228147553800652, 'P': 0.08558363540070535, 'S': -0.13549401220975063, 'R': 0.018528519061723595, 'T': 0.046827544584204024, 'W': 0.07377831235198222, 'V': 0.16979074722899137, 'Y': -0.0014277415889244662}}, 'D': {'3': {'A': 0.05318348122513163, 'C': -0.01440596788009597, 'E': -0.007992298494045204, 'D': 0.13962278201792458, 'G': 0.05318348122513163, 'F': 0.06601784741991772, 'I': -0.02743130264524163, 'H': -0.056419024249531546, 'K': -0.02743130264524163, 'M': -0.06325274422270437, 'L': 0.05359250016000747, 'N': 0.13962278201792458, 'Q': 0.011832084292182778, 'P': 0.018528519061723595, 'S': 0.08558363540070535, 'R': 0.018528519061723595, 'T': 0.07249733410537569, 'W': -0.02153186745234266, 'V': 0.005180193639836495, 'Y': -0.12274148244956644}}, 'G': {'3': {'A': -0.16509816950886352, 'C': -0.03563311695299885, 'E': 0.005180193639836495, 'D': -0.03382789576449825, 'G': 0.01564006740173295, 'F': 0.0595800743443881, 'I': 0.12687025225774037, 'H': 0.018528519061723595, 'K': -0.12274148244956644, 'M': 0.02527009854837679, 'L': -0.04649962612733268, 'N': 0.005180193639836495, 'Q': -0.07678166074260119, 'P': 0.22016852724717606, 'S': -0.10161547345582579, 'R': 0.0595800743443881, 'T': 0.036082368060189565, 'W': 0.059677062851325985, 'V': -0.11630370937403682, 'Y': -0.07004008125594803}}, 'F': {'3': {'A': -0.03382789576449825, 'C': -0.01440596788009597, 'E': -0.07678166074260119, 'D': -0.007992298494045204, 'G': 0.0279985860452185, 'F': -0.04649962612733268, 'I': -0.10330247829837007, 'H': -0.02153186745234266, 'K': -0.17280394175998223, 'M': -0.03563311695299885, 'L': 0.12055445853583345, 'N': 0.08558363540070535, 'Q': 0.08558363540070535, 'P': 0.11228147553800652, 'S': -0.07137130958789678, 'R': 0.07249733410537569, 'T': -0.11630370937403682, 'W': 0.066702832152901, 'V': 0.02527009854837679, 'Y': -0.07678166074260119}}, 'I': {'3': {'A': 0.011832084292182778, 'C': -0.03563311695299885, 'E': -0.12274148244956644, 'D': -0.08347809551214207, 'G': -0.12913807556882312, 'F': -0.07678166074260119, 'I': -0.02743130264524163, 'H': 0.052700310800358606, 'K': -0.07678166074260119, 'M': -0.09673792139324927, 'L': -0.03232105139354267, 'N': -0.056419024249531546, 'Q': -0.014514042884254183, 'P': 0.03205743558162049, 'S': -0.02054469318066609, 'R': -0.007992298494045204, 'T': 0.09219157062946631, 'W': -0.02153186745234266, 'V': -0.12274148244956644, 'Y': -0.07678166074260119}}, 'H': {'3': {'A': 0.03889115555479317, 'C': -0.01440596788009597, 'E': 0.052700310800358606, 'D': -0.02153186745234266, 'G': 0.005180193639836495, 'F': 0.02527009854837679, 'I': 0.1055398960513534, 'H': 0.011832084292182778, 'K': -0.04953828303343137, 'M': -0.03563311695299885, 'L': 0.09884346128181243, 'N': -0.02860734765142396, 'Q': -0.01440596788009597, 'P': 0.059677062851325985, 'S': -0.07004008125594803, 'R': -0.02153186745234266, 'T': -0.01440596788009597, 'W': -0.02860734765142396, 'V': 0.052700310800358606, 'Y': -0.04260986900396626}}, 'K': {'3': {'A': -0.07749376195565728, 'C': -0.02860734765142396, 'E': 0.09298154397613365, 'D': 0.03423559616973199, 'G': -0.04649962612733268, 'F': -0.09012998616448843, 'I': -0.12913807556882312, 'H': 0.011832084292182778, 'K': -0.07137130958789678, 'M': -0.04953828303343137, 'L': 0.013202492620401629, 'N': -0.007992298494045204, 'Q': -0.04953828303343137, 'P': -0.08347809551214207, 'S': -0.020993529569711955, 'R': -0.059012790944411246, 'T': 0.040511750862297156, 'W': 0.066702832152901, 'V': 0.009517615033972469, 'Y': 0.011832084292182778}}, 'M': {'3': {'A': -0.04953828303343137, 'C': 0.0, 'E': 0.12590253254442313, 'D': -0.02153186745234266, 'G': -0.08347809551214207, 'F': -0.07004008125594803, 'I': -0.03563311695299885, 'H': -0.01440596788009597, 'K': -0.04260986900396626, 'M': -0.01440596788009597, 'L': 0.011832084292182778, 'N': 0.03889115555479317, 'Q': -0.04260986900396626, 'P': -0.04260986900396626, 'S': 0.03205743558162049, 'R': 0.08808125459977362, 'T': -0.06325274422270437, 'W': 0.08090421192422886, 'V': -0.02153186745234266, 'Y': -0.02153186745234266}}, 'L': {'3': {'A': -0.21464260818749734, 'C': 0.03205743558162049, 'E': -0.009165582226236514, 'D': 0.18838627599699034, 'G': 0.04772165627999367, 'F': 0.22052758024063776, 'I': -0.05277578081989767, 'H': 0.005180193639836495, 'K': -0.0724793143909468, 'M': -0.07004008125594803, 'L': -0.10020745880514177, 'N': -0.04649962612733268, 'Q': 0.021800235222088536, 'P': -0.1666814893922216, 'S': -0.05546571199351439, 'R': 0.07742673659996437, 'T': -0.00862799805611561, 'W': -0.04260986900396626, 'V': -0.04396033961334691, 'Y': 0.021800235222088536}}, 'N': {'3': {'A': -0.09012998616448843, 'C': 0.08090421192422886, 'E': 0.018528519061723595, 'D': -0.07004008125594803, 'G': 0.07901907849558468, 'F': -0.007992298494045204, 'I': -0.07004008125594803, 'H': -0.02153186745234266, 'K': 0.13962278201792458, 'M': 0.066702832152901, 'L': 0.11427830384326854, 'N': 0.1055398960513534, 'Q': 0.052700310800358606, 'P': -0.10330247829837007, 'S': -0.08347809551214207, 'R': -0.056419024249531546, 'T': -0.10982422268857905, 'W': 0.14668843984095573, 'V': -0.13549401220975063, 'Y': -0.06325274422270437}}, 'Q': {'3': {'A': -0.020993529569711955, 'C': -0.02860734765142396, 'E': 0.45229265269236835, 'D': 0.18558260372488986, 'G': 0.06601784741991772, 'F': -0.09673792139324927, 'I': -0.09012998616448843, 'H': 0.2059452402179595, 'K': 0.14606055509345417, 'M': 0.059677062851325985, 'L': -0.02743130264524163, 'N': 0.059677062851325985, 'Q': 0.018528519061723595, 'P': -0.04953828303343137, 'S': -0.10982422268857905, 'R': 0.02527009854837679, 'T': 0.12590253254442313, 'W': -0.03563311695299885, 'V': 0.09219157062946631, 'Y': -0.03563311695299885}}, 'P': {'3': {'A': -0.03382789576449825, 'C': -0.02860734765142396, 'E': 0.09568277507526944, 'D': -0.02860734765142396, 'G': -0.04018383240542576, 'F': 0.11228147553800652, 'I': 0.03205743558162049, 'H': -0.07004008125594803, 'K': 0.005180193639836495, 'M': -0.01440596788009597, 'L': 0.16366829486123075, 'N': -0.04953828303343137, 'Q': -0.056419024249531546, 'P': 0.046827544584204024, 'S': 0.046827544584204024, 'R': -0.04953828303343137, 'T': -0.0014277415889244662, 'W': 0.07377831235198222, 'V': 0.08558363540070535, 'Y': -0.10330247829837007}}, 'S': {'3': {'A': -0.11933242838317246, 'C': 0.052700310800358606, 'E': -0.1418098059316575, 'D': -0.09563937504574539, 'G': -0.02054469318066609, 'F': 0.06601784741991772, 'I': -0.08962734806320177, 'H': -0.07004008125594803, 'K': 0.009517615033972469, 'M': 0.03889115555479317, 'L': -0.2434906926450794, 'N': -0.08347809551214207, 'Q': 0.02527009854837679, 'P': -0.020993529569711955, 'S': -0.07749376195565728, 'R': -0.014514042884254183, 'T': 0.021800235222088536, 'W': -0.01440596788009597, 'V': -0.04396033961334691, 'Y': -0.07678166074260119}}, 'R': {'3': {'A': -0.02743130264524163, 'C': -0.02153186745234266, 'E': 0.052700310800358606, 'D': 0.15254004177891212, 'G': 0.11228147553800652, 'F': -0.014514042884254183, 'I': 0.06601784741991772, 'H': -0.056419024249531546, 'K': -0.12274148244956644, 'M': -0.02153186745234266, 'L': -0.15432297074873608, 'N': -0.07004008125594803, 'Q': 0.45229265269236835, 'P': -0.056419024249531546, 'S': 0.0595800743443881, 'R': -0.007992298494045204, 'T': -0.056419024249531546, 'W': -0.03563311695299885, 'V': -0.11630370937403682, 'Y': 0.02527009854837679}}, 'T': {'3': {'A': -0.020993529569711955, 'C': 0.07377831235198222, 'E': 0.10184294289562505, 'D': 0.13322618889866805, 'G': -0.11630370937403682, 'F': 0.07901907849558468, 'I': -0.09673792139324927, 'H': 0.04577189677089346, 'K': -0.04018383240542576, 'M': -0.02153186745234266, 'L': 0.05359250016000747, 'N': 0.046827544584204024, 'Q': 0.11906881257125027, 'P': 0.12687025225774037, 'S': 0.021800235222088536, 'R': 0.011832084292182778, 'T': 0.005180193639836495, 'W': 0.018528519061723595, 'V': -0.09563937504574539, 'Y': -0.07678166074260119}}, 'W': {'3': {'A': 0.052700310800358606, 'C': 0.08090421192422886, 'E': -0.02860734765142396, 'D': 0.2197543954635248, 'G': 0.059677062851325985, 'F': -0.01440596788009597, 'I': -0.03563311695299885, 'H': 0.0, 'K': 0.052700310800358606, 'M': -0.007228925204551199, 'L': -0.02860734765142396, 'N': -0.02860734765142396, 'Q': 0.066702832152901, 'P': -0.007228925204551199, 'S': -0.04260986900396626, 'R': -0.007228925204551199, 'T': -0.02153186745234266, 'W': -0.007228925204551199, 'V': -0.056419024249531546, 'Y': 0.059677062851325985}}, 'V': {'3': {'A': -0.059012790944411246, 'C': -0.01440596788009597, 'E': 0.05318348122513163, 'D': -0.18493752786752668, 'G': -0.04649962612733268, 'F': -0.03382789576449825, 'I': -0.014514042884254183, 'H': 0.052700310800358606, 'K': -0.06521114176754109, 'M': -0.056419024249531546, 'L': -0.00862799805611561, 'N': -0.0014277415889244662, 'Q': 0.16979074722899137, 'P': -0.059012790944411246, 'S': -0.10982422268857905, 'R': -0.0014277415889244662, 'T': 0.1395465833610623, 'W': 0.052700310800358606, 'V': 0.06601784741991772, 'Y': 0.018528519061723595}}, 'Y': {'3': {'A': -0.03563311695299885, 'C': 0.0, 'E': -0.03563311695299885, 'D': -0.09012998616448843, 'G': 0.005180193639836495, 'F': -0.10330247829837007, 'I': 0.12590253254442313, 'H': -0.02153186745234266, 'K': -0.04649962612733268, 'M': 0.08090421192422886, 'L': -0.04649962612733268, 'N': -0.04953828303343137, 'Q': 0.02527009854837679, 'P': -0.04260986900396626, 'S': -0.04649962612733268, 'R': -0.03382789576449825, 'T': 0.07249733410537569, 'W': -0.007228925204551199, 'V': -0.10330247829837007, 'Y': -0.07004008125594803}}}, '-1': {'A': {'1': {'A': -0.06684021505313478, 'C': -0.02860734765142396, 'E': -0.13549401220975063, 'D': -0.10982422268857905, 'G': -0.08962734806320177, 'F': 0.07901907849558468, 'I': -0.13549401220975063, 'H': 0.018528519061723595, 'K': 0.040511750862297156, 'M': 0.03205743558162049, 'L': -0.10161547345582579, 'N': 0.159061786169121, 'Q': 0.09884346128181243, 'P': -0.09012998616448843, 'S': -0.06521114176754109, 'R': -0.13549401220975063, 'T': 0.05318348122513163, 'W': -0.04953828303343137, 'V': -0.00862799805611561, 'Y': -0.020993529569711955}, '0': {'A': -0.04018383240542576, 'C': -0.02153186745234266, 'E': -0.03382789576449825, 'D': 0.06601784741991772, 'G': -0.07137130958789678, 'F': 0.03205743558162049, 'I': -0.10982422268857905, 'H': -0.03563311695299885, 'K': 0.0595800743443881, 'M': -0.056419024249531546, 'L': -0.06299011058653652, 'N': 0.07901907849558468, 'Q': -0.020993529569711955, 'P': -0.06521114176754109, 'S': -0.14818051284075445, 'R': 0.05318348122513163, 'T': -0.14808596062422255, 'W': 0.0, 'V': -0.08357895788551917, 'Y': 0.08558363540070535}, '3': {'A': -0.2262818964073015, 'C': -0.007228925204551199, 'E': 0.30216262980979436, 'D': -0.014514042884254183, 'G': -0.17280394175998223, 'F': 0.040511750862297156, 'I': -0.03382789576449825, 'H': 0.13971168778998838, 'K': -0.05277578081989767, 'M': 0.018528519061723595, 'L': -0.0724793143909468, 'N': -0.02743130264524163, 'Q': -0.09673792139324927, 'P': -0.09673792139324927, 'S': -0.059012790944411246, 'R': -0.04649962612733268, 'T': -0.04018383240542576, 'W': 0.066702832152901, 'V': -0.07749376195565728, 'Y': -0.10982422268857905}, '2': {'A': -0.22047918633059505, 'C': -0.04260986900396626, 'E': -0.06521114176754109, 'D': -0.14808596062422255, 'G': -0.0026159710735719787, 'F': -0.12274148244956644, 'I': -0.08347809551214207, 'H': 0.09219157062946631, 'K': 0.11427830384326854, 'M': 0.059677062851325985, 'L': -0.26040834931318846, 'N': -0.08347809551214207, 'Q': 0.22016852724717606, 'P': -0.09673792139324927, 'S': -0.19094955485007015, 'R': -0.014514042884254183, 'T': 0.24494378653629834, 'W': -0.02153186745234266, 'V': -0.02743130264524163, 'Y': 0.02527009854837679}}, 'C': {'1': {'A': 0.08090421192422886, 'C': -0.007228925204551199, 'E': 0.07377831235198222, 'D': 0.0, 'G': -0.04260986900396626, 'F': -0.02153186745234266, 'I': -0.03563311695299885, 'H': -0.007228925204551199, 'K': 0.08808125459977362, 'M': 0.0, 'L': -0.03563311695299885, 'N': -0.01440596788009597, 'Q': -0.02860734765142396, 'P': -0.02153186745234266, 'S': 0.052700310800358606, 'R': -0.01440596788009597, 'T': -0.02860734765142396, 'W': -0.007228925204551199, 'V': 0.059677062851325985, 'Y': 0.059677062851325985}, '0': {'A': -0.02153186745234266, 'C': 0.0, 'E': 0.08090421192422886, 'D': -0.02860734765142396, 'G': -0.02860734765142396, 'F': 0.03889115555479317, 'I': -0.02860734765142396, 'H': 0.0, 'K': -0.01440596788009597, 'M': -0.007228925204551199, 'L': 0.13971168778998838, 'N': -0.007228925204551199, 'Q': 0.07377831235198222, 'P': 0.07377831235198222, 'S': -0.04953828303343137, 'R': -0.01440596788009597, 'T': -0.02153186745234266, 'W': -0.007228925204551199, 'V': -0.02860734765142396, 'Y': -0.007228925204551199}, '3': {'A': -0.02153186745234266, 'C': -0.007228925204551199, 'E': -0.03563311695299885, 'D': -0.01440596788009597, 'G': -0.02860734765142396, 'F': -0.04953828303343137, 'I': 0.07377831235198222, 'H': -0.007228925204551199, 'K': -0.02153186745234266, 'M': -0.007228925204551199, 'L': 0.059677062851325985, 'N': 0.14668843984095573, 'Q': -0.01440596788009597, 'P': -0.03563311695299885, 'S': -0.01440596788009597, 'R': 0.160789689341612, 'T': -0.007228925204551199, 'W': -0.007228925204551199, 'V': -0.02860734765142396, 'Y': 0.0}, '2': {'A': 0.066702832152901, 'C': -0.01440596788009597, 'E': -0.02153186745234266, 'D': -0.02860734765142396, 'G': 0.08808125459977362, 'F': 0.066702832152901, 'I': -0.04260986900396626, 'H': 0.08090421192422886, 'K': -0.03563311695299885, 'M': -0.007228925204551199, 'L': -0.01440596788009597, 'N': 0.066702832152901, 'Q': -0.02153186745234266, 'P': -0.03563311695299885, 'S': -0.01440596788009597, 'R': 0.0, 'T': -0.03563311695299885, 'W': -0.007228925204551199, 'V': -0.007228925204551199, 'Y': 0.066702832152901}}, 'E': {'1': {'A': -0.02743130264524163, 'C': -0.02153186745234266, 'E': 0.20259885813354367, 'D': -0.11630370937403682, 'G': -0.020993529569711955, 'F': 0.09219157062946631, 'I': -0.16052132157186605, 'H': 0.059677062851325985, 'K': -0.014514042884254183, 'M': 0.1923241832115431, 'L': 0.20527387600814284, 'N': 0.005180193639836495, 'Q': 0.2636553021765069, 'P': 0.08558363540070535, 'S': -0.08962734806320177, 'R': 0.17888616895534895, 'T': 0.046827544584204024, 'W': 0.08090421192422886, 'V': -0.014514042884254183, 'Y': 0.03889115555479317}, '0': {'A': -0.08962734806320177, 'C': 0.08808125459977362, 'E': 0.19082249992066705, 'D': -0.04649962612733268, 'G': 0.07901907849558468, 'F': -0.007992298494045204, 'I': -0.007992298494045204, 'H': 0.066702832152901, 'K': 0.07742673659996437, 'M': 0.21282598143405979, 'L': 0.14505675879497593, 'N': -0.12274148244956644, 'Q': 0.1923241832115431, 'P': -0.0014277415889244662, 'S': -0.04018383240542576, 'R': 0.018528519061723595, 'T': 0.046827544584204024, 'W': -0.02153186745234266, 'V': 0.16979074722899137, 'Y': 0.08558363540070535}, '3': {'A': -0.00862799805611561, 'C': 0.08090421192422886, 'E': -0.026450207513528827, 'D': 0.13322618889866805, 'G': 0.2891613987341275, 'F': -0.007992298494045204, 'I': -0.09012998616448843, 'H': 0.03889115555479317, 'K': 0.21451555325809418, 'M': -0.02860734765142396, 'L': -0.026450207513528827, 'N': 0.02527009854837679, 'Q': 0.22016852724717606, 'P': 0.13322618889866805, 'S': 0.01564006740173295, 'R': -0.020993529569711955, 'T': -0.020993529569711955, 'W': -0.01440596788009597, 'V': -0.05277578081989767, 'Y': 0.19911152024478668}, '2': {'A': 0.046827544584204024, 'C': -0.03563311695299885, 'E': 0.13360598664659215, 'D': 0.07901907849558468, 'G': 0.0595800743443881, 'F': 0.011832084292182778, 'I': -0.13549401220975063, 'H': 0.059677062851325985, 'K': 0.07742673659996437, 'M': -0.03563311695299885, 'L': 0.15153470875368627, 'N': 0.14606055509345417, 'Q': 0.07901907849558468, 'P': -0.07678166074260119, 'S': 0.01564006740173295, 'R': 0.2671373792711149, 'T': 0.1946624306895554, 'W': -0.02860734765142396, 'V': 0.06601784741991772, 'Y': -0.07678166074260119}}, 'D': {'1': {'A': 0.08558363540070535, 'C': -0.007228925204551199, 'E': 0.005180193639836495, 'D': 0.07249733410537569, 'G': 0.021800235222088536, 'F': -0.014514042884254183, 'I': 0.011832084292182778, 'H': -0.01440596788009597, 'K': -0.17280394175998223, 'M': -0.03563311695299885, 'L': 0.05359250016000747, 'N': -0.12274148244956644, 'Q': -0.014514042884254183, 'P': 0.02527009854837679, 'S': -0.17888913768984405, 'R': -0.08347809551214207, 'T': -0.10330247829837007, 'W': 0.24083239701514844, 'V': 0.05318348122513163, 'Y': -0.07678166074260119}, '0': {'A': -0.03382789576449825, 'C': -0.01440596788009597, 'E': -0.10330247829837007, 'D': 0.0595800743443881, 'G': -0.03382789576449825, 'F': -0.020993529569711955, 'I': -0.12913807556882312, 'H': -0.056419024249531546, 'K': -0.02743130264524163, 'M': -0.06325274422270437, 'L': 0.12770047231372952, 'N': 0.13962278201792458, 'Q': 0.011832084292182778, 'P': 0.018528519061723595, 'S': -0.09673792139324927, 'R': 0.018528519061723595, 'T': 0.07249733410537569, 'W': -0.02860734765142396, 'V': 0.005180193639836495, 'Y': -0.12274148244956644}, '3': {'A': -0.05277578081989767, 'C': -0.02153186745234266, 'E': -0.07004008125594803, 'D': -0.007992298494045204, 'G': -0.007992298494045204, 'F': -0.06325274422270437, 'I': 0.040511750862297156, 'H': 0.011832084292182778, 'K': 0.13322618889866805, 'M': 0.03205743558162049, 'L': -0.00862799805611561, 'N': 0.11228147553800652, 'Q': -0.05277578081989767, 'P': -0.09012998616448843, 'S': 0.03423559616973199, 'R': -0.007992298494045204, 'T': -0.12274148244956644, 'W': -0.02860734765142396, 'V': -0.0014277415889244662, 'Y': -0.07004008125594803}, '2': {'A': -0.12274148244956644, 'C': 0.0, 'E': 0.07249733410537569, 'D': 0.13962278201792458, 'G': 0.03423559616973199, 'F': 0.08558363540070535, 'I': -0.13549401220975063, 'H': -0.09012998616448843, 'K': -0.10161547345582579, 'M': -0.01440596788009597, 'L': -0.07137130958789678, 'N': -0.04260986900396626, 'Q': 0.04577189677089346, 'P': -0.09012998616448843, 'S': 0.046827544584204024, 'R': 0.005180193639836495, 'T': -0.03382789576449825, 'W': -0.02860734765142396, 'V': 0.040511750862297156, 'Y': 0.018528519061723595}}, 'G': {'1': {'A': -0.10755607017029581, 'C': -0.02153186745234266, 'E': 0.226648013932634, 'D': -0.02743130264524163, 'G': 0.07742673659996437, 'F': 0.12055445853583345, 'I': 0.005180193639836495, 'H': -0.07004008125594803, 'K': -0.05277578081989767, 'M': -0.056419024249531546, 'L': -0.13674094940099746, 'N': 0.03889115555479317, 'Q': 0.018528519061723595, 'P': -0.06325274422270437, 'S': -0.00862799805611561, 'R': 0.2265759704183204, 'T': 0.13962278201792458, 'W': 0.03205743558162049, 'V': -0.026450207513528827, 'Y': -0.09012998616448843}, '0': {'A': -0.1706743790824514, 'C': -0.03563311695299885, 'E': 0.1722342783030026, 'D': 0.13322618889866805, 'G': 0.08956032270750888, 'F': 0.13962278201792458, 'I': -0.04018383240542576, 'H': 0.1055398960513534, 'K': 0.0595800743443881, 'M': 0.02527009854837679, 'L': -0.05277578081989767, 'N': 0.08558363540070535, 'Q': 0.018528519061723595, 'P': 0.22016852724717606, 'S': -0.10755607017029581, 'R': 0.0595800743443881, 'T': -0.2262818964073015, 'W': -0.03563311695299885, 'V': -0.11630370937403682, 'Y': -0.07004008125594803}, '3': {'A': -0.2087717643074835, 'C': -0.03563311695299885, 'E': 0.011832084292182778, 'D': 0.12687025225774037, 'G': -0.04018383240542576, 'F': 0.15254004177891212, 'I': -0.11630370937403682, 'H': 0.052700310800358606, 'K': -0.07749376195565728, 'M': -0.056419024249531546, 'L': -0.05546571199351439, 'N': 0.09884346128181243, 'Q': 0.12055445853583345, 'P': 0.12687025225774037, 'S': 0.0279985860452185, 'R': 0.15254004177891212, 'T': 0.0279985860452185, 'W': -0.02153186745234266, 'V': 0.07742673659996437, 'Y': -0.09673792139324927}, '2': {'A': -0.059012790944411246, 'C': -0.01440596788009597, 'E': -0.07004008125594803, 'D': 0.10804129371875501, 'G': 0.2763270325393414, 'F': -0.09673792139324927, 'I': -0.1666814893922216, 'H': -0.04260986900396626, 'K': 0.12055445853583345, 'M': 0.066702832152901, 'L': 0.07048767773443668, 'N': -0.08347809551214207, 'Q': 0.30216262980979436, 'P': 0.040511750862297156, 'S': -0.00862799805611561, 'R': -0.16052132157186605, 'T': 0.021800235222088536, 'W': 0.08090421192422886, 'V': -0.11933242838317246, 'Y': -0.08347809551214207}}, 'F': {'1': {'A': -0.16052132157186605, 'C': -0.02153186745234266, 'E': 0.005180193639836495, 'D': 0.12687025225774037, 'G': -0.007992298494045204, 'F': -0.007992298494045204, 'I': -0.09012998616448843, 'H': -0.01440596788009597, 'K': 0.1946624306895554, 'M': -0.07678166074260119, 'L': -0.18493752786752668, 'N': -0.10982422268857905, 'Q': -0.07678166074260119, 'P': 0.17595091504934698, 'S': 0.07901907849558468, 'R': 0.03205743558162049, 'T': 0.011832084292182778, 'W': 0.0, 'V': 0.12687025225774037, 'Y': 0.02527009854837679}, '0': {'A': -0.12913807556882312, 'C': -0.01440596788009597, 'E': 0.1055398960513534, 'D': -0.10330247829837007, 'G': 0.18214926587247676, 'F': -0.1418098059316575, 'I': -0.10330247829837007, 'H': -0.02153186745234266, 'K': -0.07749376195565728, 'M': -0.03563311695299885, 'L': 0.1946624306895554, 'N': 0.16562634307424165, 'Q': 0.08558363540070535, 'P': 0.11228147553800652, 'S': -0.07137130958789678, 'R': -0.014514042884254183, 'T': -0.020993529569711955, 'W': 0.066702832152901, 'V': -0.07004008125594803, 'Y': -0.07678166074260119}, '3': {'A': -0.1418098059316575, 'C': 0.1327832737605233, 'E': 0.06601784741991772, 'D': 0.07901907849558468, 'G': 0.03423559616973199, 'F': -0.059012790944411246, 'I': -0.007992298494045204, 'H': -0.04953828303343137, 'K': -0.14808596062422255, 'M': -0.04953828303343137, 'L': 0.12055445853583345, 'N': 0.04577189677089346, 'Q': -0.03563311695299885, 'P': -0.04953828303343137, 'S': -0.07749376195565728, 'R': 0.11228147553800652, 'T': 0.07901907849558468, 'W': 0.059677062851325985, 'V': -0.11630370937403682, 'Y': 0.02527009854837679}, '2': {'A': -0.04953828303343137, 'C': -0.007228925204551199, 'E': 0.06601784741991772, 'D': -0.09012998616448843, 'G': -0.03382789576449825, 'F': -0.05277578081989767, 'I': 0.09884346128181243, 'H': -0.02860734765142396, 'K': -0.014514042884254183, 'M': -0.04260986900396626, 'L': 0.059498014492870406, 'N': -0.007992298494045204, 'Q': 0.07249733410537569, 'P': -0.08347809551214207, 'S': -0.08357895788551917, 'R': 0.09219157062946631, 'T': 0.08558363540070535, 'W': -0.02860734765142396, 'V': 0.06601784741991772, 'Y': -0.0014277415889244662}}, 'I': {'1': {'A': -0.12274148244956644, 'C': -0.04953828303343137, 'E': -0.10982422268857905, 'D': -0.10982422268857905, 'G': -0.12274148244956644, 'F': -0.07004008125594803, 'I': -0.10330247829837007, 'H': -0.03563311695299885, 'K': 0.040511750862297156, 'M': -0.02860734765142396, 'L': -0.07749376195565728, 'N': -0.02743130264524163, 'Q': 0.11228147553800652, 'P': -0.07004008125594803, 'S': -0.16052132157186605, 'R': 0.018528519061723595, 'T': 0.005180193639836495, 'W': 0.07377831235198222, 'V': -0.18493752786752668, 'Y': -0.07004008125594803}, '0': {'A': -0.08347809551214207, 'C': -0.03563311695299885, 'E': -0.12274148244956644, 'D': -0.08347809551214207, 'G': -0.12913807556882312, 'F': -0.07678166074260119, 'I': -0.02743130264524163, 'H': 0.052700310800358606, 'K': -0.07678166074260119, 'M': -0.09673792139324927, 'L': -0.03232105139354267, 'N': -0.056419024249531546, 'Q': -0.10982422268857905, 'P': 0.03205743558162049, 'S': -0.10755607017029581, 'R': 0.07901907849558468, 'T': 0.005180193639836495, 'W': -0.02153186745234266, 'V': -0.12274148244956644, 'Y': -0.07678166074260119}, '3': {'A': -0.12274148244956644, 'C': -0.04260986900396626, 'E': -0.02743130264524163, 'D': -0.12274148244956644, 'G': -0.11630370937403682, 'F': 0.005180193639836495, 'I': -0.02743130264524163, 'H': -0.02860734765142396, 'K': -0.07678166074260119, 'M': -0.04953828303343137, 'L': -0.17280394175998223, 'N': -0.056419024249531546, 'Q': 0.03889115555479317, 'P': 0.09219157062946631, 'S': -0.12274148244956644, 'R': -0.1418098059316575, 'T': 0.03423559616973199, 'W': 0.066702832152901, 'V': -0.10982422268857905, 'Y': -0.11630370937403682}, '2': {'A': -0.04018383240542576, 'C': -0.01440596788009597, 'E': -0.12274148244956644, 'D': -0.09673792139324927, 'G': 0.009517615033972469, 'F': -0.12913807556882312, 'I': -0.09012998616448843, 'H': -0.04953828303343137, 'K': -0.12913807556882312, 'M': -0.04260986900396626, 'L': -0.1666814893922216, 'N': 0.09219157062946631, 'Q': 0.03889115555479317, 'P': 0.04577189677089346, 'S': -0.19692565326015066, 'R': 0.04577189677089346, 'T': -0.11630370937403682, 'W': -0.04953828303343137, 'V': -0.08347809551214207, 'Y': 0.005180193639836495}}, 'H': {'1': {'A': -0.04953828303343137, 'C': -0.007228925204551199, 'E': 0.04577189677089346, 'D': 0.1327832737605233, 'G': -0.02860734765142396, 'F': 0.059677062851325985, 'I': -0.06325274422270437, 'H': -0.04953828303343137, 'K': -0.056419024249531546, 'M': -0.007228925204551199, 'L': 0.17888616895534895, 'N': -0.02860734765142396, 'Q': 0.11906881257125027, 'P': 0.04577189677089346, 'S': 0.018528519061723595, 'R': -0.04953828303343137, 'T': -0.056419024249531546, 'W': -0.02153186745234266, 'V': 0.059677062851325985, 'Y': 0.03205743558162049}, '0': {'A': 0.03889115555479317, 'C': 0.08090421192422886, 'E': 0.13971168778998838, 'D': -0.02153186745234266, 'G': 0.005180193639836495, 'F': 0.02527009854837679, 'I': 0.018528519061723595, 'H': -0.09012998616448843, 'K': -0.04953828303343137, 'M': 0.14668843984095573, 'L': 0.011832084292182778, 'N': -0.02860734765142396, 'Q': -0.01440596788009597, 'P': 0.059677062851325985, 'S': 0.02527009854837679, 'R': -0.02153186745234266, 'T': -0.01440596788009597, 'W': -0.02860734765142396, 'V': 0.052700310800358606, 'Y': -0.04260986900396626}, '3': {'A': 0.03205743558162049, 'C': -0.01440596788009597, 'E': 0.03889115555479317, 'D': -0.056419024249531546, 'G': 0.04577189677089346, 'F': -0.02860734765142396, 'I': -0.04953828303343137, 'H': 0.03889115555479317, 'K': -0.03563311695299885, 'M': -0.02860734765142396, 'L': 0.09219157062946631, 'N': -0.02153186745234266, 'Q': 0.07377831235198222, 'P': -0.02860734765142396, 'S': -0.020993529569711955, 'R': 0.059677062851325985, 'T': 0.23375691681606717, 'W': -0.02153186745234266, 'V': -0.04260986900396626, 'Y': -0.056419024249531546}, '2': {'A': -0.08347809551214207, 'C': -0.01440596788009597, 'E': 0.03205743558162049, 'D': 0.03205743558162049, 'G': -0.04260986900396626, 'F': -0.02153186745234266, 'I': -0.02860734765142396, 'H': -0.06325274422270437, 'K': 0.03205743558162049, 'M': -0.01440596788009597, 'L': -0.06325274422270437, 'N': 0.052700310800358606, 'Q': 0.2059452402179595, 'P': -0.04260986900396626, 'S': -0.056419024249531546, 'R': 0.059677062851325985, 'T': 0.011832084292182778, 'W': -0.007228925204551199, 'V': 0.21282598143405979, 'Y': 0.07377831235198222}}, 'K': {'1': {'A': -0.10330247829837007, 'C': 0.07377831235198222, 'E': 0.11427830384326854, 'D': -0.1666814893922216, 'G': 0.06601784741991772, 'F': 0.11427830384326854, 'I': -0.07137130958789678, 'H': 0.03205743558162049, 'K': -0.026450207513528827, 'M': -0.07004008125594803, 'L': -0.06684021505313478, 'N': -0.08347809551214207, 'Q': 0.09219157062946631, 'P': 0.09219157062946631, 'S': 0.09568277507526944, 'R': -0.0014277415889244662, 'T': 0.0279985860452185, 'W': 0.11906881257125027, 'V': 0.07249733410537569, 'Y': -0.020993529569711955}, '0': {'A': 0.009517615033972469, 'C': -0.02860734765142396, 'E': 0.09298154397613365, 'D': 0.11427830384326854, 'G': -0.04649962612733268, 'F': -0.09012998616448843, 'I': -0.12913807556882312, 'H': 0.09884346128181243, 'K': 0.09568277507526944, 'M': -0.04953828303343137, 'L': 0.15630333626107493, 'N': -0.007992298494045204, 'Q': -0.04953828303343137, 'P': -0.08347809551214207, 'S': -0.020993529569711955, 'R': 0.0279985860452185, 'T': 0.12055445853583345, 'W': 0.066702832152901, 'V': -0.07749376195565728, 'Y': 0.011832084292182778}, '3': {'A': -0.11630370937403682, 'C': 0.14668843984095573, 'E': 0.0986849678337438, 'D': -0.059012790944411246, 'G': 0.07901907849558468, 'F': -0.04018383240542576, 'I': -0.11630370937403682, 'H': 0.13971168778998838, 'K': -0.1666814893922216, 'M': 0.059677062851325985, 'L': 0.20259885813354367, 'N': -0.06521114176754109, 'Q': 0.11228147553800652, 'P': -0.02743130264524163, 'S': 0.13360598664659215, 'R': -0.0014277415889244662, 'T': -0.04018383240542576, 'W': -0.007228925204551199, 'V': 0.040511750862297156, 'Y': -0.12274148244956644}, '2': {'A': 0.03423559616973199, 'C': -0.02860734765142396, 'E': 0.2612318649382521, 'D': -0.06521114176754109, 'G': -0.1418098059316575, 'F': -0.09012998616448843, 'I': 0.15254004177891212, 'H': 0.09884346128181243, 'K': -0.07137130958789678, 'M': -0.056419024249531546, 'L': -0.026450207513528827, 'N': -0.0014277415889244662, 'Q': 0.13322618889866805, 'P': 0.2636553021765069, 'S': 0.05318348122513163, 'R': -0.014514042884254183, 'T': -0.12274148244956644, 'W': 0.07377831235198222, 'V': -0.1666814893922216, 'Y': -0.10330247829837007}}, 'M': {'1': {'A': -0.04953828303343137, 'C': -0.007228925204551199, 'E': -0.06325274422270437, 'D': -0.056419024249531546, 'G': 0.02527009854837679, 'F': 0.03205743558162049, 'I': -0.04260986900396626, 'H': -0.02860734765142396, 'K': 0.09884346128181243, 'M': -0.02860734765142396, 'L': 0.11228147553800652, 'N': -0.007228925204551199, 'Q': -0.02860734765142396, 'P': -0.03563311695299885, 'S': -0.056419024249531546, 'R': 0.052700310800358606, 'T': -0.03563311695299885, 'W': 0.0, 'V': -0.06325274422270437, 'Y': 0.07377831235198222}, '0': {'A': -0.056419024249531546, 'C': 0.0, 'E': 0.12590253254442313, 'D': 0.066702832152901, 'G': -0.08347809551214207, 'F': -0.07004008125594803, 'I': -0.03563311695299885, 'H': -0.01440596788009597, 'K': -0.04260986900396626, 'M': -0.01440596788009597, 'L': 0.09219157062946631, 'N': 0.03889115555479317, 'Q': -0.04953828303343137, 'P': 0.052700310800358606, 'S': 0.018528519061723595, 'R': -0.007228925204551199, 'T': -0.06325274422270437, 'W': -0.01440596788009597, 'V': -0.02153186745234266, 'Y': -0.02860734765142396}, '3': {'A': -0.04953828303343137, 'C': -0.007228925204551199, 'E': -0.056419024249531546, 'D': 0.052700310800358606, 'G': 0.04577189677089346, 'F': 0.011832084292182778, 'I': -0.06325274422270437, 'H': -0.01440596788009597, 'K': 0.052700310800358606, 'M': -0.01440596788009597, 'L': 0.19911152024478668, 'N': -0.06325274422270437, 'Q': -0.03563311695299885, 'P': -0.056419024249531546, 'S': -0.07678166074260119, 'R': 0.066702832152901, 'T': -0.056419024249531546, 'W': -0.007228925204551199, 'V': -0.02860734765142396, 'Y': -0.007228925204551199}, '2': {'A': -0.06325274422270437, 'C': -0.01440596788009597, 'E': -0.03563311695299885, 'D': 0.07377831235198222, 'G': -0.04260986900396626, 'F': 0.059677062851325985, 'I': -0.03563311695299885, 'H': -0.007228925204551199, 'K': -0.07004008125594803, 'M': -0.02153186745234266, 'L': -0.0014277415889244662, 'N': 0.052700310800358606, 'Q': -0.03563311695299885, 'P': 0.018528519061723595, 'S': -0.04260986900396626, 'R': 0.03205743558162049, 'T': 0.02527009854837679, 'W': -0.01440596788009597, 'V': -0.03563311695299885, 'Y': 0.07377831235198222}}, 'L': {'1': {'A': 0.059498014492870406, 'C': -0.03563311695299885, 'E': 0.2208418573986461, 'D': 0.036082368060189565, 'G': 0.0654386112073403, 'F': -0.17888913768984405, 'I': 0.0595800743443881, 'H': 0.11906881257125027, 'K': -0.03104425336102302, 'M': -0.056419024249531546, 'L': 0.0006920731784493916, 'N': 0.14552268177114272, 'Q': 0.12055445853583345, 'P': 0.01564006740173295, 'S': -0.08920828989977303, 'R': 0.10184294289562505, 'T': -0.09563937504574539, 'W': -0.06325274422270437, 'V': -0.18493752786752668, 'Y': -0.12274148244956644}, '0': {'A': -0.11933242838317246, 'C': -0.06325274422270437, 'E': 0.13393526141443685, 'D': 0.11427830384326854, 'G': 0.11599305029061795, 'F': 0.15153470875368627, 'I': -0.05277578081989767, 'H': -0.09012998616448843, 'K': 0.14505675879497593, 'M': -0.07004008125594803, 'L': -0.10020745880514177, 'N': -0.04649962612733268, 'Q': 0.17595091504934698, 'P': -0.07749376195565728, 'S': -0.14818051284075445, 'R': 0.07742673659996437, 'T': -0.00862799805611561, 'W': -0.04260986900396626, 'V': -0.04396033961334691, 'Y': 0.021800235222088536}, '3': {'A': -0.026450207513528827, 'C': -0.04260986900396626, 'E': -0.05546571199351439, 'D': 0.10184294289562505, 'G': -0.11648264535610002, 'F': 0.08956032270750888, 'I': -0.00862799805611561, 'H': -0.12274148244956644, 'K': 0.11019034021391139, 'M': 0.11906881257125027, 'L': 0.029035912656344656, 'N': -0.0014277415889244662, 'Q': 0.0279985860452185, 'P': 0.046827544584204024, 'S': -0.1251690065262702, 'R': -0.14808596062422255, 'T': 0.05359250016000747, 'W': 0.12590253254442313, 'V': -0.02054469318066609, 'Y': 0.07249733410537569}, '2': {'A': -0.26040834931318846, 'C': 0.03205743558162049, 'E': 0.16366829486123075, 'D': -0.04018383240542576, 'G': 0.04772165627999367, 'F': 0.07742673659996437, 'I': -0.08962734806320177, 'H': 0.13322618889866805, 'K': -0.08962734806320177, 'M': 0.018528519061723595, 'L': 0.08860754652245192, 'N': -0.07137130958789678, 'Q': 0.10804129371875501, 'P': 0.08347512677764704, 'S': -0.07749376195565728, 'R': -0.02743130264524163, 'T': 0.003432419104110501, 'W': 0.2059452402179595, 'V': -0.009165582226236514, 'Y': -0.17280394175998223}}, 'N': {'1': {'A': -0.056419024249531546, 'C': 0.08808125459977362, 'E': 0.14606055509345417, 'D': 0.16562634307424165, 'G': 0.159061786169121, 'F': -0.07678166074260119, 'I': -0.07004008125594803, 'H': 0.059677062851325985, 'K': -0.04649962612733268, 'M': 0.08090421192422886, 'L': 0.06601784741991772, 'N': 0.02527009854837679, 'Q': 0.018528519061723595, 'P': -0.06325274422270437, 'S': 0.0595800743443881, 'R': -0.04953828303343137, 'T': 0.0279985860452185, 'W': -0.02153186745234266, 'V': -0.007992298494045204, 'Y': 0.03205743558162049}, '0': {'A': -0.09012998616448843, 'C': -0.01440596788009597, 'E': 0.018528519061723595, 'D': -0.07004008125594803, 'G': 0.159061786169121, 'F': 0.07901907849558468, 'I': -0.07004008125594803, 'H': 0.07377831235198222, 'K': 0.21373075417164653, 'M': -0.02860734765142396, 'L': 0.11427830384326854, 'N': 0.18558260372488986, 'Q': -0.04260986900396626, 'P': -0.007992298494045204, 'S': -0.09012998616448843, 'R': 0.03889115555479317, 'T': -0.10982422268857905, 'W': 0.14668843984095573, 'V': 0.046827544584204024, 'Y': -0.06325274422270437}, '3': {'A': 0.03205743558162049, 'C': -0.02153186745234266, 'E': 0.23316975832284298, 'D': 0.005180193639836495, 'G': 0.0595800743443881, 'F': -0.020993529569711955, 'I': 0.03889115555479317, 'H': -0.02153186745234266, 'K': -0.15432297074873608, 'M': 0.059677062851325985, 'L': 0.046827544584204024, 'N': -0.04260986900396626, 'Q': 0.09884346128181243, 'P': 0.1055398960513534, 'S': 0.07901907849558468, 'R': -0.02860734765142396, 'T': 0.08558363540070535, 'W': 0.066702832152901, 'V': -0.0014277415889244662, 'Y': -0.07004008125594803}, '2': {'A': -0.03382789576449825, 'C': 0.08090421192422886, 'E': 0.2596905758786118, 'D': 0.2197543954635248, 'G': -0.10330247829837007, 'F': -0.10330247829837007, 'I': -0.007992298494045204, 'H': 0.066702832152901, 'K': 0.13322618889866805, 'M': -0.04953828303343137, 'L': 0.021800235222088536, 'N': 0.03205743558162049, 'Q': -0.056419024249531546, 'P': -0.02153186745234266, 'S': 0.05318348122513163, 'R': 0.03889115555479317, 'T': -0.04953828303343137, 'W': 0.052700310800358606, 'V': -0.04649962612733268, 'Y': 0.04577189677089346}}, 'Q': {'1': {'A': -0.13549401220975063, 'C': -0.01440596788009597, 'E': -0.007992298494045204, 'D': -0.06325274422270437, 'G': 0.12590253254442313, 'F': 0.1722342783030026, 'I': -0.1418098059316575, 'H': -0.01440596788009597, 'K': 0.17888616895534895, 'M': 0.04577189677089346, 'L': 0.13322618889866805, 'N': 0.03889115555479317, 'Q': 0.17888616895534895, 'P': -0.06325274422270437, 'S': -0.12274148244956644, 'R': -0.09673792139324927, 'T': -0.06325274422270437, 'W': -0.01440596788009597, 'V': 0.07249733410537569, 'Y': 0.04577189677089346}, '0': {'A': 0.06601784741991772, 'C': -0.02860734765142396, 'E': 0.2699710958984137, 'D': 0.09884346128181243, 'G': -0.11630370937403682, 'F': -0.09673792139324927, 'I': -0.09012998616448843, 'H': 0.03889115555479317, 'K': 0.06601784741991772, 'M': 0.059677062851325985, 'L': -0.02743130264524163, 'N': 0.14668843984095573, 'Q': 0.018528519061723595, 'P': 0.04577189677089346, 'S': -0.10982422268857905, 'R': 0.02527009854837679, 'T': 0.03889115555479317, 'W': 0.059677062851325985, 'V': -0.09012998616448843, 'Y': -0.03563311695299885}, '3': {'A': -0.06325274422270437, 'C': -0.007228925204551199, 'E': -0.02743130264524163, 'D': 0.1055398960513534, 'G': -0.08347809551214207, 'F': -0.06325274422270437, 'I': 0.0595800743443881, 'H': -0.04953828303343137, 'K': -0.03382789576449825, 'M': 0.052700310800358606, 'L': -0.04649962612733268, 'N': 0.018528519061723595, 'Q': 0.1327832737605233, 'P': 0.09219157062946631, 'S': 0.005180193639836495, 'R': 0.32198701259602225, 'T': -0.06325274422270437, 'W': -0.03563311695299885, 'V': -0.0014277415889244662, 'Y': -0.04953828303343137}, '2': {'A': -0.06521114176754109, 'C': -0.007228925204551199, 'E': 0.018528519061723595, 'D': -0.0014277415889244662, 'G': 0.12590253254442313, 'F': 0.09884346128181243, 'I': 0.08558363540070535, 'H': -0.02153186745234266, 'K': -0.09673792139324927, 'M': 0.03889115555479317, 'L': 0.0279985860452185, 'N': 0.11228147553800652, 'Q': -0.11630370937403682, 'P': 0.04577189677089346, 'S': -0.014514042884254183, 'R': -0.056419024249531546, 'T': 0.03205743558162049, 'W': 0.14668843984095573, 'V': 0.02527009854837679, 'Y': -0.056419024249531546}}, 'P': {'1': {'A': 0.046827544584204024, 'C': -0.02860734765142396, 'E': 0.1055398960513534, 'D': -0.0014277415889244662, 'G': 0.15153470875368627, 'F': -0.09012998616448843, 'I': -0.07004008125594803, 'H': -0.07678166074260119, 'K': -0.08347809551214207, 'M': 0.059677062851325985, 'L': 0.01564006740173295, 'N': -0.04953828303343137, 'Q': 0.066702832152901, 'P': -0.11630370937403682, 'S': 0.05318348122513163, 'R': 0.03205743558162049, 'T': 0.18558260372488986, 'W': -0.01440596788009597, 'V': 0.05318348122513163, 'Y': -0.056419024249531546}, '0': {'A': 0.05318348122513163, 'C': -0.02860734765142396, 'E': 0.09568277507526944, 'D': -0.02860734765142396, 'G': 0.046827544584204024, 'F': -0.07004008125594803, 'I': 0.03205743558162049, 'H': 0.02527009854837679, 'K': -0.09012998616448843, 'M': -0.01440596788009597, 'L': 0.003432419104110501, 'N': -0.04953828303343137, 'Q': -0.056419024249531546, 'P': -0.04018383240542576, 'S': 0.12687025225774037, 'R': -0.04953828303343137, 'T': -0.0014277415889244662, 'W': 0.07377831235198222, 'V': 0.08558363540070535, 'Y': 0.07901907849558468}, '3': {'A': 0.01564006740173295, 'C': -0.01440596788009597, 'E': 0.2596905758786118, 'D': 0.13322618889866805, 'G': 0.226648013932634, 'F': 0.03889115555479317, 'I': 0.09884346128181243, 'H': -0.02860734765142396, 'K': -0.014514042884254183, 'M': -0.01440596788009597, 'L': -0.17888913768984405, 'N': -0.06325274422270437, 'Q': 0.02527009854837679, 'P': -0.0014277415889244662, 'S': -0.09012998616448843, 'R': -0.07004008125594803, 'T': -0.014514042884254183, 'W': -0.01440596788009597, 'V': -0.05277578081989767, 'Y': -0.07004008125594803}, '2': {'A': -0.014514042884254183, 'C': -0.01440596788009597, 'E': 0.046827544584204024, 'D': 0.1722342783030026, 'G': -0.06325274422270437, 'F': 0.14606055509345417, 'I': 0.011832084292182778, 'H': -0.03563311695299885, 'K': -0.09673792139324927, 'M': -0.03563311695299885, 'L': -0.12913807556882312, 'N': -0.056419024249531546, 'Q': 0.08558363540070535, 'P': 0.06601784741991772, 'S': -0.07678166074260119, 'R': 0.1923241832115431, 'T': 0.10184294289562505, 'W': -0.02153186745234266, 'V': -0.04649962612733268, 'Y': -0.06325274422270437}}, 'S': {'1': {'A': -0.13549401220975063, 'C': -0.03563311695299885, 'E': -0.08357895788551917, 'D': -0.04649962612733268, 'G': 0.021800235222088536, 'F': -0.08357895788551917, 'I': -0.10330247829837007, 'H': -0.04260986900396626, 'K': -0.13549401220975063, 'M': 0.04577189677089346, 'L': 0.0986849678337438, 'N': -0.08347809551214207, 'Q': -0.09673792139324927, 'P': -0.07749376195565728, 'S': -0.19094955485007015, 'R': 0.06601784741991772, 'T': -0.1251690065262702, 'W': 0.04577189677089346, 'V': -0.10755607017029581, 'Y': -0.06521114176754109}, '0': {'A': -0.22047918633059505, 'C': -0.04260986900396626, 'E': 0.040511750862297156, 'D': -0.00862799805611561, 'G': -0.11346158450315869, 'F': -0.020993529569711955, 'I': -0.08962734806320177, 'H': -0.07004008125594803, 'K': 0.08956032270750888, 'M': -0.056419024249531546, 'L': -0.2434906926450794, 'N': -0.08347809551214207, 'Q': 0.02527009854837679, 'P': -0.020993529569711955, 'S': -0.17280394175998223, 'R': -0.11630370937403682, 'T': 0.01564006740173295, 'W': -0.01440596788009597, 'V': -0.04396033961334691, 'Y': 0.018528519061723595}, '3': {'A': -0.07137130958789678, 'C': -0.007228925204551199, 'E': 0.18214926587247676, 'D': -0.03382789576449825, 'G': -0.15432297074873608, 'F': -0.014514042884254183, 'I': -0.19692565326015066, 'H': -0.06325274422270437, 'K': -0.07749376195565728, 'M': -0.04953828303343137, 'L': 0.013202492620401629, 'N': 0.011832084292182778, 'Q': -0.02743130264524163, 'P': -0.04018383240542576, 'S': -0.2262818964073015, 'R': -0.1666814893922216, 'T': 0.003432419104110501, 'W': 0.03889115555479317, 'V': -0.15432297074873608, 'Y': -0.10330247829837007}, '2': {'A': -0.07137130958789678, 'C': 0.07377831235198222, 'E': -0.026450207513528827, 'D': -0.09563937504574539, 'G': -0.14247708898314415, 'F': -0.06521114176754109, 'I': 0.021800235222088536, 'H': -0.09012998616448843, 'K': -0.07137130958789678, 'M': -0.04953828303343137, 'L': -0.038157629536640446, 'N': 0.018528519061723595, 'Q': 0.011832084292182778, 'P': -0.12913807556882312, 'S': -0.10161547345582579, 'R': 0.011832084292182778, 'T': -0.06521114176754109, 'W': -0.04260986900396626, 'V': -0.10330247829837007, 'Y': -0.13549401220975063}}, 'R': {'1': {'A': -0.16052132157186605, 'C': -0.007228925204551199, 'E': 0.08558363540070535, 'D': -0.07004008125594803, 'G': 0.09219157062946631, 'F': -0.014514042884254183, 'I': -0.10982422268857905, 'H': 0.04577189677089346, 'K': 0.07249733410537569, 'M': -0.02860734765142396, 'L': 0.03423559616973199, 'N': 0.011832084292182778, 'Q': 0.11906881257125027, 'P': -0.0014277415889244662, 'S': -0.03382789576449825, 'R': -0.0014277415889244662, 'T': -0.02743130264524163, 'W': -0.01440596788009597, 'V': -0.07678166074260119, 'Y': -0.04953828303343137}, '0': {'A': -0.02743130264524163, 'C': -0.02153186745234266, 'E': 0.052700310800358606, 'D': 0.07249733410537569, 'G': 0.02527009854837679, 'F': 0.07249733410537569, 'I': -0.020993529569711955, 'H': -0.056419024249531546, 'K': -0.03382789576449825, 'M': -0.02153186745234266, 'L': -0.15432297074873608, 'N': -0.07004008125594803, 'Q': 0.2699710958984137, 'P': -0.056419024249531546, 'S': 0.0595800743443881, 'R': -0.007992298494045204, 'T': -0.056419024249531546, 'W': -0.03563311695299885, 'V': -0.11630370937403682, 'Y': -0.07004008125594803}, '3': {'A': -0.020993529569711955, 'C': -0.01440596788009597, 'E': 0.021800235222088536, 'D': 0.06601784741991772, 'G': 0.018528519061723595, 'F': -0.09012998616448843, 'I': 0.03889115555479317, 'H': 0.052700310800358606, 'K': -0.10330247829837007, 'M': -0.02860734765142396, 'L': -0.00862799805611561, 'N': -0.06325274422270437, 'Q': 0.24634225045672453, 'P': -0.10982422268857905, 'S': -0.0014277415889244662, 'R': -0.08347809551214207, 'T': 0.018528519061723595, 'W': -0.01440596788009597, 'V': 0.011832084292182778, 'Y': -0.09012998616448843}, '2': {'A': 0.005180193639836495, 'C': -0.04260986900396626, 'E': -0.0014277415889244662, 'D': 0.018528519061723595, 'G': -0.05277578081989767, 'F': -0.09012998616448843, 'I': -0.10330247829837007, 'H': -0.01440596788009597, 'K': -0.06325274422270437, 'M': 0.11906881257125027, 'L': 0.13360598664659215, 'N': -0.09673792139324927, 'Q': -0.04260986900396626, 'P': 0.09219157062946631, 'S': -0.007992298494045204, 'R': 0.03205743558162049, 'T': 0.03889115555479317, 'W': -0.02153186745234266, 'V': 0.021800235222088536, 'Y': -0.08347809551214207}}, 'T': {'1': {'A': -0.059012790944411246, 'C': 0.0, 'E': 0.040511750862297156, 'D': -0.020993529569711955, 'G': -0.059012790944411246, 'F': -0.09673792139324927, 'I': 0.13962278201792458, 'H': 0.011832084292182778, 'K': 0.03423559616973199, 'M': -0.07004008125594803, 'L': -0.19094955485007015, 'N': 0.11228147553800652, 'Q': -0.09673792139324927, 'P': -0.0014277415889244662, 'S': -0.12913807556882312, 'R': -0.12274148244956644, 'T': -0.020993529569711955, 'W': -0.02860734765142396, 'V': -0.059012790944411246, 'Y': -0.07004008125594803}, '0': {'A': -0.020993529569711955, 'C': -0.02153186745234266, 'E': 0.021800235222088536, 'D': -0.03382789576449825, 'G': -0.020993529569711955, 'F': -0.007992298494045204, 'I': -0.09673792139324927, 'H': 0.04577189677089346, 'K': 0.046827544584204024, 'M': -0.02153186745234266, 'L': -0.2087717643074835, 'N': 0.046827544584204024, 'Q': 0.03205743558162049, 'P': -0.04018383240542576, 'S': -0.06521114176754109, 'R': -0.08347809551214207, 'T': 0.005180193639836495, 'W': 0.018528519061723595, 'V': -0.19094955485007015, 'Y': -0.07678166074260119}, '3': {'A': -0.12274148244956644, 'C': 0.08090421192422886, 'E': -0.07004008125594803, 'D': 0.07901907849558468, 'G': -0.1418098059316575, 'F': -0.10982422268857905, 'I': -0.10330247829837007, 'H': 0.018528519061723595, 'K': 0.0279985860452185, 'M': -0.04953828303343137, 'L': -0.19692565326015066, 'N': -0.020993529569711955, 'Q': 0.2529941411090709, 'P': -0.08347809551214207, 'S': -0.14808596062422255, 'R': 0.005180193639836495, 'T': -0.04649962612733268, 'W': 0.059677062851325985, 'V': -0.026450207513528827, 'Y': -0.08347809551214207}, '2': {'A': -0.007992298494045204, 'C': -0.02153186745234266, 'E': -0.13549401220975063, 'D': 0.046827544584204024, 'G': -0.07749376195565728, 'F': 0.0595800743443881, 'I': -0.056419024249531546, 'H': 0.0, 'K': -0.07137130958789678, 'M': -0.04260986900396626, 'L': -0.00862799805611561, 'N': -0.0014277415889244662, 'Q': -0.056419024249531546, 'P': -0.007992298494045204, 'S': -0.09563937504574539, 'R': -0.03382789576449825, 'T': -0.07749376195565728, 'W': -0.02153186745234266, 'V': 0.009517615033972469, 'Y': -0.04260986900396626}}, 'W': {'1': {'A': 0.0, 'C': -0.01440596788009597, 'E': 0.04577189677089346, 'D': 0.08090421192422886, 'G': -0.04953828303343137, 'F': -0.02153186745234266, 'I': -0.01440596788009597, 'H': -0.03563311695299885, 'K': 0.052700310800358606, 'M': -0.007228925204551199, 'L': -0.02860734765142396, 'N': 0.066702832152901, 'Q': 0.059677062851325985, 'P': -0.03563311695299885, 'S': 0.04577189677089346, 'R': 0.07377831235198222, 'T': 0.04577189677089346, 'W': -0.007228925204551199, 'V': -0.007228925204551199, 'Y': -0.02153186745234266}, '0': {'A': -0.04260986900396626, 'C': 0.08090421192422886, 'E': -0.02860734765142396, 'D': 0.2197543954635248, 'G': -0.03563311695299885, 'F': -0.01440596788009597, 'I': 0.059677062851325985, 'H': 0.0, 'K': 0.052700310800358606, 'M': -0.007228925204551199, 'L': -0.02860734765142396, 'N': 0.059677062851325985, 'Q': 0.066702832152901, 'P': -0.007228925204551199, 'S': -0.04260986900396626, 'R': -0.007228925204551199, 'T': -0.02153186745234266, 'W': -0.007228925204551199, 'V': -0.056419024249531546, 'Y': -0.03563311695299885}, '3': {'A': -0.02153186745234266, 'C': 0.0, 'E': 0.1327832737605233, 'D': -0.02153186745234266, 'G': 0.03205743558162049, 'F': 0.066702832152901, 'I': -0.03563311695299885, 'H': -0.02153186745234266, 'K': 0.0, 'M': 0.066702832152901, 'L': -0.03563311695299885, 'N': 0.059677062851325985, 'Q': 0.0, 'P': 0.08090421192422886, 'S': -0.07678166074260119, 'R': -0.01440596788009597, 'T': 0.066702832152901, 'W': -0.007228925204551199, 'V': -0.01440596788009597, 'Y': -0.03563311695299885}, '2': {'A': 0.07377831235198222, 'C': 0.0, 'E': 0.059677062851325985, 'D': 0.13971168778998838, 'G': -0.02153186745234266, 'F': -0.007228925204551199, 'I': -0.03563311695299885, 'H': 0.0, 'K': -0.01440596788009597, 'M': -0.007228925204551199, 'L': 0.07377831235198222, 'N': -0.04260986900396626, 'Q': -0.02153186745234266, 'P': 0.066702832152901, 'S': -0.06325274422270437, 'R': -0.02860734765142396, 'T': 0.052700310800358606, 'W': -0.01440596788009597, 'V': 0.04577189677089346, 'Y': -0.03563311695299885}}, 'V': {'1': {'A': -0.03232105139354267, 'C': 0.03205743558162049, 'E': 0.003432419104110501, 'D': 0.226648013932634, 'G': -0.08357895788551917, 'F': -0.07137130958789678, 'I': -0.10982422268857905, 'H': 0.005180193639836495, 'K': -0.07004008125594803, 'M': -0.03563311695299885, 'L': -0.10161547345582579, 'N': -0.007992298494045204, 'Q': -0.007992298494045204, 'P': 0.159061786169121, 'S': -0.12274148244956644, 'R': 0.13322618889866805, 'T': -0.16052132157186605, 'W': -0.03563311695299885, 'V': -0.10330247829837007, 'Y': 0.005180193639836495}, '0': {'A': 0.0279985860452185, 'C': -0.01440596788009597, 'E': 0.05318348122513163, 'D': -0.08962734806320177, 'G': -0.04649962612733268, 'F': 0.05318348122513163, 'I': -0.014514042884254183, 'H': 0.04577189677089346, 'K': -0.06521114176754109, 'M': -0.056419024249531546, 'L': -0.10161547345582579, 'N': -0.0014277415889244662, 'Q': 0.01564006740173295, 'P': -0.059012790944411246, 'S': -0.10982422268857905, 'R': 0.08558363540070535, 'T': -0.014604096466196021, 'W': 0.052700310800358606, 'V': -0.020993529569711955, 'Y': -0.07678166074260119}, '3': {'A': 0.0654386112073403, 'C': -0.02860734765142396, 'E': -0.04018383240542576, 'D': -0.07004008125594803, 'G': 0.05359250016000747, 'F': 0.11427830384326854, 'I': 0.018528519061723595, 'H': 0.03889115555479317, 'K': -0.1418098059316575, 'M': -0.04953828303343137, 'L': -0.02054469318066609, 'N': -0.07137130958789678, 'Q': -0.0014277415889244662, 'P': -0.07678166074260119, 'S': -0.1418098059316575, 'R': -0.03382789576449825, 'T': -0.04649962612733268, 'W': 0.14668843984095573, 'V': 0.021800235222088536, 'Y': -0.07678166074260119}, '2': {'A': -0.17280394175998223, 'C': -0.02153186745234266, 'E': 0.0279985860452185, 'D': -0.10982422268857905, 'G': 0.08956032270750888, 'F': -0.10330247829837007, 'I': -0.09673792139324927, 'H': -0.06325274422270437, 'K': -0.08357895788551917, 'M': 0.011832084292182778, 'L': -0.04972957241136772, 'N': -0.007992298494045204, 'Q': 0.08558363540070535, 'P': -0.11630370937403682, 'S': 0.08347512677764704, 'R': -0.11630370937403682, 'T': 0.018528519061723595, 'W': 0.059677062851325985, 'V': 0.040511750862297156, 'Y': 0.16562634307424165}}, 'Y': {'1': {'A': 0.005180193639836495, 'C': -0.02153186745234266, 'E': 0.005180193639836495, 'D': 0.09884346128181243, 'G': -0.020993529569711955, 'F': -0.03563311695299885, 'I': -0.10982422268857905, 'H': -0.04260986900396626, 'K': 0.0595800743443881, 'M': -0.02153186745234266, 'L': -0.12913807556882312, 'N': 0.011832084292182778, 'Q': 0.11906881257125027, 'P': -0.08347809551214207, 'S': 0.09219157062946631, 'R': -0.02860734765142396, 'T': 0.18558260372488986, 'W': -0.01440596788009597, 'V': -0.09673792139324927, 'Y': -0.07004008125594803}, '0': {'A': 0.059677062851325985, 'C': 0.0, 'E': 0.059677062851325985, 'D': -0.09012998616448843, 'G': -0.09012998616448843, 'F': -0.007992298494045204, 'I': -0.056419024249531546, 'H': 0.07377831235198222, 'K': 0.040511750862297156, 'M': -0.01440596788009597, 'L': -0.04649962612733268, 'N': -0.04953828303343137, 'Q': 0.02527009854837679, 'P': -0.04260986900396626, 'S': 0.12055445853583345, 'R': -0.03382789576449825, 'T': 0.07249733410537569, 'W': -0.007228925204551199, 'V': -0.10330247829837007, 'Y': 0.018528519061723595}, '3': {'A': -0.03563311695299885, 'C': -0.02860734765142396, 'E': 0.011832084292182778, 'D': -0.12274148244956644, 'G': -0.11630370937403682, 'F': 0.011832084292182778, 'I': 0.03889115555479317, 'H': -0.007228925204551199, 'K': -0.09012998616448843, 'M': -0.03563311695299885, 'L': -0.12274148244956644, 'N': -0.06325274422270437, 'Q': -0.056419024249531546, 'P': 0.18558260372488986, 'S': -0.03382789576449825, 'R': -0.02860734765142396, 'T': 0.07901907849558468, 'W': -0.03563311695299885, 'V': 0.2827236256585979, 'Y': 0.03205743558162049}, '2': {'A': -0.007992298494045204, 'C': 0.066702832152901, 'E': 0.08558363540070535, 'D': 0.09884346128181243, 'G': -0.08347809551214207, 'F': 0.07249733410537569, 'I': -0.10330247829837007, 'H': 0.066702832152901, 'K': 0.09219157062946631, 'M': -0.04260986900396626, 'L': -0.10982422268857905, 'N': -0.04953828303343137, 'Q': -0.04953828303343137, 'P': 0.11228147553800652, 'S': -0.12913807556882312, 'R': -0.07004008125594803, 'T': 0.005180193639836495, 'W': -0.01440596788009597, 'V': 0.03889115555479317, 'Y': -0.056419024249531546}}}, '-3': {'A': {'1': {'A': -0.2262818964073015, 'C': -0.007228925204551199, 'E': 0.159061786169121, 'D': 0.07249733410537569, 'G': -0.07749376195565728, 'F': 0.040511750862297156, 'I': -0.12913807556882312, 'H': 0.13971168778998838, 'K': -0.05277578081989767, 'M': 0.018528519061723595, 'L': 0.0075633932825896425, 'N': -0.02743130264524163, 'Q': -0.09673792139324927, 'P': -0.0014277415889244662, 'S': -0.15432297074873608, 'R': -0.04649962612733268, 'T': -0.04018383240542576, 'W': -0.02860734765142396, 'V': -0.17280394175998223, 'Y': -0.10982422268857905}, '0': {'A': -0.22047918633059505, 'C': -0.04260986900396626, 'E': 0.021800235222088536, 'D': 0.03423559616973199, 'G': 0.15153470875368627, 'F': -0.12274148244956644, 'I': -0.08347809551214207, 'H': 0.005180193639836495, 'K': -0.05277578081989767, 'M': -0.03563311695299885, 'L': -0.26040834931318846, 'N': -0.08347809551214207, 'Q': 0.14606055509345417, 'P': -0.09673792139324927, 'S': -0.09563937504574539, 'R': -0.014514042884254183, 'T': 0.10184294289562505, 'W': -0.02153186745234266, 'V': -0.02743130264524163, 'Y': -0.07004008125594803}, '3': {'A': -0.038157629536640446, 'C': -0.01440596788009597, 'E': -0.17280394175998223, 'D': -0.05277578081989767, 'G': 0.0279985860452185, 'F': 0.08558363540070535, 'I': -0.11630370937403682, 'H': -0.02153186745234266, 'K': -0.16052132157186605, 'M': -0.06325274422270437, 'L': 0.018873571822411724, 'N': 0.03889115555479317, 'Q': 0.07901907849558468, 'P': 0.08558363540070535, 'S': -0.06521114176754109, 'R': -0.17280394175998223, 'T': -0.14808596062422255, 'W': 0.052700310800358606, 'V': -0.00862799805611561, 'Y': -0.07678166074260119}, '2': {'A': -0.19692565326015066, 'C': -0.02860734765142396, 'E': 0.03423559616973199, 'D': -0.13549401220975063, 'G': 0.059498014492870406, 'F': 0.12687025225774037, 'I': -0.1418098059316575, 'H': -0.06325274422270437, 'K': -0.059012790944411246, 'M': -0.02860734765142396, 'L': -0.16509816950886352, 'N': -0.08347809551214207, 'Q': -0.07678166074260119, 'P': -0.0014277415889244662, 'S': -0.18493752786752668, 'R': -0.020993529569711955, 'T': 0.046827544584204024, 'W': -0.02153186745234266, 'V': 0.16979074722899137, 'Y': 0.011832084292182778}, '-1': {'A': -0.06684021505313478, 'C': -0.02860734765142396, 'E': -0.13549401220975063, 'D': -0.10982422268857905, 'G': -0.08962734806320177, 'F': -0.007992298494045204, 'I': -0.13549401220975063, 'H': 0.1055398960513534, 'K': -0.04649962612733268, 'M': 0.03205743558162049, 'L': -0.10161547345582579, 'N': -0.007992298494045204, 'Q': -0.08347809551214207, 'P': 0.011832084292182778, 'S': -0.16052132157186605, 'R': -0.04018383240542576, 'T': 0.05318348122513163, 'W': -0.04953828303343137, 'V': 0.14552268177114272, 'Y': -0.020993529569711955}, '-2': {'A': -0.13549401220975063, 'C': -0.02153186745234266, 'E': -0.03382789576449825, 'D': -0.020993529569711955, 'G': 0.01564006740173295, 'F': 0.03205743558162049, 'I': -0.10982422268857905, 'H': -0.03563311695299885, 'K': -0.02743130264524163, 'M': -0.056419024249531546, 'L': -0.1430328182600729, 'N': 0.07901907849558468, 'Q': -0.020993529569711955, 'P': -0.059012790944411246, 'S': 0.018873571822411724, 'R': -0.12913807556882312, 'T': -0.14808596062422255, 'W': 0.0, 'V': 0.003432419104110501, 'Y': 0.08558363540070535}}, 'C': {'1': {'A': -0.02153186745234266, 'C': -0.007228925204551199, 'E': -0.03563311695299885, 'D': -0.01440596788009597, 'G': -0.02860734765142396, 'F': -0.04953828303343137, 'I': -0.02153186745234266, 'H': -0.007228925204551199, 'K': -0.02153186745234266, 'M': -0.007228925204551199, 'L': 0.059677062851325985, 'N': 0.22673114751449214, 'Q': -0.01440596788009597, 'P': -0.03563311695299885, 'S': -0.01440596788009597, 'R': 0.160789689341612, 'T': -0.007228925204551199, 'W': -0.007228925204551199, 'V': -0.02860734765142396, 'Y': 0.0}, '0': {'A': 0.066702832152901, 'C': -0.01440596788009597, 'E': -0.02153186745234266, 'D': -0.02860734765142396, 'G': 0.08808125459977362, 'F': 0.15371420914253067, 'I': -0.04260986900396626, 'H': 0.08090421192422886, 'K': -0.03563311695299885, 'M': -0.007228925204551199, 'L': -0.01440596788009597, 'N': 0.066702832152901, 'Q': -0.02153186745234266, 'P': -0.03563311695299885, 'S': -0.01440596788009597, 'R': 0.0, 'T': -0.03563311695299885, 'W': -0.007228925204551199, 'V': -0.007228925204551199, 'Y': -0.02860734765142396}, '3': {'A': -0.03563311695299885, 'C': 0.0, 'E': 0.052700310800358606, 'D': -0.01440596788009597, 'G': -0.02153186745234266, 'F': 0.0, 'I': -0.02860734765142396, 'H': 0.07377831235198222, 'K': -0.02153186745234266, 'M': -0.007228925204551199, 'L': -0.02153186745234266, 'N': -0.01440596788009597, 'Q': 0.08090421192422886, 'P': -0.02860734765142396, 'S': -0.03563311695299885, 'R': -0.02153186745234266, 'T': 0.066702832152901, 'W': 0.08090421192422886, 'V': -0.02153186745234266, 'Y': 0.08808125459977362}, '2': {'A': -0.02860734765142396, 'C': 0.0, 'E': -0.01440596788009597, 'D': -0.01440596788009597, 'G': 0.0, 'F': -0.01440596788009597, 'I': 0.08090421192422886, 'H': -0.02153186745234266, 'K': 0.052700310800358606, 'M': 0.07377831235198222, 'L': -0.04953828303343137, 'N': 0.0, 'Q': 0.08090421192422886, 'P': -0.01440596788009597, 'S': -0.04260986900396626, 'R': -0.03563311695299885, 'T': -0.02153186745234266, 'W': 0.0, 'V': 0.13971168778998838, 'Y': -0.007228925204551199}, '-1': {'A': 0.08090421192422886, 'C': -0.007228925204551199, 'E': 0.07377831235198222, 'D': 0.0, 'G': -0.04260986900396626, 'F': -0.02153186745234266, 'I': -0.03563311695299885, 'H': -0.007228925204551199, 'K': -0.007228925204551199, 'M': 0.0, 'L': -0.03563311695299885, 'N': -0.01440596788009597, 'Q': -0.02860734765142396, 'P': -0.02153186745234266, 'S': 0.052700310800358606, 'R': -0.01440596788009597, 'T': -0.02860734765142396, 'W': -0.007228925204551199, 'V': 0.14668843984095573, 'Y': 0.059677062851325985}, '-2': {'A': -0.02153186745234266, 'C': 0.0, 'E': 0.08090421192422886, 'D': -0.02860734765142396, 'G': -0.02860734765142396, 'F': 0.03889115555479317, 'I': -0.02860734765142396, 'H': 0.0, 'K': -0.01440596788009597, 'M': -0.007228925204551199, 'L': 0.13971168778998838, 'N': -0.007228925204551199, 'Q': 0.07377831235198222, 'P': 0.07377831235198222, 'S': -0.04953828303343137, 'R': -0.01440596788009597, 'T': -0.02153186745234266, 'W': -0.007228925204551199, 'V': -0.02860734765142396, 'Y': -0.007228925204551199}}, 'E': {'1': {'A': -0.00862799805611561, 'C': -0.01440596788009597, 'E': -0.026450207513528827, 'D': -0.03382789576449825, 'G': 0.22016852724717606, 'F': -0.007992298494045204, 'I': -0.09012998616448843, 'H': 0.03889115555479317, 'K': 0.21451555325809418, 'M': -0.02860734765142396, 'L': -0.026450207513528827, 'N': 0.02527009854837679, 'Q': 0.22016852724717606, 'P': 0.05318348122513163, 'S': 0.01564006740173295, 'R': -0.11630370937403682, 'T': -0.020993529569711955, 'W': -0.01440596788009597, 'V': -0.14808596062422255, 'Y': 0.11906881257125027}, '0': {'A': 0.12687025225774037, 'C': -0.03563311695299885, 'E': 0.20259885813354367, 'D': -0.007992298494045204, 'G': 0.0595800743443881, 'F': 0.011832084292182778, 'I': -0.13549401220975063, 'H': -0.03563311695299885, 'K': -0.0026159710735719787, 'M': -0.03563311695299885, 'L': 0.15153470875368627, 'N': 0.06601784741991772, 'Q': -0.007992298494045204, 'P': -0.07678166074260119, 'S': 0.01564006740173295, 'R': 0.13360598664659215, 'T': 0.12055445853583345, 'W': -0.02860734765142396, 'V': -0.11630370937403682, 'Y': -0.07678166074260119}, '3': {'A': -0.02743130264524163, 'C': -0.02153186745234266, 'E': 0.10804129371875501, 'D': -0.02743130264524163, 'G': -0.06521114176754109, 'F': -0.02743130264524163, 'I': 0.03423559616973199, 'H': 0.03205743558162049, 'K': -0.15432297074873608, 'M': 0.03889115555479317, 'L': 0.13360598664659215, 'N': -0.07004008125594803, 'Q': 0.20733416105238994, 'P': -0.08347809551214207, 'S': 0.10804129371875501, 'R': 0.05318348122513163, 'T': 0.2511421373594283, 'W': -0.03563311695299885, 'V': -0.0014277415889244662, 'Y': -0.09673792139324927}, '2': {'A': -0.0026159710735719787, 'C': -0.03563311695299885, 'E': 0.13322618889866805, 'D': -0.10982422268857905, 'G': -0.04649962612733268, 'F': -0.04953828303343137, 'I': 0.046827544584204024, 'H': 0.1722342783030026, 'K': -0.03232105139354267, 'M': 0.052700310800358606, 'L': 0.2553610210582383, 'N': -0.1418098059316575, 'Q': 0.03205743558162049, 'P': -0.08347809551214207, 'S': -0.11630370937403682, 'R': 0.21373075417164653, 'T': -0.020993529569711955, 'W': -0.02153186745234266, 'V': 0.046827544584204024, 'Y': 0.05318348122513163}, '-1': {'A': -0.020993529569711955, 'C': -0.02153186745234266, 'E': 0.13360598664659215, 'D': -0.11630370937403682, 'G': -0.11630370937403682, 'F': 0.09219157062946631, 'I': -0.16052132157186605, 'H': 0.059677062851325985, 'K': -0.007992298494045204, 'M': 0.02527009854837679, 'L': 0.2624322898480914, 'N': 0.005180193639836495, 'Q': 0.12055445853583345, 'P': 0.08558363540070535, 'S': -0.0026159710735719787, 'R': 0.011832084292182778, 'T': -0.04018383240542576, 'W': 0.08090421192422886, 'V': -0.10982422268857905, 'Y': 0.03889115555479317}, '-2': {'A': -0.0026159710735719787, 'C': 0.08808125459977362, 'E': 0.04772165627999367, 'D': -0.04649962612733268, 'G': 0.07901907849558468, 'F': -0.007992298494045204, 'I': -0.007992298494045204, 'H': -0.02860734765142396, 'K': -0.0026159710735719787, 'M': 0.1327832737605233, 'L': 0.20959527993254706, 'N': -0.11630370937403682, 'Q': 0.02527009854837679, 'P': 0.011832084292182778, 'S': -0.13549401220975063, 'R': -0.07678166074260119, 'T': 0.12687025225774037, 'W': -0.02153186745234266, 'V': 0.021800235222088536, 'Y': 0.08558363540070535}}, 'D': {'1': {'A': -0.14808596062422255, 'C': -0.02153186745234266, 'E': -0.07004008125594803, 'D': -0.007992298494045204, 'G': -0.10330247829837007, 'F': -0.06325274422270437, 'I': -0.04649962612733268, 'H': 0.011832084292182778, 'K': 0.20733416105238994, 'M': -0.06325274422270437, 'L': -0.19094955485007015, 'N': 0.02527009854837679, 'Q': -0.05277578081989767, 'P': -0.09012998616448843, 'S': 0.18838627599699034, 'R': -0.10330247829837007, 'T': -0.02743130264524163, 'W': -0.02860734765142396, 'V': 0.08558363540070535, 'Y': 0.02527009854837679}, '0': {'A': 0.13962278201792458, 'C': 0.0, 'E': 0.07249733410537569, 'D': 0.13962278201792458, 'G': -0.05277578081989767, 'F': -0.09673792139324927, 'I': -0.13549401220975063, 'H': -0.09012998616448843, 'K': 0.0654386112073403, 'M': -0.01440596788009597, 'L': -0.07137130958789678, 'N': -0.04260986900396626, 'Q': 0.04577189677089346, 'P': 0.005180193639836495, 'S': -0.13549401220975063, 'R': 0.005180193639836495, 'T': -0.12913807556882312, 'W': -0.02860734765142396, 'V': -0.04649962612733268, 'Y': -0.07678166074260119}, '3': {'A': 0.011832084292182778, 'C': 0.066702832152901, 'E': -0.10982422268857905, 'D': -0.08347809551214207, 'G': 0.018528519061723595, 'F': -0.10982422268857905, 'I': -0.10982422268857905, 'H': -0.02153186745234266, 'K': -0.06521114176754109, 'M': -0.03563311695299885, 'L': -0.14808596062422255, 'N': -0.09012998616448843, 'Q': 0.12687025225774037, 'P': 0.02527009854837679, 'S': -0.059012790944411246, 'R': -0.02743130264524163, 'T': 0.24494378653629834, 'W': 0.066702832152901, 'V': -0.08962734806320177, 'Y': -0.07004008125594803}, '2': {'A': -0.03382789576449825, 'C': -0.01440596788009597, 'E': 0.06601784741991772, 'D': 0.08558363540070535, 'G': 0.046827544584204024, 'F': -0.07749376195565728, 'I': -0.09012998616448843, 'H': -0.03563311695299885, 'K': 0.06601784741991772, 'M': -0.04953828303343137, 'L': -0.14808596062422255, 'N': -0.056419024249531546, 'Q': -0.11630370937403682, 'P': -0.08347809551214207, 'S': -0.10330247829837007, 'R': -0.020993529569711955, 'T': 0.046827544584204024, 'W': 0.07377831235198222, 'V': 0.040511750862297156, 'Y': -0.014514042884254183}, '-1': {'A': 0.08558363540070535, 'C': -0.007228925204551199, 'E': 0.005180193639836495, 'D': -0.014514042884254183, 'G': -0.06521114176754109, 'F': 0.07249733410537569, 'I': 0.011832084292182778, 'H': -0.01440596788009597, 'K': -0.07749376195565728, 'M': -0.03563311695299885, 'L': -0.11346158450315869, 'N': -0.12274148244956644, 'Q': -0.014514042884254183, 'P': 0.02527009854837679, 'S': -0.17888913768984405, 'R': -0.08347809551214207, 'T': -0.007992298494045204, 'W': 0.160789689341612, 'V': -0.03382789576449825, 'Y': 0.018528519061723595}, '-2': {'A': 0.05318348122513163, 'C': -0.01440596788009597, 'E': -0.10330247829837007, 'D': -0.020993529569711955, 'G': -0.12913807556882312, 'F': 0.06601784741991772, 'I': -0.03382789576449825, 'H': -0.056419024249531546, 'K': -0.12274148244956644, 'M': -0.06325274422270437, 'L': 0.05359250016000747, 'N': 0.13962278201792458, 'Q': 0.011832084292182778, 'P': 0.018528519061723595, 'S': -0.09673792139324927, 'R': -0.07678166074260119, 'T': -0.014514042884254183, 'W': -0.02860734765142396, 'V': 0.005180193639836495, 'Y': -0.02743130264524163}}, 'G': {'1': {'A': -0.026450207513528827, 'C': -0.03563311695299885, 'E': 0.09884346128181243, 'D': 0.12687025225774037, 'G': 0.046827544584204024, 'F': 0.07249733410537569, 'I': -0.11630370937403682, 'H': 0.052700310800358606, 'K': 0.009517615033972469, 'M': -0.056419024249531546, 'L': -0.05546571199351439, 'N': 0.09884346128181243, 'Q': 0.040511750862297156, 'P': 0.12687025225774037, 'S': -0.15432297074873608, 'R': 0.226648013932634, 'T': 0.0279985860452185, 'W': -0.02153186745234266, 'V': 0.07742673659996437, 'Y': -0.0014277415889244662}, '0': {'A': -0.15432297074873608, 'C': -0.01440596788009597, 'E': -0.07004008125594803, 'D': 0.0279985860452185, 'G': 0.2763270325393414, 'F': -0.0014277415889244662, 'I': -0.07137130958789678, 'H': -0.04260986900396626, 'K': 0.2636553021765069, 'M': 0.066702832152901, 'L': 0.13948054922138814, 'N': 0.011832084292182778, 'Q': 0.23316975832284298, 'P': 0.12055445853583345, 'S': -0.09563937504574539, 'R': -0.16052132157186605, 'T': 0.021800235222088536, 'W': 0.08090421192422886, 'V': -0.11933242838317246, 'Y': -0.08347809551214207}, '3': {'A': -0.18493752786752668, 'C': 0.059677062851325985, 'E': 0.12055445853583345, 'D': 0.18214926587247676, 'G': -0.038157629536640446, 'F': 0.2827236256585979, 'I': 0.021800235222088536, 'H': 0.03889115555479317, 'K': -0.02743130264524163, 'M': 0.02527009854837679, 'L': -0.15949069138057662, 'N': -0.04260986900396626, 'Q': 0.09884346128181243, 'P': 0.17888616895534895, 'S': -0.10755607017029581, 'R': 0.08558363540070535, 'T': 0.08558363540070535, 'W': 0.07377831235198222, 'V': -0.06521114176754109, 'Y': -0.07678166074260119}, '2': {'A': -0.05277578081989767, 'C': -0.01440596788009597, 'E': 0.11427830384326854, 'D': 0.22016852724717606, 'G': 0.31625681820839147, 'F': -0.12913807556882312, 'I': 0.05318348122513163, 'H': -0.02860734765142396, 'K': -0.15432297074873608, 'M': 0.059677062851325985, 'L': 0.001955915154302673, 'N': -0.04953828303343137, 'Q': 0.24634225045672453, 'P': -0.04649962612733268, 'S': -0.05277578081989767, 'R': -0.08347809551214207, 'T': -0.007992298494045204, 'W': 0.13971168778998838, 'V': -0.07137130958789678, 'Y': -0.04649962612733268}, '-1': {'A': -0.02054469318066609, 'C': -0.02153186745234266, 'E': 0.226648013932634, 'D': -0.11630370937403682, 'G': 0.07742673659996437, 'F': 0.1946624306895554, 'I': 0.005180193639836495, 'H': -0.07004008125594803, 'K': -0.05277578081989767, 'M': -0.056419024249531546, 'L': -0.04972957241136772, 'N': 0.03889115555479317, 'Q': 0.018528519061723595, 'P': -0.06325274422270437, 'S': -0.09563937504574539, 'R': 0.2265759704183204, 'T': -0.02743130264524163, 'W': 0.19911152024478668, 'V': 0.12770047231372952, 'Y': -0.09012998616448843}, '-2': {'A': -0.08366300209282163, 'C': 0.059677062851325985, 'E': 0.1722342783030026, 'D': 0.0595800743443881, 'G': 0.009517615033972469, 'F': 0.13962278201792458, 'I': -0.04018383240542576, 'H': 0.1055398960513534, 'K': -0.02743130264524163, 'M': 0.02527009854837679, 'L': -0.05277578081989767, 'N': 0.16562634307424165, 'Q': 0.018528519061723595, 'P': 0.2891613987341275, 'S': -0.10755607017029581, 'R': 0.0595800743443881, 'T': -0.1309717166029766, 'W': -0.03563311695299885, 'V': -0.020993529569711955, 'Y': -0.07004008125594803}}, 'F': {'1': {'A': -0.1418098059316575, 'C': 0.1327832737605233, 'E': -0.020993529569711955, 'D': 0.07901907849558468, 'G': 0.11427830384326854, 'F': 0.0279985860452185, 'I': -0.007992298494045204, 'H': -0.04953828303343137, 'K': -0.14808596062422255, 'M': -0.04953828303343137, 'L': 0.12055445853583345, 'N': 0.04577189677089346, 'Q': -0.03563311695299885, 'P': -0.04953828303343137, 'S': -0.07749376195565728, 'R': 0.11228147553800652, 'T': -0.007992298494045204, 'W': 0.14668843984095573, 'V': 0.06601784741991772, 'Y': 0.02527009854837679}, '0': {'A': -0.04953828303343137, 'C': -0.007228925204551199, 'E': 0.06601784741991772, 'D': 0.005180193639836495, 'G': -0.03382789576449825, 'F': -0.14808596062422255, 'I': 0.011832084292182778, 'H': 0.066702832152901, 'K': -0.014514042884254183, 'M': -0.04260986900396626, 'L': -0.02054469318066609, 'N': 0.159061786169121, 'Q': 0.07249733410537569, 'P': -0.08347809551214207, 'S': 0.08347512677764704, 'R': 0.09219157062946631, 'T': 0.08558363540070535, 'W': -0.02860734765142396, 'V': 0.06601784741991772, 'Y': -0.0014277415889244662}, '3': {'A': -0.05277578081989767, 'C': 0.059677062851325985, 'E': 0.1923241832115431, 'D': -0.04649962612733268, 'G': 0.13962278201792458, 'F': -0.06521114176754109, 'I': 0.07901907849558468, 'H': -0.04953828303343137, 'K': 0.08956032270750888, 'M': -0.03563311695299885, 'L': -0.059012790944411246, 'N': 0.09884346128181243, 'Q': 0.09884346128181243, 'P': -0.09012998616448843, 'S': 0.05318348122513163, 'R': -0.04953828303343137, 'T': -0.007992298494045204, 'W': -0.02860734765142396, 'V': -0.07004008125594803, 'Y': 0.018528519061723595}, '2': {'A': -0.12913807556882312, 'C': -0.01440596788009597, 'E': 0.14606055509345417, 'D': 0.0595800743443881, 'G': -0.10330247829837007, 'F': 0.046827544584204024, 'I': -0.12913807556882312, 'H': -0.03563311695299885, 'K': 0.06601784741991772, 'M': 0.04577189677089346, 'L': 0.08347512677764704, 'N': 0.09219157062946631, 'Q': -0.014514042884254183, 'P': 0.17888616895534895, 'S': 0.12687025225774037, 'R': -0.0014277415889244662, 'T': 0.005180193639836495, 'W': -0.01440596788009597, 'V': -0.09012998616448843, 'Y': -0.07004008125594803}, '-1': {'A': -0.06521114176754109, 'C': -0.02153186745234266, 'E': 0.005180193639836495, 'D': 0.05318348122513163, 'G': 0.08558363540070535, 'F': 0.07901907849558468, 'I': -0.09012998616448843, 'H': -0.01440596788009597, 'K': 0.1946624306895554, 'M': 0.018528519061723595, 'L': -0.18493752786752668, 'N': -0.014514042884254183, 'Q': -0.07678166074260119, 'P': 0.24494378653629834, 'S': -0.007992298494045204, 'R': 0.03205743558162049, 'T': 0.011832084292182778, 'W': 0.0, 'V': 0.046827544584204024, 'Y': -0.07004008125594803}, '-2': {'A': -0.12913807556882312, 'C': -0.01440596788009597, 'E': 0.018528519061723595, 'D': -0.10330247829837007, 'G': 0.18214926587247676, 'F': -0.04649962612733268, 'I': -0.10330247829837007, 'H': -0.02153186745234266, 'K': -0.17280394175998223, 'M': -0.03563311695299885, 'L': 0.328193823314078, 'N': 0.16562634307424165, 'Q': 0.09219157062946631, 'P': 0.11228147553800652, 'S': 0.01564006740173295, 'R': -0.10330247829837007, 'T': -0.020993529569711955, 'W': 0.066702832152901, 'V': 0.02527009854837679, 'Y': -0.07678166074260119}}, 'I': {'1': {'A': -0.12274148244956644, 'C': -0.04260986900396626, 'E': -0.02743130264524163, 'D': -0.12274148244956644, 'G': -0.020993529569711955, 'F': 0.005180193639836495, 'I': -0.12274148244956644, 'H': -0.02860734765142396, 'K': 0.018528519061723595, 'M': -0.04953828303343137, 'L': -0.17280394175998223, 'N': 0.03889115555479317, 'Q': 0.03889115555479317, 'P': 0.005180193639836495, 'S': -0.02743130264524163, 'R': -0.04649962612733268, 'T': -0.05277578081989767, 'W': 0.066702832152901, 'V': -0.014514042884254183, 'Y': -0.020993529569711955}, '0': {'A': -0.13549401220975063, 'C': -0.01440596788009597, 'E': -0.02743130264524163, 'D': -0.0014277415889244662, 'G': -0.07749376195565728, 'F': -0.12913807556882312, 'I': -0.09012998616448843, 'H': -0.04953828303343137, 'K': 0.05318348122513163, 'M': -0.04260986900396626, 'L': -0.1666814893922216, 'N': 0.1722342783030026, 'Q': -0.056419024249531546, 'P': -0.04953828303343137, 'S': -0.19692565326015066, 'R': 0.04577189677089346, 'T': -0.020993529569711955, 'W': -0.04953828303343137, 'V': -0.08347809551214207, 'Y': 0.1722342783030026}, '3': {'A': -0.09012998616448843, 'C': -0.02153186745234266, 'E': 0.13322618889866805, 'D': -0.12913807556882312, 'G': 0.046827544584204024, 'F': 0.12687025225774037, 'I': -0.08347809551214207, 'H': -0.07678166074260119, 'K': -0.11630370937403682, 'M': -0.03563311695299885, 'L': 0.08347512677764704, 'N': -0.07004008125594803, 'Q': -0.04953828303343137, 'P': 0.011832084292182778, 'S': -0.13549401220975063, 'R': -0.020993529569711955, 'T': -0.1418098059316575, 'W': -0.007228925204551199, 'V': -0.12274148244956644, 'Y': -0.07678166074260119}, '2': {'A': -0.02743130264524163, 'C': -0.01440596788009597, 'E': -0.06521114176754109, 'D': -0.056419024249531546, 'G': -0.12913807556882312, 'F': -0.02743130264524163, 'I': -0.12274148244956644, 'H': -0.02860734765142396, 'K': 0.046827544584204024, 'M': -0.02860734765142396, 'L': -0.04018383240542576, 'N': 0.005180193639836495, 'Q': -0.014514042884254183, 'P': -0.007992298494045204, 'S': -0.06521114176754109, 'R': -0.06325274422270437, 'T': 0.12687025225774037, 'W': -0.03563311695299885, 'V': -0.10330247829837007, 'Y': -0.07678166074260119}, '-1': {'A': 0.0595800743443881, 'C': -0.04953828303343137, 'E': -0.10982422268857905, 'D': -0.014514042884254183, 'G': -0.02743130264524163, 'F': 0.02527009854837679, 'I': -0.10330247829837007, 'H': -0.03563311695299885, 'K': 0.12055445853583345, 'M': 0.066702832152901, 'L': -0.07749376195565728, 'N': -0.12274148244956644, 'Q': 0.02527009854837679, 'P': -0.07004008125594803, 'S': -0.16052132157186605, 'R': -0.07678166074260119, 'T': -0.09012998616448843, 'W': -0.02153186745234266, 'V': -0.08962734806320177, 'Y': 0.02527009854837679}, '-2': {'A': 0.011832084292182778, 'C': -0.03563311695299885, 'E': -0.02743130264524163, 'D': 0.011832084292182778, 'G': 0.05318348122513163, 'F': -0.07678166074260119, 'I': -0.02743130264524163, 'H': 0.052700310800358606, 'K': -0.07678166074260119, 'M': -0.0014277415889244662, 'L': -0.03232105139354267, 'N': -0.056419024249531546, 'Q': -0.10982422268857905, 'P': -0.06325274422270437, 'S': -0.02054469318066609, 'R': -0.10330247829837007, 'T': -0.09012998616448843, 'W': -0.02153186745234266, 'V': -0.02743130264524163, 'Y': -0.07678166074260119}}, 'H': {'1': {'A': 0.03205743558162049, 'C': -0.01440596788009597, 'E': 0.03889115555479317, 'D': -0.056419024249531546, 'G': 0.04577189677089346, 'F': -0.02860734765142396, 'I': -0.04953828303343137, 'H': 0.03889115555479317, 'K': -0.03563311695299885, 'M': -0.02860734765142396, 'L': 0.005180193639836495, 'N': -0.02153186745234266, 'Q': 0.07377831235198222, 'P': -0.02860734765142396, 'S': -0.020993529569711955, 'R': 0.059677062851325985, 'T': 0.23375691681606717, 'W': -0.02153186745234266, 'V': -0.04260986900396626, 'Y': -0.056419024249531546}, '0': {'A': -0.08347809551214207, 'C': -0.01440596788009597, 'E': 0.03205743558162049, 'D': 0.03205743558162049, 'G': -0.04260986900396626, 'F': -0.02153186745234266, 'I': -0.02860734765142396, 'H': -0.06325274422270437, 'K': 0.03205743558162049, 'M': -0.01440596788009597, 'L': -0.06325274422270437, 'N': 0.052700310800358606, 'Q': 0.2059452402179595, 'P': -0.04260986900396626, 'S': -0.056419024249531546, 'R': 0.059677062851325985, 'T': 0.011832084292182778, 'W': -0.007228925204551199, 'V': 0.1327832737605233, 'Y': 0.07377831235198222}, '3': {'A': 0.03205743558162049, 'C': 0.0, 'E': -0.04260986900396626, 'D': 0.059677062851325985, 'G': -0.04953828303343137, 'F': -0.04260986900396626, 'I': 0.052700310800358606, 'H': -0.02860734765142396, 'K': 0.005180193639836495, 'M': 0.059677062851325985, 'L': 0.11906881257125027, 'N': 0.04577189677089346, 'Q': -0.04260986900396626, 'P': -0.03563311695299885, 'S': -0.10330247829837007, 'R': -0.01440596788009597, 'T': -0.09012998616448843, 'W': -0.007228925204551199, 'V': 0.13971168778998838, 'Y': 0.07377831235198222}, '2': {'A': 0.04577189677089346, 'C': -0.01440596788009597, 'E': -0.06325274422270437, 'D': 0.11906881257125027, 'G': -0.056419024249531546, 'F': 0.1327832737605233, 'I': -0.02860734765142396, 'H': -0.02153186745234266, 'K': 0.03205743558162049, 'M': -0.02153186745234266, 'L': 0.011832084292182778, 'N': -0.01440596788009597, 'Q': -0.03563311695299885, 'P': -0.02860734765142396, 'S': -0.0014277415889244662, 'R': -0.06325274422270437, 'T': 0.03205743558162049, 'W': 0.0, 'V': 0.03889115555479317, 'Y': 0.066702832152901}, '-1': {'A': -0.04953828303343137, 'C': -0.007228925204551199, 'E': 0.04577189677089346, 'D': 0.1327832737605233, 'G': -0.02860734765142396, 'F': 0.059677062851325985, 'I': -0.06325274422270437, 'H': -0.04260986900396626, 'K': -0.056419024249531546, 'M': -0.007228925204551199, 'L': 0.17888616895534895, 'N': -0.02860734765142396, 'Q': 0.03205743558162049, 'P': 0.04577189677089346, 'S': 0.018528519061723595, 'R': -0.04953828303343137, 'T': -0.056419024249531546, 'W': -0.02153186745234266, 'V': 0.059677062851325985, 'Y': 0.03205743558162049}, '-2': {'A': 0.03889115555479317, 'C': 0.08090421192422886, 'E': 0.13971168778998838, 'D': -0.02153186745234266, 'G': 0.005180193639836495, 'F': 0.02527009854837679, 'I': 0.018528519061723595, 'H': -0.07678166074260119, 'K': -0.04953828303343137, 'M': 0.059677062851325985, 'L': 0.011832084292182778, 'N': -0.02860734765142396, 'Q': -0.01440596788009597, 'P': 0.059677062851325985, 'S': 0.02527009854837679, 'R': -0.02153186745234266, 'T': -0.01440596788009597, 'W': -0.02860734765142396, 'V': 0.052700310800358606, 'Y': -0.04260986900396626}}, 'K': {'1': {'A': -0.020993529569711955, 'C': 0.059677062851325985, 'E': 0.02457699568002203, 'D': -0.059012790944411246, 'G': -0.007992298494045204, 'F': 0.046827544584204024, 'I': -0.11630370937403682, 'H': 0.052700310800358606, 'K': -0.1666814893922216, 'M': 0.059677062851325985, 'L': 0.20259885813354367, 'N': -0.06521114176754109, 'Q': 0.11228147553800652, 'P': -0.02743130264524163, 'S': 0.059498014492870406, 'R': 0.08558363540070535, 'T': -0.13549401220975063, 'W': -0.007228925204551199, 'V': -0.04649962612733268, 'Y': -0.02743130264524163}, '0': {'A': -0.05277578081989767, 'C': -0.02860734765142396, 'E': 0.3218564867546869, 'D': -0.06521114176754109, 'G': -0.1418098059316575, 'F': -0.09012998616448843, 'I': 0.07249733410537569, 'H': 0.011832084292182778, 'K': 0.01564006740173295, 'M': -0.056419024249531546, 'L': -0.11346158450315869, 'N': -0.0014277415889244662, 'Q': 0.13322618889866805, 'P': 0.2636553021765069, 'S': -0.12913807556882312, 'R': -0.014514042884254183, 'T': -0.12274148244956644, 'W': 0.07377831235198222, 'V': -0.1666814893922216, 'Y': -0.007992298494045204}, '3': {'A': 0.10804129371875501, 'C': -0.04260986900396626, 'E': 0.11019034021391139, 'D': 0.0279985860452185, 'G': 0.07901907849558468, 'F': -0.0014277415889244662, 'I': -0.04018383240542576, 'H': 0.02527009854837679, 'K': -0.061169135851124753, 'M': 0.11228147553800652, 'L': -0.22047918633059505, 'N': -0.07678166074260119, 'Q': 0.018528519061723595, 'P': -0.10330247829837007, 'S': -0.014514042884254183, 'R': 0.13962278201792458, 'T': -0.12274148244956644, 'W': -0.03563311695299885, 'V': 0.06601784741991772, 'Y': 0.005180193639836495}, '2': {'A': 0.005180193639836495, 'C': -0.007228925204551199, 'E': -0.08357895788551917, 'D': -0.17888913768984405, 'G': 0.046827544584204024, 'F': -0.1418098059316575, 'I': -0.15432297074873608, 'H': 0.07377831235198222, 'K': 0.0279985860452185, 'M': 0.03205743558162049, 'L': 0.09595609986675598, 'N': 0.018528519061723595, 'Q': 0.226648013932634, 'P': -0.007992298494045204, 'S': -0.1418098059316575, 'R': -0.02743130264524163, 'T': 0.05318348122513163, 'W': 0.04577189677089346, 'V': 0.0595800743443881, 'Y': 0.011832084292182778}, '-1': {'A': -0.10330247829837007, 'C': 0.07377831235198222, 'E': 0.11427830384326854, 'D': -0.1666814893922216, 'G': 0.06601784741991772, 'F': 0.03423559616973199, 'I': -0.07137130958789678, 'H': 0.11906881257125027, 'K': -0.026450207513528827, 'M': -0.07004008125594803, 'L': -0.061169135851124753, 'N': -0.07678166074260119, 'Q': 0.1722342783030026, 'P': 0.005180193639836495, 'S': 0.01564006740173295, 'R': -0.0014277415889244662, 'T': -0.059012790944411246, 'W': 0.03205743558162049, 'V': -0.014514042884254183, 'Y': 0.06601784741991772}, '-2': {'A': -0.07749376195565728, 'C': 0.066702832152901, 'E': 0.02457699568002203, 'D': 0.03423559616973199, 'G': -0.1418098059316575, 'F': -0.08347809551214207, 'I': -0.12913807556882312, 'H': 0.09884346128181243, 'K': 0.021800235222088536, 'M': -0.04953828303343137, 'L': 0.16197441546308514, 'N': -0.007992298494045204, 'Q': -0.04953828303343137, 'P': -0.08347809551214207, 'S': -0.020993529569711955, 'R': 0.0279985860452185, 'T': 0.1946624306895554, 'W': 0.066702832152901, 'V': 0.009517615033972469, 'Y': -0.08347809551214207}}, 'M': {'1': {'A': -0.04953828303343137, 'C': -0.007228925204551199, 'E': 0.03889115555479317, 'D': 0.052700310800358606, 'G': -0.04953828303343137, 'F': -0.08347809551214207, 'I': -0.06325274422270437, 'H': -0.01440596788009597, 'K': 0.052700310800358606, 'M': -0.01440596788009597, 'L': 0.19911152024478668, 'N': -0.06325274422270437, 'Q': 0.059677062851325985, 'P': -0.056419024249531546, 'S': -0.07678166074260119, 'R': 0.066702832152901, 'T': -0.056419024249531546, 'W': -0.007228925204551199, 'V': -0.02860734765142396, 'Y': -0.007228925204551199}, '0': {'A': -0.06325274422270437, 'C': -0.01440596788009597, 'E': 0.059677062851325985, 'D': 0.07377831235198222, 'G': -0.04260986900396626, 'F': 0.059677062851325985, 'I': -0.03563311695299885, 'H': -0.007228925204551199, 'K': -0.07004008125594803, 'M': -0.02153186745234266, 'L': 0.08558363540070535, 'N': 0.052700310800358606, 'Q': -0.03563311695299885, 'P': -0.07678166074260119, 'S': -0.04260986900396626, 'R': -0.06325274422270437, 'T': 0.02527009854837679, 'W': -0.01440596788009597, 'V': -0.03563311695299885, 'Y': 0.07377831235198222}, '3': {'A': -0.04953828303343137, 'C': 0.0, 'E': 0.03205743558162049, 'D': -0.06325274422270437, 'G': -0.04953828303343137, 'F': -0.06325274422270437, 'I': 0.059677062851325985, 'H': -0.01440596788009597, 'K': 0.03205743558162049, 'M': -0.02153186745234266, 'L': 0.09884346128181243, 'N': 0.052700310800358606, 'Q': -0.056419024249531546, 'P': -0.02860734765142396, 'S': -0.04260986900396626, 'R': -0.02860734765142396, 'T': -0.02153186745234266, 'W': -0.01440596788009597, 'V': 0.11228147553800652, 'Y': -0.02860734765142396}, '2': {'A': 0.07377831235198222, 'C': -0.007228925204551199, 'E': 0.02527009854837679, 'D': 0.04577189677089346, 'G': -0.056419024249531546, 'F': 0.04577189677089346, 'I': 0.052700310800358606, 'H': -0.03563311695299885, 'K': -0.04953828303343137, 'M': -0.007228925204551199, 'L': -0.04953828303343137, 'N': 0.02527009854837679, 'Q': 0.059677062851325985, 'P': -0.056419024249531546, 'S': 0.04577189677089346, 'R': -0.07004008125594803, 'T': -0.02860734765142396, 'W': -0.01440596788009597, 'V': -0.06325274422270437, 'Y': -0.01440596788009597}, '-1': {'A': -0.04953828303343137, 'C': -0.007228925204551199, 'E': -0.06325274422270437, 'D': -0.056419024249531546, 'G': 0.02527009854837679, 'F': -0.06325274422270437, 'I': -0.04260986900396626, 'H': -0.02860734765142396, 'K': 0.17888616895534895, 'M': -0.02860734765142396, 'L': 0.11228147553800652, 'N': -0.007228925204551199, 'Q': -0.02860734765142396, 'P': 0.066702832152901, 'S': -0.056419024249531546, 'R': -0.04260986900396626, 'T': -0.03563311695299885, 'W': 0.0, 'V': -0.06325274422270437, 'Y': 0.07377831235198222}, '-2': {'A': 0.03889115555479317, 'C': 0.0, 'E': 0.1327832737605233, 'D': -0.02860734765142396, 'G': -0.08347809551214207, 'F': -0.07004008125594803, 'I': -0.03563311695299885, 'H': -0.01440596788009597, 'K': -0.04260986900396626, 'M': -0.01440596788009597, 'L': 0.09219157062946631, 'N': 0.03889115555479317, 'Q': -0.04953828303343137, 'P': 0.052700310800358606, 'S': 0.018528519061723595, 'R': -0.007228925204551199, 'T': -0.06325274422270437, 'W': -0.01440596788009597, 'V': -0.02153186745234266, 'Y': -0.02860734765142396}}, 'L': {'1': {'A': -0.026450207513528827, 'C': -0.04260986900396626, 'E': 0.02457699568002203, 'D': 0.10184294289562505, 'G': 0.10666090595810986, 'F': 0.009517615033972469, 'I': -0.00862799805611561, 'H': -0.02743130264524163, 'K': 0.11019034021391139, 'M': 0.11906881257125027, 'L': 0.15419905561035066, 'N': -0.0014277415889244662, 'Q': 0.10804129371875501, 'P': 0.046827544584204024, 'S': -0.038157629536640446, 'R': -0.14808596062422255, 'T': 0.05359250016000747, 'W': 0.12590253254442313, 'V': -0.10755607017029581, 'Y': -0.10982422268857905}, '0': {'A': -0.16509816950886352, 'C': 0.11906881257125027, 'E': 0.16366829486123075, 'D': -0.04018383240542576, 'G': -0.03232105139354267, 'F': -0.0026159710735719787, 'I': -0.08962734806320177, 'H': 0.20733416105238994, 'K': 0.15153470875368627, 'M': 0.018528519061723595, 'L': 0.14923216833888678, 'N': -0.07137130958789678, 'Q': 0.18214926587247676, 'P': 0.08347512677764704, 'S': -0.07749376195565728, 'R': 0.0595800743443881, 'T': -0.08357895788551917, 'W': 0.12590253254442313, 'V': -0.08920828989977303, 'Y': -0.17280394175998223}, '3': {'A': -0.2434906926450794, 'C': -0.02860734765142396, 'E': 0.24809923546307397, 'D': 0.10184294289562505, 'G': -0.04972957241136772, 'F': -0.026450207513528827, 'I': -0.07137130958789678, 'H': 0.23973431522796357, 'K': 0.20959527993254706, 'M': -0.06325274422270437, 'L': -0.15949069138057662, 'N': -0.08357895788551917, 'Q': -0.014514042884254183, 'P': 0.2612318649382521, 'S': -0.04972957241136772, 'R': 0.011832084292182778, 'T': 0.04772165627999367, 'W': 0.11228147553800652, 'V': 0.059498014492870406, 'Y': -0.12274148244956644}, '2': {'A': -0.1706743790824514, 'C': -0.04260986900396626, 'E': 0.2322163604582666, 'D': 0.059498014492870406, 'G': -0.08962734806320177, 'F': -0.06521114176754109, 'I': 0.07742673659996437, 'H': 0.1923241832115431, 'K': -0.08920828989977303, 'M': -0.08347809551214207, 'L': -0.06299011058653652, 'N': 0.04772165627999367, 'Q': 0.20733416105238994, 'P': -0.04018383240542576, 'S': 0.33370259780201966, 'R': 0.040511750862297156, 'T': 0.08347512677764704, 'W': -0.04260986900396626, 'V': -0.08366300209282163, 'Y': -0.09673792139324927}, '-1': {'A': 0.059498014492870406, 'C': -0.03563311695299885, 'E': 0.28146647921508094, 'D': 0.036082368060189565, 'G': -0.014604096466196021, 'F': -0.17888913768984405, 'I': 0.0595800743443881, 'H': 0.11906881257125027, 'K': 0.11205659027965041, 'M': -0.056419024249531546, 'L': 0.19484808761940686, 'N': 0.21451555325809418, 'Q': -0.04649962612733268, 'P': 0.01564006740173295, 'S': -0.08920828989977303, 'R': 0.021800235222088536, 'T': -0.09563937504574539, 'W': -0.06325274422270437, 'V': -0.18493752786752668, 'Y': -0.02743130264524163}, '-2': {'A': -0.03232105139354267, 'C': -0.06325274422270437, 'E': -0.009165582226236514, 'D': 0.03423559616973199, 'G': 0.11599305029061795, 'F': 0.07742673659996437, 'I': -0.05277578081989767, 'H': 0.005180193639836495, 'K': 0.270219901748982, 'M': -0.07004008125594803, 'L': 0.122936092509068, 'N': -0.04649962612733268, 'Q': 0.17595091504934698, 'P': 0.01564006740173295, 'S': -0.14818051284075445, 'R': 0.07742673659996437, 'T': 0.07141470961742083, 'W': -0.04260986900396626, 'V': -0.04396033961334691, 'Y': -0.06521114176754109}}, 'N': {'1': {'A': 0.11906881257125027, 'C': -0.02153186745234266, 'E': 0.07901907849558468, 'D': 0.005180193639836495, 'G': -0.12274148244956644, 'F': -0.11630370937403682, 'I': -0.056419024249531546, 'H': -0.02153186745234266, 'K': -0.059012790944411246, 'M': 0.059677062851325985, 'L': 0.046827544584204024, 'N': -0.04260986900396626, 'Q': 0.09884346128181243, 'P': 0.18558260372488986, 'S': 0.159061786169121, 'R': -0.02860734765142396, 'T': 0.16562634307424165, 'W': 0.066702832152901, 'V': -0.09673792139324927, 'Y': -0.07004008125594803}, '0': {'A': 0.05318348122513163, 'C': -0.01440596788009597, 'E': 0.1055398960513534, 'D': 0.2197543954635248, 'G': -0.10330247829837007, 'F': -0.10330247829837007, 'I': -0.007992298494045204, 'H': 0.15371420914253067, 'K': 0.13322618889866805, 'M': -0.04953828303343137, 'L': -0.06521114176754109, 'N': -0.06325274422270437, 'Q': -0.056419024249531546, 'P': -0.02153186745234266, 'S': 0.05318348122513163, 'R': 0.03889115555479317, 'T': -0.04953828303343137, 'W': 0.052700310800358606, 'V': 0.040511750862297156, 'Y': 0.04577189677089346}, '3': {'A': 0.159061786169121, 'C': 0.07377831235198222, 'E': 0.04577189677089346, 'D': -0.0014277415889244662, 'G': -0.09012998616448843, 'F': -0.06325274422270437, 'I': -0.0014277415889244662, 'H': -0.03563311695299885, 'K': -0.06325274422270437, 'M': -0.03563311695299885, 'L': 0.003432419104110501, 'N': 0.1722342783030026, 'Q': 0.2059452402179595, 'P': 0.12590253254442313, 'S': -0.04649962612733268, 'R': -0.07004008125594803, 'T': 0.011832084292182778, 'W': 0.059677062851325985, 'V': -0.014514042884254183, 'Y': -0.06325274422270437}, '2': {'A': -0.0014277415889244662, 'C': 0.1679155889138586, 'E': -0.04260986900396626, 'D': 0.1722342783030026, 'G': -0.06325274422270437, 'F': -0.007992298494045204, 'I': -0.09673792139324927, 'H': 0.07377831235198222, 'K': -0.11630370937403682, 'M': -0.02860734765142396, 'L': -0.02743130264524163, 'N': 0.159061786169121, 'Q': -0.07004008125594803, 'P': 0.03889115555479317, 'S': -0.05277578081989767, 'R': 0.005180193639836495, 'T': 0.16562634307424165, 'W': 0.12590253254442313, 'V': -0.0014277415889244662, 'Y': -0.03563311695299885}, '-1': {'A': 0.03889115555479317, 'C': 0.08808125459977362, 'E': 0.14606055509345417, 'D': -0.0014277415889244662, 'G': 0.23316975832284298, 'F': -0.07678166074260119, 'I': -0.07004008125594803, 'H': 0.059677062851325985, 'K': -0.04649962612733268, 'M': -0.01440596788009597, 'L': 0.06601784741991772, 'N': 0.02527009854837679, 'Q': 0.11228147553800652, 'P': -0.06325274422270437, 'S': -0.02743130264524163, 'R': -0.04953828303343137, 'T': -0.059012790944411246, 'W': -0.02153186745234266, 'V': -0.007992298494045204, 'Y': 0.03205743558162049}, '-2': {'A': 0.005180193639836495, 'C': 0.08090421192422886, 'E': 0.018528519061723595, 'D': -0.07004008125594803, 'G': 0.159061786169121, 'F': 0.07901907849558468, 'I': -0.07004008125594803, 'H': 0.07377831235198222, 'K': 0.13962278201792458, 'M': -0.02860734765142396, 'L': 0.11427830384326854, 'N': 0.1055398960513534, 'Q': -0.04260986900396626, 'P': -0.007992298494045204, 'S': -0.09012998616448843, 'R': -0.056419024249531546, 'T': -0.10330247829837007, 'W': -0.03563311695299885, 'V': 0.046827544584204024, 'Y': 0.03205743558162049}}, 'Q': {'1': {'A': -0.06325274422270437, 'C': -0.007228925204551199, 'E': -0.02743130264524163, 'D': 0.1055398960513534, 'G': 0.011832084292182778, 'F': -0.06325274422270437, 'I': 0.0595800743443881, 'H': -0.04953828303343137, 'K': 0.05318348122513163, 'M': 0.052700310800358606, 'L': -0.1418098059316575, 'N': -0.07678166074260119, 'Q': 0.04577189677089346, 'P': 0.005180193639836495, 'S': 0.005180193639836495, 'R': 0.3865255337335935, 'T': -0.06325274422270437, 'W': -0.03563311695299885, 'V': -0.0014277415889244662, 'Y': -0.04953828303343137}, '0': {'A': -0.06521114176754109, 'C': -0.007228925204551199, 'E': 0.1055398960513534, 'D': -0.09673792139324927, 'G': 0.03889115555479317, 'F': 0.17888616895534895, 'I': -0.0014277415889244662, 'H': -0.02153186745234266, 'K': -0.09673792139324927, 'M': 0.03889115555479317, 'L': 0.10804129371875501, 'N': 0.02527009854837679, 'Q': -0.11630370937403682, 'P': 0.04577189677089346, 'S': -0.014514042884254183, 'R': -0.056419024249531546, 'T': -0.06325274422270437, 'W': 0.14668843984095573, 'V': 0.11228147553800652, 'Y': -0.056419024249531546}, '3': {'A': -0.07678166074260119, 'C': 0.08090421192422886, 'E': 0.011832084292182778, 'D': -0.056419024249531546, 'G': 0.15254004177891212, 'F': 0.05318348122513163, 'I': -0.07678166074260119, 'H': -0.04260986900396626, 'K': 0.018528519061723595, 'M': -0.03563311695299885, 'L': 0.15758309893136885, 'N': -0.04953828303343137, 'Q': 0.09219157062946631, 'P': -0.09012998616448843, 'S': 0.011832084292182778, 'R': 0.03889115555479317, 'T': -0.04953828303343137, 'W': 0.08090421192422886, 'V': -0.10330247829837007, 'Y': 0.005180193639836495}, '2': {'A': -0.11630370937403682, 'C': -0.01440596788009597, 'E': 0.09884346128181243, 'D': 0.1923241832115431, 'G': 0.011832084292182778, 'F': -0.007992298494045204, 'I': -0.04260986900396626, 'H': 0.03205743558162049, 'K': -0.09673792139324927, 'M': -0.056419024249531546, 'L': 0.03423559616973199, 'N': 0.066702832152901, 'Q': 0.13971168778998838, 'P': 0.07249733410537569, 'S': -0.014514042884254183, 'R': 0.011832084292182778, 'T': 0.02527009854837679, 'W': 0.052700310800358606, 'V': -0.11630370937403682, 'Y': -0.04953828303343137}, '-1': {'A': -0.13549401220975063, 'C': -0.01440596788009597, 'E': 0.07901907849558468, 'D': -0.06325274422270437, 'G': 0.12590253254442313, 'F': 0.1722342783030026, 'I': -0.1418098059316575, 'H': -0.01440596788009597, 'K': 0.17888616895534895, 'M': 0.04577189677089346, 'L': 0.13322618889866805, 'N': 0.12590253254442313, 'Q': -0.08347809551214207, 'P': -0.056419024249531546, 'S': -0.12274148244956644, 'R': -0.09673792139324927, 'T': -0.06325274422270437, 'W': -0.01440596788009597, 'V': 0.07249733410537569, 'Y': 0.04577189677089346}, '-2': {'A': 0.06601784741991772, 'C': -0.02860734765142396, 'E': 0.2699710958984137, 'D': 0.018528519061723595, 'G': -0.014514042884254183, 'F': -0.0014277415889244662, 'I': -0.09012998616448843, 'H': 0.03889115555479317, 'K': 0.14606055509345417, 'M': 0.059677062851325985, 'L': -0.02743130264524163, 'N': 0.059677062851325985, 'Q': -0.07678166074260119, 'P': 0.04577189677089346, 'S': -0.014514042884254183, 'R': -0.07004008125594803, 'T': -0.056419024249531546, 'W': -0.03563311695299885, 'V': -0.08347809551214207, 'Y': -0.03563311695299885}}, 'P': {'1': {'A': 0.09568277507526944, 'C': -0.01440596788009597, 'E': 0.2596905758786118, 'D': 0.20733416105238994, 'G': 0.15254004177891212, 'F': -0.056419024249531546, 'I': 0.011832084292182778, 'H': -0.02860734765142396, 'K': -0.10982422268857905, 'M': -0.01440596788009597, 'L': -0.17888913768984405, 'N': 0.03205743558162049, 'Q': 0.11228147553800652, 'P': -0.09673792139324927, 'S': -0.09012998616448843, 'R': -0.07004008125594803, 'T': -0.014514042884254183, 'W': -0.01440596788009597, 'V': -0.14808596062422255, 'Y': 0.02527009854837679}, '0': {'A': -0.014514042884254183, 'C': -0.01440596788009597, 'E': 0.046827544584204024, 'D': 0.1722342783030026, 'G': 0.03205743558162049, 'F': 0.06601784741991772, 'I': 0.011832084292182778, 'H': -0.03563311695299885, 'K': 0.08558363540070535, 'M': 0.059677062851325985, 'L': -0.12913807556882312, 'N': -0.056419024249531546, 'Q': -0.0014277415889244662, 'P': -0.11630370937403682, 'S': -0.07678166074260119, 'R': 0.11228147553800652, 'T': 0.10184294289562505, 'W': -0.02153186745234266, 'V': -0.1418098059316575, 'Y': 0.03205743558162049}, '3': {'A': -0.12274148244956644, 'C': -0.056419024249531546, 'E': -0.07678166074260119, 'D': -0.06325274422270437, 'G': 0.011832084292182778, 'F': -0.10982422268857905, 'I': 0.1055398960513534, 'H': 0.04577189677089346, 'K': 0.02527009854837679, 'M': -0.03563311695299885, 'L': 0.08956032270750888, 'N': 0.09884346128181243, 'Q': 0.1327832737605233, 'P': 0.011832084292182778, 'S': -0.11630370937403682, 'R': 0.06601784741991772, 'T': -0.09012998616448843, 'W': 0.07377831235198222, 'V': 0.159061786169121, 'Y': -0.0014277415889244662}, '2': {'A': -0.09673792139324927, 'C': -0.02153186745234266, 'E': 0.02527009854837679, 'D': -0.10330247829837007, 'G': -0.0014277415889244662, 'F': 0.1722342783030026, 'I': -0.10330247829837007, 'H': -0.06325274422270437, 'K': 0.011832084292182778, 'M': 0.066702832152901, 'L': -0.05546571199351439, 'N': 0.052700310800358606, 'Q': 0.052700310800358606, 'P': 0.07249733410537569, 'S': -0.09012998616448843, 'R': 0.03205743558162049, 'T': 0.06601784741991772, 'W': 0.066702832152901, 'V': 0.12687025225774037, 'Y': -0.07004008125594803}, '-1': {'A': -0.04018383240542576, 'C': 0.066702832152901, 'E': 0.018528519061723595, 'D': -0.09673792139324927, 'G': 0.15153470875368627, 'F': -0.09012998616448843, 'I': 0.02527009854837679, 'H': 0.1055398960513534, 'K': -0.08347809551214207, 'M': -0.03563311695299885, 'L': 0.01564006740173295, 'N': 0.04577189677089346, 'Q': 0.066702832152901, 'P': -0.11630370937403682, 'S': -0.03382789576449825, 'R': 0.03205743558162049, 'T': 0.1055398960513534, 'W': -0.01440596788009597, 'V': 0.05318348122513163, 'Y': -0.056419024249531546}, '-2': {'A': -0.03382789576449825, 'C': -0.02860734765142396, 'E': 0.01564006740173295, 'D': -0.02860734765142396, 'G': 0.046827544584204024, 'F': -0.07004008125594803, 'I': -0.06325274422270437, 'H': -0.07004008125594803, 'K': 0.09884346128181243, 'M': -0.01440596788009597, 'L': 0.08347512677764704, 'N': -0.04953828303343137, 'Q': -0.056419024249531546, 'P': -0.03382789576449825, 'S': 0.046827544584204024, 'R': -0.04953828303343137, 'T': -0.09673792139324927, 'W': 0.07377831235198222, 'V': 0.08558363540070535, 'Y': 0.23316975832284298}}, 'S': {'1': {'A': -0.07137130958789678, 'C': -0.007228925204551199, 'E': 0.18214926587247676, 'D': -0.03382789576449825, 'G': -0.059012790944411246, 'F': -0.014514042884254183, 'I': -0.19692565326015066, 'H': -0.06325274422270437, 'K': 0.08956032270750888, 'M': -0.04953828303343137, 'L': -0.06684021505313478, 'N': 0.09884346128181243, 'Q': -0.02743130264524163, 'P': -0.04018383240542576, 'S': -0.1309717166029766, 'R': -0.07137130958789678, 'T': 0.003432419104110501, 'W': -0.056419024249531546, 'V': 0.0279985860452185, 'Y': -0.007992298494045204}, '0': {'A': -0.07137130958789678, 'C': 0.07377831235198222, 'E': -0.026450207513528827, 'D': -0.09563937504574539, 'G': -0.05546571199351439, 'F': -0.16052132157186605, 'I': 0.021800235222088536, 'H': -0.09012998616448843, 'K': -0.07137130958789678, 'M': -0.04953828303343137, 'L': 0.11599305029061795, 'N': 0.1055398960513534, 'Q': 0.09884346128181243, 'P': 0.05318348122513163, 'S': -0.014604096466196021, 'R': 0.011832084292182778, 'T': -0.06521114176754109, 'W': -0.04260986900396626, 'V': -0.10330247829837007, 'Y': -0.13549401220975063}, '3': {'A': -0.15432297074873608, 'C': 0.04577189677089346, 'E': -0.17888913768984405, 'D': 0.12055445853583345, 'G': 0.05359250016000747, 'F': 0.040511750862297156, 'I': -0.05277578081989767, 'H': -0.056419024249531546, 'K': -0.059012790944411246, 'M': 0.018528519061723595, 'L': -0.2141988284370835, 'N': 0.14606055509345417, 'Q': -0.007992298494045204, 'P': -0.014514042884254183, 'S': -0.0026159710735719787, 'R': -0.03382789576449825, 'T': 0.08558363540070535, 'W': -0.03563311695299885, 'V': -0.08962734806320177, 'Y': -0.09673792139324927}, '2': {'A': -0.08962734806320177, 'C': 0.059677062851325985, 'E': 0.040511750862297156, 'D': 0.03423559616973199, 'G': -0.059012790944411246, 'F': -0.04649962612733268, 'I': -0.10982422268857905, 'H': -0.07678166074260119, 'K': -0.014604096466196021, 'M': -0.06325274422270437, 'L': 0.018873571822411724, 'N': -0.03382789576449825, 'Q': 0.040511750862297156, 'P': -0.04018383240542576, 'S': -0.21464260818749734, 'R': 0.159061786169121, 'T': -0.05277578081989767, 'W': -0.02153186745234266, 'V': 0.0654386112073403, 'Y': -0.09673792139324927}, '-1': {'A': -0.13549401220975063, 'C': -0.03563311695299885, 'E': 0.003432419104110501, 'D': 0.12055445853583345, 'G': -0.16052132157186605, 'F': 0.08347512677764704, 'I': -0.10330247829837007, 'H': -0.04260986900396626, 'K': -0.13549401220975063, 'M': 0.1327832737605233, 'L': 0.16767783932069535, 'N': 0.011832084292182778, 'Q': -0.09673792139324927, 'P': -0.07137130958789678, 'S': -0.19094955485007015, 'R': 0.06601784741991772, 'T': -0.1251690065262702, 'W': 0.04577189677089346, 'V': -0.10755607017029581, 'Y': 0.021800235222088536}, '-2': {'A': -0.22047918633059505, 'C': -0.04260986900396626, 'E': -0.04649962612733268, 'D': -0.00862799805611561, 'G': -0.11346158450315869, 'F': 0.06601784741991772, 'I': -0.08357895788551917, 'H': 0.02527009854837679, 'K': 0.009517615033972469, 'M': 0.03889115555479317, 'L': -0.237787268787469, 'N': 0.011832084292182778, 'Q': 0.11228147553800652, 'P': -0.020993529569711955, 'S': -0.17280394175998223, 'R': 0.06601784741991772, 'T': 0.09568277507526944, 'W': -0.01440596788009597, 'V': 0.036082368060189565, 'Y': 0.018528519061723595}}, 'R': {'1': {'A': -0.11630370937403682, 'C': -0.01440596788009597, 'E': 0.021800235222088536, 'D': -0.11630370937403682, 'G': 0.018528519061723595, 'F': -0.09012998616448843, 'I': -0.056419024249531546, 'H': -0.04260986900396626, 'K': -0.10330247829837007, 'M': -0.02860734765142396, 'L': -0.00862799805611561, 'N': 0.03205743558162049, 'Q': 0.24634225045672453, 'P': -0.014514042884254183, 'S': -0.0014277415889244662, 'R': -0.08347809551214207, 'T': -0.07678166074260119, 'W': -0.01440596788009597, 'V': -0.08347809551214207, 'Y': 0.005180193639836495}, '0': {'A': -0.09012998616448843, 'C': -0.04260986900396626, 'E': 0.08558363540070535, 'D': -0.07678166074260119, 'G': -0.14808596062422255, 'F': 0.005180193639836495, 'I': -0.10330247829837007, 'H': -0.01440596788009597, 'K': -0.06325274422270437, 'M': 0.19911152024478668, 'L': -0.02054469318066609, 'N': -0.09673792139324927, 'Q': -0.04260986900396626, 'P': 0.09219157062946631, 'S': -0.007992298494045204, 'R': -0.06325274422270437, 'T': -0.056419024249531546, 'W': -0.02153186745234266, 'V': -0.06521114176754109, 'Y': 0.011832084292182778}, '3': {'A': -0.1666814893922216, 'C': -0.007228925204551199, 'E': -0.06325274422270437, 'D': 0.03205743558162049, 'G': 0.046827544584204024, 'F': -0.07678166074260119, 'I': -0.04260986900396626, 'H': -0.01440596788009597, 'K': -0.09012998616448843, 'M': -0.01440596788009597, 'L': 0.07742673659996437, 'N': -0.06325274422270437, 'Q': 0.09219157062946631, 'P': -0.09012998616448843, 'S': -0.14808596062422255, 'R': 0.005180193639836495, 'T': 0.12055445853583345, 'W': -0.02153186745234266, 'V': -0.04018383240542576, 'Y': -0.056419024249531546}, '2': {'A': -0.10982422268857905, 'C': 0.066702832152901, 'E': -0.05277578081989767, 'D': -0.056419024249531546, 'G': -0.10982422268857905, 'F': 0.005180193639836495, 'I': -0.056419024249531546, 'H': -0.056419024249531546, 'K': 0.011832084292182778, 'M': 0.02527009854837679, 'L': -0.11630370937403682, 'N': -0.06325274422270437, 'Q': 0.04577189677089346, 'P': 0.1722342783030026, 'S': -0.03382789576449825, 'R': 0.02527009854837679, 'T': -0.04018383240542576, 'W': -0.02860734765142396, 'V': -0.13549401220975063, 'Y': 0.011832084292182778}, '-1': {'A': -0.16052132157186605, 'C': -0.007228925204551199, 'E': 0.08558363540070535, 'D': -0.07004008125594803, 'G': 0.005180193639836495, 'F': -0.10982422268857905, 'I': -0.10982422268857905, 'H': 0.04577189677089346, 'K': -0.014514042884254183, 'M': -0.02860734765142396, 'L': -0.14808596062422255, 'N': 0.09884346128181243, 'Q': 0.11906881257125027, 'P': -0.0014277415889244662, 'S': -0.03382789576449825, 'R': 0.08558363540070535, 'T': -0.12274148244956644, 'W': -0.01440596788009597, 'V': -0.07678166074260119, 'Y': -0.04953828303343137}, '-2': {'A': -0.02743130264524163, 'C': -0.02153186745234266, 'E': 0.052700310800358606, 'D': -0.10982422268857905, 'G': 0.03205743558162049, 'F': -0.014514042884254183, 'I': -0.020993529569711955, 'H': -0.056419024249531546, 'K': -0.03382789576449825, 'M': -0.02153186745234266, 'L': -0.15432297074873608, 'N': -0.07004008125594803, 'Q': 0.046827544584204024, 'P': -0.056419024249531546, 'S': 0.21373075417164653, 'R': -0.007992298494045204, 'T': -0.056419024249531546, 'W': -0.03563311695299885, 'V': -0.11630370937403682, 'Y': -0.07004008125594803}}, 'T': {'1': {'A': -0.12274148244956644, 'C': -0.01440596788009597, 'E': 0.02527009854837679, 'D': 0.07901907849558468, 'G': 0.040511750862297156, 'F': -0.014514042884254183, 'I': -0.10330247829837007, 'H': 0.018528519061723595, 'K': 0.10804129371875501, 'M': -0.04953828303343137, 'L': -0.10161547345582579, 'N': -0.020993529569711955, 'Q': 0.17888616895534895, 'P': -0.08347809551214207, 'S': -0.14808596062422255, 'R': 0.005180193639836495, 'T': 0.12055445853583345, 'W': 0.059677062851325985, 'V': -0.11346158450315869, 'Y': -0.08347809551214207}, '0': {'A': -0.10330247829837007, 'C': -0.02153186745234266, 'E': -0.04018383240542576, 'D': 0.046827544584204024, 'G': -0.07749376195565728, 'F': 0.2827236256585979, 'I': -0.056419024249531546, 'H': 0.0, 'K': 0.01564006740173295, 'M': -0.04260986900396626, 'L': 0.07141470961742083, 'N': 0.08558363540070535, 'Q': -0.056419024249531546, 'P': -0.007992298494045204, 'S': -0.09563937504574539, 'R': 0.05318348122513163, 'T': -0.17280394175998223, 'W': -0.02153186745234266, 'V': -0.07749376195565728, 'Y': -0.04260986900396626}, '3': {'A': -0.11630370937403682, 'C': -0.01440596788009597, 'E': 0.14606055509345417, 'D': -0.0014277415889244662, 'G': -0.08357895788551917, 'F': 0.08558363540070535, 'I': -0.05277578081989767, 'H': 0.03205743558162049, 'K': -0.10330247829837007, 'M': -0.03563311695299885, 'L': 0.07742673659996437, 'N': -0.02743130264524163, 'Q': 0.06601784741991772, 'P': -0.0014277415889244662, 'S': -0.02743130264524163, 'R': -0.014514042884254183, 'T': 0.06601784741991772, 'W': -0.02153186745234266, 'V': -0.15432297074873608, 'Y': -0.10330247829837007}, '2': {'A': -0.07137130958789678, 'C': -0.02860734765142396, 'E': 0.0279985860452185, 'D': 0.05318348122513163, 'G': 0.16366829486123075, 'F': -0.07678166074260119, 'I': -0.03382789576449825, 'H': 0.1327832737605233, 'K': 0.018528519061723595, 'M': -0.04953828303343137, 'L': -0.1309717166029766, 'N': 0.03889115555479317, 'Q': 0.07249733410537569, 'P': -0.06325274422270437, 'S': -0.1666814893922216, 'R': 0.16562634307424165, 'T': -0.1418098059316575, 'W': -0.02860734765142396, 'V': -0.020993529569711955, 'Y': -0.07678166074260119}, '-1': {'A': 0.0279985860452185, 'C': 0.0, 'E': 0.040511750862297156, 'D': -0.020993529569711955, 'G': 0.18214926587247676, 'F': -0.0014277415889244662, 'I': 0.0595800743443881, 'H': 0.011832084292182778, 'K': 0.03423559616973199, 'M': -0.07004008125594803, 'L': -0.19094955485007015, 'N': 0.1923241832115431, 'Q': -0.09673792139324927, 'P': -0.0014277415889244662, 'S': -0.03382789576449825, 'R': -0.12274148244956644, 'T': -0.020993529569711955, 'W': -0.02860734765142396, 'V': -0.14808596062422255, 'Y': -0.06325274422270437}, '-2': {'A': -0.020993529569711955, 'C': -0.02153186745234266, 'E': 0.021800235222088536, 'D': -0.03382789576449825, 'G': 0.14606055509345417, 'F': 0.07901907849558468, 'I': -0.0014277415889244662, 'H': 0.04577189677089346, 'K': -0.04018383240542576, 'M': -0.02153186745234266, 'L': -0.11346158450315869, 'N': 0.046827544584204024, 'Q': 0.2059452402179595, 'P': -0.13549401220975063, 'S': -0.06521114176754109, 'R': -0.08347809551214207, 'T': 0.011832084292182778, 'W': 0.018528519061723595, 'V': -0.18493752786752668, 'Y': -0.07004008125594803}}, 'W': {'1': {'A': -0.02153186745234266, 'C': 0.0, 'E': 0.1327832737605233, 'D': -0.02153186745234266, 'G': -0.06325274422270437, 'F': -0.02860734765142396, 'I': -0.03563311695299885, 'H': -0.02153186745234266, 'K': 0.0, 'M': 0.066702832152901, 'L': -0.03563311695299885, 'N': 0.059677062851325985, 'Q': 0.0, 'P': -0.01440596788009597, 'S': -0.07678166074260119, 'R': -0.01440596788009597, 'T': -0.02860734765142396, 'W': -0.007228925204551199, 'V': 0.08090421192422886, 'Y': -0.03563311695299885}, '0': {'A': 0.07377831235198222, 'C': 0.0, 'E': 0.059677062851325985, 'D': 0.052700310800358606, 'G': -0.02153186745234266, 'F': -0.007228925204551199, 'I': -0.03563311695299885, 'H': 0.0, 'K': -0.01440596788009597, 'M': -0.007228925204551199, 'L': 0.160789689341612, 'N': -0.04260986900396626, 'Q': -0.02153186745234266, 'P': -0.02860734765142396, 'S': -0.06325274422270437, 'R': -0.02860734765142396, 'T': -0.04260986900396626, 'W': -0.01440596788009597, 'V': -0.04953828303343137, 'Y': -0.03563311695299885}, '3': {'A': -0.04260986900396626, 'C': 0.0, 'E': 0.052700310800358606, 'D': -0.03563311695299885, 'G': -0.007228925204551199, 'F': -0.03563311695299885, 'I': -0.02153186745234266, 'H': -0.01440596788009597, 'K': -0.04953828303343137, 'M': 0.08808125459977362, 'L': 0.066702832152901, 'N': -0.02860734765142396, 'Q': -0.007228925204551199, 'P': -0.04260986900396626, 'S': 0.059677062851325985, 'R': 0.059677062851325985, 'T': -0.02860734765142396, 'W': -0.007228925204551199, 'V': -0.056419024249531546, 'Y': -0.007228925204551199}, '2': {'A': 0.066702832152901, 'C': -0.01440596788009597, 'E': 0.066702832152901, 'D': -0.03563311695299885, 'G': -0.03563311695299885, 'F': -0.007228925204551199, 'I': 0.066702832152901, 'H': -0.02860734765142396, 'K': 0.066702832152901, 'M': -0.007228925204551199, 'L': -0.04953828303343137, 'N': 0.059677062851325985, 'Q': -0.01440596788009597, 'P': -0.03563311695299885, 'S': -0.02860734765142396, 'R': -0.02860734765142396, 'T': -0.04953828303343137, 'W': -0.007228925204551199, 'V': -0.01440596788009597, 'Y': -0.02860734765142396}, '-1': {'A': 0.0, 'C': 0.08090421192422886, 'E': 0.04577189677089346, 'D': -0.01440596788009597, 'G': -0.04953828303343137, 'F': -0.02153186745234266, 'I': -0.01440596788009597, 'H': -0.03563311695299885, 'K': 0.052700310800358606, 'M': -0.007228925204551199, 'L': -0.02860734765142396, 'N': 0.066702832152901, 'Q': 0.059677062851325985, 'P': -0.03563311695299885, 'S': -0.04953828303343137, 'R': -0.02153186745234266, 'T': -0.04953828303343137, 'W': -0.007228925204551199, 'V': -0.007228925204551199, 'Y': -0.02153186745234266}, '-2': {'A': -0.04260986900396626, 'C': 0.08090421192422886, 'E': -0.02860734765142396, 'D': 0.052700310800358606, 'G': -0.03563311695299885, 'F': -0.01440596788009597, 'I': -0.03563311695299885, 'H': 0.0, 'K': -0.04260986900396626, 'M': -0.007228925204551199, 'L': -0.02860734765142396, 'N': 0.14668843984095573, 'Q': 0.066702832152901, 'P': -0.007228925204551199, 'S': -0.04260986900396626, 'R': -0.007228925204551199, 'T': -0.02153186745234266, 'W': -0.007228925204551199, 'V': -0.056419024249531546, 'Y': -0.03563311695299885}}, 'V': {'1': {'A': -0.014604096466196021, 'C': -0.02860734765142396, 'E': 0.12687025225774037, 'D': -0.07004008125594803, 'G': 0.12770047231372952, 'F': 0.25737914748394186, 'I': -0.07678166074260119, 'H': -0.056419024249531546, 'K': -0.04649962612733268, 'M': -0.04953828303343137, 'L': -0.02054469318066609, 'N': -0.1666814893922216, 'Q': -0.0014277415889244662, 'P': -0.07678166074260119, 'S': -0.1418098059316575, 'R': -0.03382789576449825, 'T': -0.04649962612733268, 'W': 0.14668843984095573, 'V': 0.021800235222088536, 'Y': -0.07678166074260119}, '0': {'A': -0.07749376195565728, 'C': -0.02153186745234266, 'E': 0.10804129371875501, 'D': -0.10982422268857905, 'G': 0.16366829486123075, 'F': -0.007992298494045204, 'I': -0.09673792139324927, 'H': -0.06325274422270437, 'K': -0.08357895788551917, 'M': -0.08347809551214207, 'L': -0.13674094940099746, 'N': 0.159061786169121, 'Q': -0.0014277415889244662, 'P': -0.11630370937403682, 'S': 0.08347512677764704, 'R': -0.020993529569711955, 'T': 0.018528519061723595, 'W': 0.059677062851325985, 'V': 0.040511750862297156, 'Y': -0.0014277415889244662}, '3': {'A': -0.11346158450315869, 'C': -0.007228925204551199, 'E': 0.2827236256585979, 'D': 0.2636553021765069, 'G': -0.05277578081989767, 'F': -0.06325274422270437, 'I': -0.014514042884254183, 'H': -0.07678166074260119, 'K': -0.1418098059316575, 'M': 0.052700310800358606, 'L': -0.14818051284075445, 'N': -0.007992298494045204, 'Q': 0.02527009854837679, 'P': 0.06601784741991772, 'S': -0.19094955485007015, 'R': 0.07901907849558468, 'T': -0.14808596062422255, 'W': 0.059677062851325985, 'V': -0.02743130264524163, 'Y': -0.02743130264524163}, '2': {'A': -0.09563937504574539, 'C': -0.04260986900396626, 'E': 0.12687025225774037, 'D': 0.15254004177891212, 'G': 0.021800235222088536, 'F': -0.10330247829837007, 'I': -0.12274148244956644, 'H': -0.04260986900396626, 'K': -0.1666814893922216, 'M': -0.03563311695299885, 'L': -0.12274148244956644, 'N': -0.0014277415889244662, 'Q': 0.07249733410537569, 'P': 0.0595800743443881, 'S': -0.14247708898314415, 'R': 0.07249733410537569, 'T': 0.08956032270750888, 'W': 0.07377831235198222, 'V': -0.10982422268857905, 'Y': 0.15254004177891212}, '-1': {'A': -0.03232105139354267, 'C': 0.11906881257125027, 'E': 0.003432419104110501, 'D': 0.15254004177891212, 'G': -0.08357895788551917, 'F': -0.16052132157186605, 'I': -0.007992298494045204, 'H': 0.005180193639836495, 'K': -0.07004008125594803, 'M': -0.03563311695299885, 'L': -0.10161547345582579, 'N': 0.07901907849558468, 'Q': 0.07901907849558468, 'P': 0.159061786169121, 'S': -0.02743130264524163, 'R': -0.03382789576449825, 'T': -0.06521114176754109, 'W': -0.03563311695299885, 'V': -0.10330247829837007, 'Y': 0.005180193639836495}, '-2': {'A': -0.05277578081989767, 'C': -0.01440596788009597, 'E': 0.05318348122513163, 'D': -0.08962734806320177, 'G': 0.12055445853583345, 'F': 0.05318348122513163, 'I': -0.014514042884254183, 'H': 0.04577189677089346, 'K': -0.059012790944411246, 'M': -0.056419024249531546, 'L': -0.014604096466196021, 'N': -0.0014277415889244662, 'Q': -0.07137130958789678, 'P': -0.05277578081989767, 'S': -0.10330247829837007, 'R': -0.09673792139324927, 'T': 0.1395465833610623, 'W': 0.13971168778998838, 'V': -0.014514042884254183, 'Y': -0.07678166074260119}}, 'Y': {'1': {'A': -0.03563311695299885, 'C': -0.02860734765142396, 'E': 0.011832084292182778, 'D': -0.12274148244956644, 'G': -0.11630370937403682, 'F': 0.011832084292182778, 'I': 0.03889115555479317, 'H': -0.007228925204551199, 'K': -0.09012998616448843, 'M': 0.059677062851325985, 'L': -0.02743130264524163, 'N': -0.06325274422270437, 'Q': -0.056419024249531546, 'P': 0.1055398960513534, 'S': -0.03382789576449825, 'R': -0.02860734765142396, 'T': -0.007992298494045204, 'W': -0.03563311695299885, 'V': 0.21373075417164653, 'Y': 0.03205743558162049}, '0': {'A': -0.007992298494045204, 'C': -0.02860734765142396, 'E': 0.08558363540070535, 'D': 0.09884346128181243, 'G': -0.08347809551214207, 'F': 0.07249733410537569, 'I': -0.10330247829837007, 'H': 0.15371420914253067, 'K': 0.09219157062946631, 'M': -0.04260986900396626, 'L': -0.10982422268857905, 'N': -0.04953828303343137, 'Q': -0.04953828303343137, 'P': 0.11228147553800652, 'S': -0.12913807556882312, 'R': -0.07004008125594803, 'T': 0.005180193639836495, 'W': -0.01440596788009597, 'V': -0.056419024249531546, 'Y': -0.056419024249531546}, '3': {'A': 0.02527009854837679, 'C': -0.01440596788009597, 'E': 0.005180193639836495, 'D': 0.018528519061723595, 'G': -0.08347809551214207, 'F': -0.04953828303343137, 'I': -0.08347809551214207, 'H': 0.07377831235198222, 'K': 0.09219157062946631, 'M': -0.02153186745234266, 'L': -0.020993529569711955, 'N': -0.10330247829837007, 'Q': -0.06325274422270437, 'P': -0.020993529569711955, 'S': 0.05318348122513163, 'R': 0.052700310800358606, 'T': -0.007992298494045204, 'W': -0.02153186745234266, 'V': 0.07901907849558468, 'Y': -0.06325274422270437}, '2': {'A': -0.0014277415889244662, 'C': -0.02153186745234266, 'E': -0.0014277415889244662, 'D': -0.09673792139324927, 'G': -0.08347809551214207, 'F': 0.03889115555479317, 'I': 0.02527009854837679, 'H': -0.04953828303343137, 'K': 0.011832084292182778, 'M': -0.02860734765142396, 'L': 0.046827544584204024, 'N': -0.09012998616448843, 'Q': 0.11228147553800652, 'P': 0.11906881257125027, 'S': -0.04649962612733268, 'R': -0.04260986900396626, 'T': 0.011832084292182778, 'W': -0.02153186745234266, 'V': 0.018528519061723595, 'Y': -0.056419024249531546}, '-1': {'A': 0.005180193639836495, 'C': -0.02153186745234266, 'E': 0.005180193639836495, 'D': 0.09884346128181243, 'G': -0.014514042884254183, 'F': -0.03563311695299885, 'I': -0.10982422268857905, 'H': -0.04260986900396626, 'K': -0.02743130264524163, 'M': -0.02153186745234266, 'L': -0.12913807556882312, 'N': 0.011832084292182778, 'Q': 0.11906881257125027, 'P': 0.011832084292182778, 'S': 0.09219157062946631, 'R': -0.02860734765142396, 'T': 0.1055398960513534, 'W': -0.01440596788009597, 'V': -0.09673792139324927, 'Y': -0.07004008125594803}, '-2': {'A': 0.059677062851325985, 'C': 0.0, 'E': 0.059677062851325985, 'D': -0.09012998616448843, 'G': -0.09012998616448843, 'F': -0.007992298494045204, 'I': -0.056419024249531546, 'H': 0.07377831235198222, 'K': 0.040511750862297156, 'M': -0.01440596788009597, 'L': -0.04649962612733268, 'N': -0.04953828303343137, 'Q': 0.03205743558162049, 'P': 0.052700310800358606, 'S': 0.040511750862297156, 'R': -0.03382789576449825, 'T': -0.014514042884254183, 'W': -0.007228925204551199, 'V': -0.10330247829837007, 'Y': 0.018528519061723595}}}, '-2': {'A': {'1': {'A': -0.22047918633059505, 'C': -0.04260986900396626, 'E': 0.021800235222088536, 'D': -0.14808596062422255, 'G': 0.15153470875368627, 'F': -0.12274148244956644, 'I': -0.08347809551214207, 'H': 0.005180193639836495, 'K': 0.03423559616973199, 'M': 0.059677062851325985, 'L': -0.26040834931318846, 'N': -0.08347809551214207, 'Q': 0.14606055509345417, 'P': -0.09673792139324927, 'S': -0.09563937504574539, 'R': -0.014514042884254183, 'T': 0.10184294289562505, 'W': -0.02153186745234266, 'V': -0.02743130264524163, 'Y': 0.02527009854837679}, '0': {'A': -0.06684021505313478, 'C': -0.02860734765142396, 'E': -0.04018383240542576, 'D': -0.10982422268857905, 'G': -0.08962734806320177, 'F': -0.007992298494045204, 'I': -0.13549401220975063, 'H': 0.1055398960513534, 'K': 0.040511750862297156, 'M': 0.03205743558162049, 'L': -0.10161547345582579, 'N': 0.159061786169121, 'Q': 0.011832084292182778, 'P': 0.005180193639836495, 'S': -0.16052132157186605, 'R': -0.13549401220975063, 'T': 0.05318348122513163, 'W': -0.04953828303343137, 'V': -0.00862799805611561, 'Y': -0.11630370937403682}, '3': {'A': -0.19692565326015066, 'C': -0.02860734765142396, 'E': 0.03423559616973199, 'D': -0.13549401220975063, 'G': 0.059498014492870406, 'F': 0.12687025225774037, 'I': -0.04649962612733268, 'H': 0.03205743558162049, 'K': -0.059012790944411246, 'M': -0.02860734765142396, 'L': -0.16509816950886352, 'N': -0.08347809551214207, 'Q': -0.07678166074260119, 'P': -0.0014277415889244662, 'S': -0.18493752786752668, 'R': -0.020993529569711955, 'T': 0.046827544584204024, 'W': -0.02153186745234266, 'V': 0.09568277507526944, 'Y': 0.011832084292182778}, '2': {'A': -0.2262818964073015, 'C': -0.007228925204551199, 'E': 0.159061786169121, 'D': 0.07249733410537569, 'G': -0.07749376195565728, 'F': 0.040511750862297156, 'I': -0.03382789576449825, 'H': 0.13971168778998838, 'K': -0.05277578081989767, 'M': 0.018528519061723595, 'L': -0.0724793143909468, 'N': -0.02743130264524163, 'Q': -0.09673792139324927, 'P': -0.09673792139324927, 'S': -0.15432297074873608, 'R': -0.04649962612733268, 'T': -0.04018383240542576, 'W': 0.066702832152901, 'V': -0.07749376195565728, 'Y': -0.10982422268857905}, '-1': {'A': -0.04018383240542576, 'C': -0.02153186745234266, 'E': -0.03382789576449825, 'D': -0.020993529569711955, 'G': 0.01564006740173295, 'F': 0.03205743558162049, 'I': -0.10982422268857905, 'H': -0.03563311695299885, 'K': -0.12274148244956644, 'M': -0.056419024249531546, 'L': -0.06299011058653652, 'N': 0.159061786169121, 'Q': -0.020993529569711955, 'P': -0.06521114176754109, 'S': -0.14818051284075445, 'R': -0.03382789576449825, 'T': -0.14808596062422255, 'W': 0.0, 'V': 0.003432419104110501, 'Y': 0.08558363540070535}}, 'C': {'1': {'A': 0.066702832152901, 'C': -0.01440596788009597, 'E': -0.02153186745234266, 'D': -0.02860734765142396, 'G': 0.08808125459977362, 'F': 0.066702832152901, 'I': -0.04260986900396626, 'H': 0.08090421192422886, 'K': -0.03563311695299885, 'M': -0.007228925204551199, 'L': -0.01440596788009597, 'N': 0.066702832152901, 'Q': -0.02153186745234266, 'P': -0.03563311695299885, 'S': -0.01440596788009597, 'R': 0.0, 'T': -0.03563311695299885, 'W': -0.007228925204551199, 'V': -0.007228925204551199, 'Y': 0.066702832152901}, '0': {'A': 0.08090421192422886, 'C': -0.007228925204551199, 'E': 0.07377831235198222, 'D': 0.0, 'G': -0.04260986900396626, 'F': -0.02153186745234266, 'I': -0.03563311695299885, 'H': -0.007228925204551199, 'K': 0.08808125459977362, 'M': 0.0, 'L': -0.03563311695299885, 'N': -0.01440596788009597, 'Q': -0.02860734765142396, 'P': -0.02153186745234266, 'S': 0.052700310800358606, 'R': -0.01440596788009597, 'T': -0.02860734765142396, 'W': -0.007228925204551199, 'V': 0.059677062851325985, 'Y': 0.059677062851325985}, '3': {'A': -0.02860734765142396, 'C': 0.0, 'E': -0.01440596788009597, 'D': -0.01440596788009597, 'G': 0.0, 'F': -0.01440596788009597, 'I': 0.08090421192422886, 'H': -0.02153186745234266, 'K': 0.052700310800358606, 'M': 0.07377831235198222, 'L': -0.04953828303343137, 'N': 0.0, 'Q': 0.08090421192422886, 'P': -0.01440596788009597, 'S': -0.04260986900396626, 'R': -0.03563311695299885, 'T': 0.07377831235198222, 'W': 0.0, 'V': 0.052700310800358606, 'Y': -0.007228925204551199}, '2': {'A': -0.02153186745234266, 'C': -0.007228925204551199, 'E': -0.03563311695299885, 'D': -0.01440596788009597, 'G': -0.02860734765142396, 'F': -0.04953828303343137, 'I': 0.07377831235198222, 'H': -0.007228925204551199, 'K': -0.02153186745234266, 'M': -0.007228925204551199, 'L': 0.059677062851325985, 'N': 0.14668843984095573, 'Q': -0.01440596788009597, 'P': -0.03563311695299885, 'S': -0.01440596788009597, 'R': 0.160789689341612, 'T': -0.007228925204551199, 'W': -0.007228925204551199, 'V': -0.02860734765142396, 'Y': 0.0}, '-1': {'A': -0.02153186745234266, 'C': 0.0, 'E': 0.08090421192422886, 'D': -0.02860734765142396, 'G': -0.02860734765142396, 'F': 0.03889115555479317, 'I': -0.02860734765142396, 'H': 0.0, 'K': -0.01440596788009597, 'M': -0.007228925204551199, 'L': 0.13971168778998838, 'N': -0.007228925204551199, 'Q': 0.07377831235198222, 'P': 0.07377831235198222, 'S': -0.04953828303343137, 'R': -0.01440596788009597, 'T': -0.02153186745234266, 'W': -0.007228925204551199, 'V': -0.02860734765142396, 'Y': -0.007228925204551199}}, 'E': {'1': {'A': 0.12687025225774037, 'C': -0.03563311695299885, 'E': 0.20259885813354367, 'D': -0.007992298494045204, 'G': 0.0595800743443881, 'F': 0.011832084292182778, 'I': -0.13549401220975063, 'H': 0.059677062851325985, 'K': -0.0026159710735719787, 'M': -0.03563311695299885, 'L': 0.15153470875368627, 'N': 0.06601784741991772, 'Q': 0.07901907849558468, 'P': -0.07678166074260119, 'S': 0.01564006740173295, 'R': 0.2671373792711149, 'T': 0.12055445853583345, 'W': -0.02860734765142396, 'V': -0.020993529569711955, 'Y': -0.07678166074260119}, '0': {'A': -0.02743130264524163, 'C': -0.02153186745234266, 'E': 0.20259885813354367, 'D': -0.11630370937403682, 'G': -0.11630370937403682, 'F': 0.09219157062946631, 'I': -0.16052132157186605, 'H': 0.059677062851325985, 'K': -0.014514042884254183, 'M': 0.11228147553800652, 'L': 0.20527387600814284, 'N': 0.09219157062946631, 'Q': 0.1946624306895554, 'P': 0.08558363540070535, 'S': -0.0026159710735719787, 'R': 0.09884346128181243, 'T': 0.046827544584204024, 'W': 0.08090421192422886, 'V': -0.10982422268857905, 'Y': 0.03889115555479317}, '3': {'A': -0.0026159710735719787, 'C': -0.03563311695299885, 'E': 0.13322618889866805, 'D': -0.10982422268857905, 'G': 0.040511750862297156, 'F': -0.04953828303343137, 'I': 0.20097822441146218, 'H': 0.1722342783030026, 'K': -0.03232105139354267, 'M': 0.052700310800358606, 'L': 0.2553610210582383, 'N': -0.04649962612733268, 'Q': 0.03205743558162049, 'P': -0.08347809551214207, 'S': -0.11630370937403682, 'R': 0.2827236256585979, 'T': -0.020993529569711955, 'W': -0.02153186745234266, 'V': 0.046827544584204024, 'Y': 0.05318348122513163}, '2': {'A': -0.09563937504574539, 'C': -0.01440596788009597, 'E': -0.026450207513528827, 'D': 0.13322618889866805, 'G': 0.3536999198716987, 'F': -0.007992298494045204, 'I': -0.09012998616448843, 'H': 0.03889115555479317, 'K': 0.21451555325809418, 'M': -0.02860734765142396, 'L': -0.026450207513528827, 'N': 0.02527009854837679, 'Q': 0.14606055509345417, 'P': 0.13322618889866805, 'S': 0.09568277507526944, 'R': -0.11630370937403682, 'T': -0.020993529569711955, 'W': -0.01440596788009597, 'V': -0.14808596062422255, 'Y': 0.19911152024478668}, '-1': {'A': -0.0026159710735719787, 'C': 0.08808125459977362, 'E': 0.12182962843371567, 'D': -0.04649962612733268, 'G': 0.07901907849558468, 'F': -0.007992298494045204, 'I': -0.007992298494045204, 'H': -0.02860734765142396, 'K': 0.07742673659996437, 'M': 0.1327832737605233, 'L': 0.14505675879497593, 'N': -0.11630370937403682, 'Q': 0.1923241832115431, 'P': 0.005180193639836495, 'S': -0.13549401220975063, 'R': 0.018528519061723595, 'T': 0.046827544584204024, 'W': -0.02153186745234266, 'V': 0.16979074722899137, 'Y': 0.08558363540070535}}, 'D': {'1': {'A': -0.12274148244956644, 'C': 0.0, 'E': 0.07249733410537569, 'D': 0.13962278201792458, 'G': -0.05277578081989767, 'F': -0.0014277415889244662, 'I': -0.13549401220975063, 'H': -0.09012998616448843, 'K': 0.0654386112073403, 'M': -0.01440596788009597, 'L': -0.07137130958789678, 'N': -0.04260986900396626, 'Q': 0.04577189677089346, 'P': -0.09012998616448843, 'S': -0.04018383240542576, 'R': 0.005180193639836495, 'T': -0.03382789576449825, 'W': -0.02860734765142396, 'V': -0.04649962612733268, 'Y': -0.07678166074260119}, '0': {'A': 0.08558363540070535, 'C': -0.007228925204551199, 'E': 0.005180193639836495, 'D': -0.014514042884254183, 'G': 0.021800235222088536, 'F': -0.014514042884254183, 'I': 0.011832084292182778, 'H': -0.01440596788009597, 'K': -0.17280394175998223, 'M': -0.03563311695299885, 'L': -0.026450207513528827, 'N': -0.12274148244956644, 'Q': -0.014514042884254183, 'P': -0.07004008125594803, 'S': -0.17888913768984405, 'R': -0.08347809551214207, 'T': -0.007992298494045204, 'W': 0.160789689341612, 'V': -0.03382789576449825, 'Y': 0.018528519061723595}, '3': {'A': -0.12913807556882312, 'C': -0.01440596788009597, 'E': 0.06601784741991772, 'D': 0.16562634307424165, 'G': 0.046827544584204024, 'F': 0.009517615033972469, 'I': -0.09012998616448843, 'H': -0.03563311695299885, 'K': 0.06601784741991772, 'M': -0.04953828303343137, 'L': -0.14808596062422255, 'N': -0.056419024249531546, 'Q': -0.11630370937403682, 'P': -0.08347809551214207, 'S': -0.10330247829837007, 'R': -0.020993529569711955, 'T': -0.04018383240542576, 'W': 0.07377831235198222, 'V': 0.040511750862297156, 'Y': -0.10982422268857905}, '2': {'A': -0.05277578081989767, 'C': -0.02153186745234266, 'E': -0.07004008125594803, 'D': -0.007992298494045204, 'G': -0.10330247829837007, 'F': -0.06325274422270437, 'I': -0.04649962612733268, 'H': 0.011832084292182778, 'K': 0.13322618889866805, 'M': -0.06325274422270437, 'L': -0.09563937504574539, 'N': 0.02527009854837679, 'Q': -0.05277578081989767, 'P': -0.09012998616448843, 'S': 0.03423559616973199, 'R': -0.007992298494045204, 'T': -0.02743130264524163, 'W': -0.02860734765142396, 'V': 0.08558363540070535, 'Y': -0.07004008125594803}, '-1': {'A': 0.05318348122513163, 'C': -0.01440596788009597, 'E': -0.10330247829837007, 'D': -0.020993529569711955, 'G': -0.12913807556882312, 'F': -0.020993529569711955, 'I': -0.12913807556882312, 'H': -0.056419024249531546, 'K': -0.02743130264524163, 'M': -0.06325274422270437, 'L': 0.05359250016000747, 'N': 0.13962278201792458, 'Q': 0.011832084292182778, 'P': 0.018528519061723595, 'S': -0.09673792139324927, 'R': -0.07678166074260119, 'T': -0.014514042884254183, 'W': -0.02860734765142396, 'V': 0.005180193639836495, 'Y': -0.02743130264524163}}, 'G': {'1': {'A': -0.15432297074873608, 'C': -0.01440596788009597, 'E': -0.07004008125594803, 'D': 0.10804129371875501, 'G': 0.2763270325393414, 'F': -0.09673792139324927, 'I': -0.1666814893922216, 'H': -0.04260986900396626, 'K': 0.1946624306895554, 'M': 0.066702832152901, 'L': 0.13948054922138814, 'N': 0.011832084292182778, 'Q': 0.23316975832284298, 'P': 0.040511750862297156, 'S': -0.09563937504574539, 'R': -0.16052132157186605, 'T': 0.10184294289562505, 'W': 0.08090421192422886, 'V': -0.11933242838317246, 'Y': -0.08347809551214207}, '0': {'A': -0.10755607017029581, 'C': -0.02153186745234266, 'E': 0.29564088541958544, 'D': -0.12274148244956644, 'G': 0.07742673659996437, 'F': 0.1946624306895554, 'I': 0.005180193639836495, 'H': -0.07004008125594803, 'K': 0.03423559616973199, 'M': -0.056419024249531546, 'L': -0.13674094940099746, 'N': 0.03889115555479317, 'Q': 0.018528519061723595, 'P': -0.06325274422270437, 'S': -0.00862799805611561, 'R': 0.2265759704183204, 'T': 0.0595800743443881, 'W': 0.03205743558162049, 'V': -0.026450207513528827, 'Y': -0.09012998616448843}, '3': {'A': -0.05277578081989767, 'C': -0.01440596788009597, 'E': 0.11427830384326854, 'D': 0.14606055509345417, 'G': 0.13393526141443685, 'F': -0.03382789576449825, 'I': 0.05318348122513163, 'H': -0.02860734765142396, 'K': -0.15432297074873608, 'M': 0.14668843984095573, 'L': 0.0760638873080245, 'N': -0.04953828303343137, 'Q': 0.315335121943676, 'P': -0.04649962612733268, 'S': -0.05277578081989767, 'R': -0.08347809551214207, 'T': -0.10330247829837007, 'W': 0.13971168778998838, 'V': -0.07137130958789678, 'Y': -0.1418098059316575}, '2': {'A': -0.11346158450315869, 'C': -0.03563311695299885, 'E': 0.09884346128181243, 'D': 0.12687025225774037, 'G': -0.04018383240542576, 'F': 0.07249733410537569, 'I': -0.11630370937403682, 'H': 0.052700310800358606, 'K': -0.07749376195565728, 'M': -0.056419024249531546, 'L': -0.14247708898314415, 'N': 0.09884346128181243, 'Q': 0.12055445853583345, 'P': 0.12687025225774037, 'S': 0.0279985860452185, 'R': 0.15254004177891212, 'T': 0.0279985860452185, 'W': -0.02153186745234266, 'V': 0.07742673659996437, 'Y': -0.0014277415889244662}, '-1': {'A': -0.1706743790824514, 'C': 0.059677062851325985, 'E': 0.09219157062946631, 'D': 0.13322618889866805, 'G': 0.23266116634818218, 'F': 0.13962278201792458, 'I': -0.04018383240542576, 'H': 0.1055398960513534, 'K': -0.02743130264524163, 'M': 0.02527009854837679, 'L': -0.05277578081989767, 'N': 0.16562634307424165, 'Q': 0.018528519061723595, 'P': 0.22016852724717606, 'S': -0.20286624997462077, 'R': 0.0595800743443881, 'T': -0.2262818964073015, 'W': -0.03563311695299885, 'V': -0.11630370937403682, 'Y': -0.07004008125594803}}, 'F': {'1': {'A': -0.04953828303343137, 'C': -0.007228925204551199, 'E': 0.06601784741991772, 'D': -0.09012998616448843, 'G': -0.03382789576449825, 'F': -0.05277578081989767, 'I': 0.011832084292182778, 'H': -0.02860734765142396, 'K': -0.014514042884254183, 'M': -0.04260986900396626, 'L': 0.059498014492870406, 'N': 0.07901907849558468, 'Q': 0.07249733410537569, 'P': -0.08347809551214207, 'S': 0.08347512677764704, 'R': 0.09219157062946631, 'T': 0.08558363540070535, 'W': -0.02860734765142396, 'V': 0.06601784741991772, 'Y': -0.0014277415889244662}, '0': {'A': -0.16052132157186605, 'C': -0.02153186745234266, 'E': 0.005180193639836495, 'D': 0.12687025225774037, 'G': -0.007992298494045204, 'F': 0.07901907849558468, 'I': -0.09012998616448843, 'H': -0.01440596788009597, 'K': 0.1946624306895554, 'M': -0.07678166074260119, 'L': -0.18493752786752668, 'N': -0.10982422268857905, 'Q': -0.07678166074260119, 'P': 0.3094823076738696, 'S': 0.07901907849558468, 'R': 0.03205743558162049, 'T': 0.011832084292182778, 'W': 0.0, 'V': 0.12687025225774037, 'Y': -0.07004008125594803}, '3': {'A': -0.03382789576449825, 'C': -0.01440596788009597, 'E': 0.22016852724717606, 'D': 0.0595800743443881, 'G': -0.007992298494045204, 'F': 0.046827544584204024, 'I': -0.12913807556882312, 'H': -0.03563311695299885, 'K': -0.020993529569711955, 'M': 0.04577189677089346, 'L': 0.003432419104110501, 'N': 0.005180193639836495, 'Q': -0.014514042884254183, 'P': 0.17888616895534895, 'S': 0.12687025225774037, 'R': -0.0014277415889244662, 'T': -0.09012998616448843, 'W': -0.01440596788009597, 'V': -0.09012998616448843, 'Y': -0.07004008125594803}, '2': {'A': -0.1418098059316575, 'C': 0.1327832737605233, 'E': 0.06601784741991772, 'D': 0.159061786169121, 'G': 0.03423559616973199, 'F': -0.059012790944411246, 'I': -0.007992298494045204, 'H': -0.04953828303343137, 'K': -0.14808596062422255, 'M': -0.04953828303343137, 'L': 0.12055445853583345, 'N': 0.04577189677089346, 'Q': -0.03563311695299885, 'P': -0.04953828303343137, 'S': -0.07749376195565728, 'R': 0.11228147553800652, 'T': -0.007992298494045204, 'W': 0.059677062851325985, 'V': 0.06601784741991772, 'Y': 0.02527009854837679}, '-1': {'A': -0.12913807556882312, 'C': -0.01440596788009597, 'E': 0.1055398960513534, 'D': -0.10330247829837007, 'G': 0.18214926587247676, 'F': -0.04649962612733268, 'I': -0.10330247829837007, 'H': -0.02153186745234266, 'K': -0.17280394175998223, 'M': -0.03563311695299885, 'L': 0.2636553021765069, 'N': 0.16562634307424165, 'Q': 0.08558363540070535, 'P': 0.11228147553800652, 'S': -0.07137130958789678, 'R': -0.014514042884254183, 'T': -0.020993529569711955, 'W': 0.066702832152901, 'V': 0.02527009854837679, 'Y': -0.07678166074260119}}, 'I': {'1': {'A': -0.04018383240542576, 'C': -0.01440596788009597, 'E': -0.02743130264524163, 'D': -0.09673792139324927, 'G': 0.009517615033972469, 'F': -0.12913807556882312, 'I': -0.09012998616448843, 'H': -0.04953828303343137, 'K': -0.03382789576449825, 'M': -0.04260986900396626, 'L': -0.1666814893922216, 'N': 0.09219157062946631, 'Q': -0.056419024249531546, 'P': -0.04953828303343137, 'S': -0.19692565326015066, 'R': 0.04577189677089346, 'T': -0.11630370937403682, 'W': -0.04953828303343137, 'V': -0.08347809551214207, 'Y': 0.09219157062946631}, '0': {'A': -0.02743130264524163, 'C': -0.04953828303343137, 'E': -0.10982422268857905, 'D': -0.014514042884254183, 'G': -0.12274148244956644, 'F': 0.02527009854837679, 'I': -0.10330247829837007, 'H': -0.03563311695299885, 'K': 0.040511750862297156, 'M': -0.02860734765142396, 'L': -0.07749376195565728, 'N': -0.12274148244956644, 'Q': 0.11228147553800652, 'P': -0.07004008125594803, 'S': -0.16052132157186605, 'R': -0.07678166074260119, 'T': -0.09012998616448843, 'W': 0.07377831235198222, 'V': -0.18493752786752668, 'Y': 0.02527009854837679}, '3': {'A': -0.12274148244956644, 'C': -0.01440596788009597, 'E': -0.06521114176754109, 'D': 0.03889115555479317, 'G': -0.12913807556882312, 'F': -0.02743130264524163, 'I': -0.12274148244956644, 'H': -0.02860734765142396, 'K': 0.046827544584204024, 'M': -0.02860734765142396, 'L': -0.04018383240542576, 'N': 0.005180193639836495, 'Q': -0.014514042884254183, 'P': -0.10330247829837007, 'S': -0.16052132157186605, 'R': -0.06325274422270437, 'T': 0.046827544584204024, 'W': -0.03563311695299885, 'V': -0.10330247829837007, 'Y': -0.07678166074260119}, '2': {'A': -0.12274148244956644, 'C': -0.04260986900396626, 'E': -0.12274148244956644, 'D': -0.12274148244956644, 'G': -0.11630370937403682, 'F': 0.005180193639836495, 'I': -0.12274148244956644, 'H': -0.02860734765142396, 'K': -0.07678166074260119, 'M': -0.04953828303343137, 'L': -0.17280394175998223, 'N': -0.056419024249531546, 'Q': 0.03889115555479317, 'P': 0.09219157062946631, 'S': -0.02743130264524163, 'R': -0.1418098059316575, 'T': 0.03423559616973199, 'W': 0.066702832152901, 'V': -0.014514042884254183, 'Y': -0.020993529569711955}, '-1': {'A': 0.011832084292182778, 'C': -0.03563311695299885, 'E': -0.12274148244956644, 'D': -0.08347809551214207, 'G': -0.03382789576449825, 'F': -0.07678166074260119, 'I': -0.12274148244956644, 'H': 0.052700310800358606, 'K': -0.07678166074260119, 'M': -0.0014277415889244662, 'L': -0.03232105139354267, 'N': -0.056419024249531546, 'Q': -0.10982422268857905, 'P': 0.03205743558162049, 'S': -0.02054469318066609, 'R': -0.007992298494045204, 'T': -0.09012998616448843, 'W': -0.02153186745234266, 'V': -0.12274148244956644, 'Y': -0.07678166074260119}}, 'H': {'1': {'A': -0.08347809551214207, 'C': -0.01440596788009597, 'E': 0.03205743558162049, 'D': 0.03205743558162049, 'G': -0.04260986900396626, 'F': -0.02153186745234266, 'I': -0.02860734765142396, 'H': -0.06325274422270437, 'K': 0.03205743558162049, 'M': -0.01440596788009597, 'L': -0.06325274422270437, 'N': 0.052700310800358606, 'Q': 0.2059452402179595, 'P': -0.04260986900396626, 'S': -0.056419024249531546, 'R': 0.059677062851325985, 'T': 0.011832084292182778, 'W': -0.007228925204551199, 'V': 0.1327832737605233, 'Y': 0.07377831235198222}, '0': {'A': -0.04953828303343137, 'C': -0.007228925204551199, 'E': 0.04577189677089346, 'D': 0.1327832737605233, 'G': -0.02860734765142396, 'F': 0.059677062851325985, 'I': -0.06325274422270437, 'H': -0.04953828303343137, 'K': -0.056419024249531546, 'M': -0.007228925204551199, 'L': 0.17888616895534895, 'N': -0.02860734765142396, 'Q': 0.03205743558162049, 'P': 0.04577189677089346, 'S': 0.018528519061723595, 'R': -0.04953828303343137, 'T': -0.056419024249531546, 'W': -0.02153186745234266, 'V': 0.059677062851325985, 'Y': 0.03205743558162049}, '3': {'A': 0.04577189677089346, 'C': -0.01440596788009597, 'E': -0.06325274422270437, 'D': 0.11906881257125027, 'G': -0.056419024249531546, 'F': 0.1327832737605233, 'I': -0.02860734765142396, 'H': -0.02153186745234266, 'K': 0.03205743558162049, 'M': -0.02153186745234266, 'L': 0.011832084292182778, 'N': -0.01440596788009597, 'Q': -0.03563311695299885, 'P': -0.02860734765142396, 'S': -0.0014277415889244662, 'R': -0.06325274422270437, 'T': 0.03205743558162049, 'W': 0.0, 'V': 0.03889115555479317, 'Y': 0.066702832152901}, '2': {'A': 0.03205743558162049, 'C': -0.01440596788009597, 'E': 0.03889115555479317, 'D': -0.056419024249531546, 'G': 0.04577189677089346, 'F': -0.02860734765142396, 'I': -0.04953828303343137, 'H': 0.03889115555479317, 'K': -0.03563311695299885, 'M': -0.02860734765142396, 'L': 0.005180193639836495, 'N': -0.02153186745234266, 'Q': 0.07377831235198222, 'P': -0.02860734765142396, 'S': -0.020993529569711955, 'R': 0.059677062851325985, 'T': 0.23375691681606717, 'W': -0.02153186745234266, 'V': -0.04260986900396626, 'Y': -0.056419024249531546}, '-1': {'A': 0.03889115555479317, 'C': 0.08090421192422886, 'E': 0.13971168778998838, 'D': -0.02153186745234266, 'G': 0.005180193639836495, 'F': 0.02527009854837679, 'I': 0.018528519061723595, 'H': -0.08347809551214207, 'K': -0.04953828303343137, 'M': 0.059677062851325985, 'L': 0.011832084292182778, 'N': -0.02860734765142396, 'Q': -0.01440596788009597, 'P': 0.059677062851325985, 'S': 0.02527009854837679, 'R': -0.02153186745234266, 'T': -0.01440596788009597, 'W': -0.02860734765142396, 'V': 0.052700310800358606, 'Y': -0.04260986900396626}}, 'K': {'1': {'A': -0.05277578081989767, 'C': -0.02860734765142396, 'E': 0.2612318649382521, 'D': -0.06521114176754109, 'G': -0.04649962612733268, 'F': -0.09012998616448843, 'I': 0.07249733410537569, 'H': 0.011832084292182778, 'K': -0.07137130958789678, 'M': -0.056419024249531546, 'L': -0.11346158450315869, 'N': -0.0014277415889244662, 'Q': 0.13322618889866805, 'P': 0.2636553021765069, 'S': 0.05318348122513163, 'R': -0.014514042884254183, 'T': -0.12274148244956644, 'W': 0.07377831235198222, 'V': -0.1666814893922216, 'Y': -0.007992298494045204}, '0': {'A': -0.10330247829837007, 'C': 0.07377831235198222, 'E': 0.11427830384326854, 'D': -0.1666814893922216, 'G': -0.020993529569711955, 'F': 0.03423559616973199, 'I': -0.07137130958789678, 'H': 0.03205743558162049, 'K': 0.05359250016000747, 'M': -0.07004008125594803, 'L': -0.06684021505313478, 'N': -0.08347809551214207, 'Q': 0.1722342783030026, 'P': 0.09219157062946631, 'S': 0.09568277507526944, 'R': -0.0014277415889244662, 'T': -0.059012790944411246, 'W': 0.11906881257125027, 'V': -0.014514042884254183, 'Y': -0.020993529569711955}, '3': {'A': 0.005180193639836495, 'C': -0.007228925204551199, 'E': 0.003432419104110501, 'D': -0.08357895788551917, 'G': 0.046827544584204024, 'F': -0.1418098059316575, 'I': -0.15432297074873608, 'H': 0.160789689341612, 'K': -0.059012790944411246, 'M': 0.03205743558162049, 'L': 0.09595609986675598, 'N': 0.018528519061723595, 'Q': 0.15254004177891212, 'P': -0.007992298494045204, 'S': -0.1418098059316575, 'R': -0.02743130264524163, 'T': 0.05318348122513163, 'W': 0.04577189677089346, 'V': 0.0595800743443881, 'Y': 0.011832084292182778}, '2': {'A': -0.11630370937403682, 'C': 0.14668843984095573, 'E': 0.0986849678337438, 'D': -0.059012790944411246, 'G': -0.007992298494045204, 'F': 0.046827544584204024, 'I': -0.11630370937403682, 'H': 0.13971168778998838, 'K': -0.1666814893922216, 'M': 0.059677062851325985, 'L': 0.13360598664659215, 'N': -0.06521114176754109, 'Q': 0.11228147553800652, 'P': -0.02743130264524163, 'S': 0.059498014492870406, 'R': -0.0014277415889244662, 'T': -0.04018383240542576, 'W': -0.007228925204551199, 'V': -0.04649962612733268, 'Y': -0.02743130264524163}, '-1': {'A': 0.009517615033972469, 'C': 0.066702832152901, 'E': 0.018873571822411724, 'D': 0.03423559616973199, 'G': -0.1418098059316575, 'F': -0.08347809551214207, 'I': -0.12913807556882312, 'H': 0.09884346128181243, 'K': 0.09568277507526944, 'M': -0.04953828303343137, 'L': 0.09298154397613365, 'N': -0.007992298494045204, 'Q': -0.04953828303343137, 'P': -0.08347809551214207, 'S': -0.020993529569711955, 'R': 0.0279985860452185, 'T': 0.12055445853583345, 'W': 0.066702832152901, 'V': 0.009517615033972469, 'Y': 0.011832084292182778}}, 'M': {'1': {'A': -0.06325274422270437, 'C': -0.01440596788009597, 'E': -0.03563311695299885, 'D': 0.07377831235198222, 'G': -0.04260986900396626, 'F': 0.059677062851325985, 'I': -0.03563311695299885, 'H': -0.007228925204551199, 'K': -0.07004008125594803, 'M': -0.02153186745234266, 'L': -0.0014277415889244662, 'N': 0.052700310800358606, 'Q': -0.03563311695299885, 'P': 0.018528519061723595, 'S': -0.04260986900396626, 'R': 0.03205743558162049, 'T': 0.02527009854837679, 'W': -0.01440596788009597, 'V': -0.03563311695299885, 'Y': 0.07377831235198222}, '0': {'A': -0.04953828303343137, 'C': -0.007228925204551199, 'E': -0.06325274422270437, 'D': -0.056419024249531546, 'G': 0.02527009854837679, 'F': 0.03205743558162049, 'I': -0.04260986900396626, 'H': -0.02860734765142396, 'K': 0.09884346128181243, 'M': -0.02860734765142396, 'L': 0.11228147553800652, 'N': -0.007228925204551199, 'Q': -0.02860734765142396, 'P': -0.03563311695299885, 'S': -0.056419024249531546, 'R': 0.052700310800358606, 'T': -0.03563311695299885, 'W': 0.0, 'V': -0.06325274422270437, 'Y': 0.07377831235198222}, '3': {'A': 0.07377831235198222, 'C': -0.007228925204551199, 'E': 0.02527009854837679, 'D': 0.04577189677089346, 'G': -0.056419024249531546, 'F': 0.04577189677089346, 'I': -0.04260986900396626, 'H': -0.03563311695299885, 'K': -0.04953828303343137, 'M': -0.007228925204551199, 'L': 0.04577189677089346, 'N': -0.07004008125594803, 'Q': 0.059677062851325985, 'P': -0.056419024249531546, 'S': 0.04577189677089346, 'R': -0.07004008125594803, 'T': -0.02860734765142396, 'W': -0.01440596788009597, 'V': -0.06325274422270437, 'Y': -0.01440596788009597}, '2': {'A': -0.04953828303343137, 'C': -0.007228925204551199, 'E': -0.056419024249531546, 'D': 0.052700310800358606, 'G': 0.04577189677089346, 'F': 0.011832084292182778, 'I': -0.06325274422270437, 'H': -0.01440596788009597, 'K': 0.052700310800358606, 'M': -0.01440596788009597, 'L': 0.19911152024478668, 'N': -0.06325274422270437, 'Q': -0.03563311695299885, 'P': -0.056419024249531546, 'S': -0.07678166074260119, 'R': 0.066702832152901, 'T': -0.056419024249531546, 'W': -0.007228925204551199, 'V': -0.02860734765142396, 'Y': -0.007228925204551199}, '-1': {'A': -0.056419024249531546, 'C': 0.0, 'E': 0.12590253254442313, 'D': 0.066702832152901, 'G': -0.08347809551214207, 'F': -0.07004008125594803, 'I': -0.03563311695299885, 'H': -0.01440596788009597, 'K': -0.04260986900396626, 'M': -0.01440596788009597, 'L': 0.09219157062946631, 'N': 0.03889115555479317, 'Q': -0.04953828303343137, 'P': 0.052700310800358606, 'S': 0.018528519061723595, 'R': -0.007228925204551199, 'T': -0.06325274422270437, 'W': -0.01440596788009597, 'V': -0.02153186745234266, 'Y': -0.02860734765142396}}, 'L': {'1': {'A': -0.16509816950886352, 'C': 0.11906881257125027, 'E': 0.16366829486123075, 'D': -0.04018383240542576, 'G': 0.04772165627999367, 'F': 0.07742673659996437, 'I': -0.08962734806320177, 'H': 0.13322618889866805, 'K': -0.0026159710735719787, 'M': 0.018528519061723595, 'L': 0.14923216833888678, 'N': 0.01564006740173295, 'Q': 0.18214926587247676, 'P': 0.08347512677764704, 'S': -0.07749376195565728, 'R': -0.02743130264524163, 'T': 0.003432419104110501, 'W': 0.2059452402179595, 'V': -0.08920828989977303, 'Y': -0.17280394175998223}, '0': {'A': 0.059498014492870406, 'C': -0.03563311695299885, 'E': 0.39269211432530526, 'D': 0.036082368060189565, 'G': 0.0654386112073403, 'F': -0.17888913768984405, 'I': 0.13962278201792458, 'H': 0.19911152024478668, 'K': -0.03104425336102302, 'M': -0.056419024249531546, 'L': 0.13422346580297215, 'N': 0.14552268177114272, 'Q': 0.040511750862297156, 'P': 0.01564006740173295, 'S': -0.08920828989977303, 'R': 0.021800235222088536, 'T': -0.09563937504574539, 'W': -0.06325274422270437, 'V': -0.18493752786752668, 'Y': -0.12274148244956644}, '3': {'A': -0.08366300209282163, 'C': -0.04260986900396626, 'E': 0.2322163604582666, 'D': -0.10755607017029581, 'G': -0.0026159710735719787, 'F': -0.06521114176754109, 'I': 0.07742673659996437, 'H': 0.02527009854837679, 'K': -0.08920828989977303, 'M': -0.08347809551214207, 'L': 0.011117861567185442, 'N': -0.03232105139354267, 'Q': 0.2763270325393414, 'P': -0.04018383240542576, 'S': 0.33370259780201966, 'R': 0.040511750862297156, 'T': 0.08347512677764704, 'W': 0.052700310800358606, 'V': -0.003620294419285198, 'Y': -0.09673792139324927}, '2': {'A': -0.026450207513528827, 'C': -0.04260986900396626, 'E': 0.02457699568002203, 'D': 0.10184294289562505, 'G': -0.11648264535610002, 'F': 0.08956032270750888, 'I': -0.00862799805611561, 'H': -0.02743130264524163, 'K': 0.11019034021391139, 'M': 0.11906881257125027, 'L': 0.15419905561035066, 'N': 0.08558363540070535, 'Q': 0.10804129371875501, 'P': 0.046827544584204024, 'S': -0.1251690065262702, 'R': -0.05277578081989767, 'T': 0.05359250016000747, 'W': 0.12590253254442313, 'V': -0.02054469318066609, 'Y': -0.014514042884254183}, '-1': {'A': -0.11933242838317246, 'C': -0.06325274422270437, 'E': 0.13393526141443685, 'D': 0.11427830384326854, 'G': 0.11599305029061795, 'F': 0.07742673659996437, 'I': 0.03423559616973199, 'H': 0.005180193639836495, 'K': 0.20959527993254706, 'M': -0.07004008125594803, 'L': 0.05394322102211637, 'N': -0.04649962612733268, 'Q': 0.17595091504934698, 'P': -0.07137130958789678, 'S': -0.061169135851124753, 'R': 0.07742673659996437, 'T': -0.00862799805611561, 'W': -0.04260986900396626, 'V': -0.04396033961334691, 'Y': 0.021800235222088536}}, 'N': {'1': {'A': 0.05318348122513163, 'C': -0.01440596788009597, 'E': 0.18558260372488986, 'D': 0.2197543954635248, 'G': -0.007992298494045204, 'F': -0.10330247829837007, 'I': -0.007992298494045204, 'H': 0.066702832152901, 'K': 0.13322618889866805, 'M': -0.04953828303343137, 'L': -0.06521114176754109, 'N': -0.06325274422270437, 'Q': -0.056419024249531546, 'P': -0.02153186745234266, 'S': 0.13322618889866805, 'R': 0.03889115555479317, 'T': -0.04953828303343137, 'W': 0.052700310800358606, 'V': 0.040511750862297156, 'Y': 0.04577189677089346}, '0': {'A': 0.03889115555479317, 'C': 0.08808125459977362, 'E': 0.14606055509345417, 'D': 0.16562634307424165, 'G': 0.159061786169121, 'F': -0.07678166074260119, 'I': -0.07004008125594803, 'H': 0.059677062851325985, 'K': -0.04649962612733268, 'M': -0.01440596788009597, 'L': 0.06601784741991772, 'N': 0.02527009854837679, 'Q': 0.1055398960513534, 'P': -0.06325274422270437, 'S': 0.0595800743443881, 'R': -0.04953828303343137, 'T': -0.059012790944411246, 'W': -0.02153186745234266, 'V': -0.007992298494045204, 'Y': 0.03205743558162049}, '3': {'A': -0.0014277415889244662, 'C': 0.1679155889138586, 'E': -0.04260986900396626, 'D': 0.09219157062946631, 'G': -0.06325274422270437, 'F': -0.007992298494045204, 'I': -0.09673792139324927, 'H': 0.07377831235198222, 'K': -0.11630370937403682, 'M': -0.02860734765142396, 'L': -0.02743130264524163, 'N': 0.159061786169121, 'Q': -0.07004008125594803, 'P': 0.03889115555479317, 'S': 0.03423559616973199, 'R': 0.005180193639836495, 'T': 0.23973431522796357, 'W': 0.12590253254442313, 'V': 0.08558363540070535, 'Y': -0.03563311695299885}, '2': {'A': 0.11906881257125027, 'C': -0.02153186745234266, 'E': 0.07901907849558468, 'D': 0.005180193639836495, 'G': -0.12274148244956644, 'F': -0.11630370937403682, 'I': 0.03889115555479317, 'H': -0.02153186745234266, 'K': -0.059012790944411246, 'M': 0.059677062851325985, 'L': 0.046827544584204024, 'N': -0.04260986900396626, 'Q': 0.09884346128181243, 'P': 0.18558260372488986, 'S': 0.07901907849558468, 'R': -0.02860734765142396, 'T': 0.23973431522796357, 'W': 0.066702832152901, 'V': -0.0014277415889244662, 'Y': -0.07004008125594803}, '-1': {'A': -0.09012998616448843, 'C': 0.08090421192422886, 'E': 0.1055398960513534, 'D': -0.07004008125594803, 'G': 0.159061786169121, 'F': 0.07901907849558468, 'I': -0.07004008125594803, 'H': 0.07377831235198222, 'K': 0.21373075417164653, 'M': -0.02860734765142396, 'L': 0.11427830384326854, 'N': 0.1055398960513534, 'Q': -0.04260986900396626, 'P': -0.007992298494045204, 'S': -0.09012998616448843, 'R': -0.056419024249531546, 'T': -0.10982422268857905, 'W': 0.059677062851325985, 'V': 0.046827544584204024, 'Y': 0.03205743558162049}}, 'Q': {'1': {'A': -0.06521114176754109, 'C': -0.007228925204551199, 'E': 0.1055398960513534, 'D': -0.09673792139324927, 'G': 0.03889115555479317, 'F': 0.2529941411090709, 'I': -0.0014277415889244662, 'H': -0.02153186745234266, 'K': -0.09673792139324927, 'M': 0.03889115555479317, 'L': 0.10804129371875501, 'N': 0.02527009854837679, 'Q': -0.11630370937403682, 'P': 0.04577189677089346, 'S': -0.014514042884254183, 'R': -0.056419024249531546, 'T': 0.03205743558162049, 'W': 0.14668843984095573, 'V': 0.11228147553800652, 'Y': -0.056419024249531546}, '0': {'A': -0.13549401220975063, 'C': -0.01440596788009597, 'E': 0.07901907849558468, 'D': 0.03205743558162049, 'G': 0.12590253254442313, 'F': 0.1722342783030026, 'I': -0.1418098059316575, 'H': -0.01440596788009597, 'K': 0.2529941411090709, 'M': 0.04577189677089346, 'L': 0.13322618889866805, 'N': 0.12590253254442313, 'Q': -0.08347809551214207, 'P': -0.06325274422270437, 'S': -0.12274148244956644, 'R': -0.09673792139324927, 'T': -0.06325274422270437, 'W': -0.01440596788009597, 'V': 0.07249733410537569, 'Y': 0.04577189677089346}, '3': {'A': -0.11630370937403682, 'C': -0.01440596788009597, 'E': 0.09884346128181243, 'D': 0.1923241832115431, 'G': 0.011832084292182778, 'F': 0.07901907849558468, 'I': -0.04260986900396626, 'H': 0.03205743558162049, 'K': -0.09673792139324927, 'M': -0.056419024249531546, 'L': 0.03423559616973199, 'N': 0.066702832152901, 'Q': 0.13971168778998838, 'P': 0.07249733410537569, 'S': 0.07249733410537569, 'R': 0.011832084292182778, 'T': 0.02527009854837679, 'W': 0.052700310800358606, 'V': -0.11630370937403682, 'Y': -0.04953828303343137}, '2': {'A': -0.06325274422270437, 'C': -0.007228925204551199, 'E': -0.02743130264524163, 'D': 0.1055398960513534, 'G': 0.011832084292182778, 'F': -0.06325274422270437, 'I': 0.0595800743443881, 'H': -0.04953828303343137, 'K': 0.05318348122513163, 'M': 0.052700310800358606, 'L': -0.1418098059316575, 'N': -0.07678166074260119, 'Q': 0.04577189677089346, 'P': 0.09219157062946631, 'S': 0.005180193639836495, 'R': 0.3865255337335935, 'T': 0.03205743558162049, 'W': -0.03563311695299885, 'V': -0.0014277415889244662, 'Y': -0.04953828303343137}, '-1': {'A': 0.14606055509345417, 'C': -0.02860734765142396, 'E': 0.2699710958984137, 'D': 0.018528519061723595, 'G': -0.014514042884254183, 'F': -0.0014277415889244662, 'I': -0.09012998616448843, 'H': 0.03889115555479317, 'K': 0.14606055509345417, 'M': 0.059677062851325985, 'L': -0.02743130264524163, 'N': 0.059677062851325985, 'Q': -0.07678166074260119, 'P': 0.04577189677089346, 'S': -0.014514042884254183, 'R': -0.07004008125594803, 'T': -0.056419024249531546, 'W': 0.059677062851325985, 'V': -0.09012998616448843, 'Y': -0.03563311695299885}}, 'P': {'1': {'A': -0.014514042884254183, 'C': -0.01440596788009597, 'E': 0.046827544584204024, 'D': 0.1722342783030026, 'G': 0.03205743558162049, 'F': 0.14606055509345417, 'I': -0.08347809551214207, 'H': -0.03563311695299885, 'K': 0.08558363540070535, 'M': 0.059677062851325985, 'L': -0.12913807556882312, 'N': -0.056419024249531546, 'Q': 0.08558363540070535, 'P': -0.11630370937403682, 'S': -0.07678166074260119, 'R': 0.11228147553800652, 'T': 0.10184294289562505, 'W': -0.02153186745234266, 'V': -0.1418098059316575, 'Y': 0.03205743558162049}, '0': {'A': -0.04018383240542576, 'C': -0.02860734765142396, 'E': 0.018528519061723595, 'D': -0.0014277415889244662, 'G': 0.15153470875368627, 'F': -0.09012998616448843, 'I': -0.07004008125594803, 'H': 0.1055398960513534, 'K': -0.08347809551214207, 'M': 0.059677062851325985, 'L': 0.01564006740173295, 'N': 0.04577189677089346, 'Q': 0.066702832152901, 'P': -0.11630370937403682, 'S': -0.03382789576449825, 'R': 0.03205743558162049, 'T': 0.18558260372488986, 'W': -0.01440596788009597, 'V': 0.05318348122513163, 'Y': -0.056419024249531546}, '3': {'A': -0.09673792139324927, 'C': -0.02153186745234266, 'E': 0.02527009854837679, 'D': -0.10330247829837007, 'G': -0.0014277415889244662, 'F': 0.09219157062946631, 'I': -0.10330247829837007, 'H': -0.06325274422270437, 'K': 0.09884346128181243, 'M': 0.066702832152901, 'L': 0.02457699568002203, 'N': 0.052700310800358606, 'Q': 0.052700310800358606, 'P': 0.15254004177891212, 'S': -0.09012998616448843, 'R': -0.06325274422270437, 'T': 0.06601784741991772, 'W': 0.066702832152901, 'V': 0.12687025225774037, 'Y': -0.07004008125594803}, '2': {'A': 0.09568277507526944, 'C': -0.01440596788009597, 'E': 0.2596905758786118, 'D': 0.20733416105238994, 'G': 0.15254004177891212, 'F': 0.03889115555479317, 'I': 0.011832084292182778, 'H': -0.02860734765142396, 'K': -0.10982422268857905, 'M': -0.01440596788009597, 'L': -0.17888913768984405, 'N': -0.06325274422270437, 'Q': 0.11228147553800652, 'P': -0.0014277415889244662, 'S': -0.09012998616448843, 'R': -0.07004008125594803, 'T': -0.014514042884254183, 'W': -0.01440596788009597, 'V': -0.05277578081989767, 'Y': -0.07004008125594803}, '-1': {'A': -0.03382789576449825, 'C': -0.02860734765142396, 'E': 0.01564006740173295, 'D': -0.02860734765142396, 'G': 0.046827544584204024, 'F': -0.07004008125594803, 'I': -0.06325274422270437, 'H': 0.02527009854837679, 'K': 0.011832084292182778, 'M': -0.01440596788009597, 'L': 0.003432419104110501, 'N': -0.04953828303343137, 'Q': -0.056419024249531546, 'P': 0.05318348122513163, 'S': 0.12687025225774037, 'R': -0.04953828303343137, 'T': -0.09673792139324927, 'W': 0.07377831235198222, 'V': 0.08558363540070535, 'Y': 0.23316975832284298}}, 'S': {'1': {'A': 0.01564006740173295, 'C': 0.07377831235198222, 'E': -0.11346158450315869, 'D': -0.09563937504574539, 'G': -0.05546571199351439, 'F': -0.16052132157186605, 'I': 0.021800235222088536, 'H': -0.09012998616448843, 'K': -0.07137130958789678, 'M': -0.04953828303343137, 'L': 0.11599305029061795, 'N': 0.1055398960513534, 'Q': 0.09884346128181243, 'P': -0.03382789576449825, 'S': -0.10161547345582579, 'R': 0.011832084292182778, 'T': -0.06521114176754109, 'W': -0.04260986900396626, 'V': -0.10330247829837007, 'Y': -0.13549401220975063}, '0': {'A': -0.13549401220975063, 'C': -0.03563311695299885, 'E': 0.003432419104110501, 'D': 0.12055445853583345, 'G': -0.06521114176754109, 'F': -0.08357895788551917, 'I': -0.10330247829837007, 'H': -0.04260986900396626, 'K': -0.04018383240542576, 'M': 0.1327832737605233, 'L': 0.0986849678337438, 'N': 0.011832084292182778, 'Q': -0.09673792139324927, 'P': -0.07749376195565728, 'S': -0.19094955485007015, 'R': 0.06601784741991772, 'T': -0.1251690065262702, 'W': 0.04577189677089346, 'V': -0.10755607017029581, 'Y': -0.06521114176754109}, '3': {'A': -0.08962734806320177, 'C': 0.059677062851325985, 'E': 0.040511750862297156, 'D': -0.05277578081989767, 'G': 0.0279985860452185, 'F': -0.04649962612733268, 'I': -0.10982422268857905, 'H': -0.07678166074260119, 'K': -0.014604096466196021, 'M': -0.06325274422270437, 'L': -0.061169135851124753, 'N': -0.03382789576449825, 'Q': 0.040511750862297156, 'P': -0.04018383240542576, 'S': -0.21464260818749734, 'R': 0.07901907849558468, 'T': 0.03423559616973199, 'W': -0.02153186745234266, 'V': -0.014604096466196021, 'Y': -0.09673792139324927}, '2': {'A': -0.07137130958789678, 'C': -0.007228925204551199, 'E': 0.18214926587247676, 'D': -0.03382789576449825, 'G': -0.059012790944411246, 'F': -0.014514042884254183, 'I': -0.19692565326015066, 'H': -0.06325274422270437, 'K': -0.07749376195565728, 'M': -0.04953828303343137, 'L': 0.013202492620401629, 'N': 0.09884346128181243, 'Q': -0.02743130264524163, 'P': -0.04018383240542576, 'S': -0.2262818964073015, 'R': -0.07137130958789678, 'T': 0.003432419104110501, 'W': -0.056419024249531546, 'V': -0.059012790944411246, 'Y': 0.07901907849558468}, '-1': {'A': -0.22047918633059505, 'C': -0.04260986900396626, 'E': -0.04649962612733268, 'D': -0.09563937504574539, 'G': -0.11346158450315869, 'F': -0.020993529569711955, 'I': -0.08357895788551917, 'H': 0.02527009854837679, 'K': 0.08956032270750888, 'M': 0.03889115555479317, 'L': -0.2434906926450794, 'N': 0.011832084292182778, 'Q': 0.02527009854837679, 'P': -0.020993529569711955, 'S': -0.17280394175998223, 'R': 0.06601784741991772, 'T': 0.01564006740173295, 'W': -0.01440596788009597, 'V': 0.11019034021391139, 'Y': 0.018528519061723595}}, 'R': {'1': {'A': -0.09012998616448843, 'C': -0.04260986900396626, 'E': -0.0014277415889244662, 'D': -0.07678166074260119, 'G': -0.14808596062422255, 'F': -0.09012998616448843, 'I': -0.10330247829837007, 'H': -0.01440596788009597, 'K': -0.06325274422270437, 'M': 0.11906881257125027, 'L': -0.02054469318066609, 'N': -0.09673792139324927, 'Q': -0.04260986900396626, 'P': 0.09219157062946631, 'S': -0.007992298494045204, 'R': 0.03205743558162049, 'T': -0.056419024249531546, 'W': -0.02153186745234266, 'V': 0.021800235222088536, 'Y': -0.08347809551214207}, '0': {'A': -0.16052132157186605, 'C': -0.007228925204551199, 'E': 0.08558363540070535, 'D': -0.07004008125594803, 'G': 0.005180193639836495, 'F': -0.10982422268857905, 'I': -0.10982422268857905, 'H': -0.04953828303343137, 'K': -0.014514042884254183, 'M': -0.02860734765142396, 'L': -0.05277578081989767, 'N': 0.011832084292182778, 'Q': 0.11906881257125027, 'P': -0.0014277415889244662, 'S': -0.12913807556882312, 'R': -0.0014277415889244662, 'T': -0.02743130264524163, 'W': -0.01440596788009597, 'V': -0.07678166074260119, 'Y': -0.04953828303343137}, '3': {'A': -0.10982422268857905, 'C': 0.066702832152901, 'E': 0.03423559616973199, 'D': -0.056419024249531546, 'G': -0.10982422268857905, 'F': 0.005180193639836495, 'I': -0.056419024249531546, 'H': -0.056419024249531546, 'K': 0.011832084292182778, 'M': 0.02527009854837679, 'L': -0.11630370937403682, 'N': 0.03205743558162049, 'Q': 0.04577189677089346, 'P': 0.09219157062946631, 'S': -0.12913807556882312, 'R': -0.07004008125594803, 'T': -0.04018383240542576, 'W': -0.02860734765142396, 'V': -0.13549401220975063, 'Y': -0.08347809551214207}, '2': {'A': -0.11630370937403682, 'C': -0.01440596788009597, 'E': 0.021800235222088536, 'D': -0.11630370937403682, 'G': 0.018528519061723595, 'F': -0.09012998616448843, 'I': -0.056419024249531546, 'H': -0.04260986900396626, 'K': -0.10330247829837007, 'M': -0.02860734765142396, 'L': -0.00862799805611561, 'N': -0.06325274422270437, 'Q': 0.24634225045672453, 'P': -0.10982422268857905, 'S': -0.0014277415889244662, 'R': -0.08347809551214207, 'T': -0.07678166074260119, 'W': -0.01440596788009597, 'V': 0.011832084292182778, 'Y': -0.09012998616448843}, '-1': {'A': -0.02743130264524163, 'C': -0.02153186745234266, 'E': 0.052700310800358606, 'D': -0.014514042884254183, 'G': 0.03205743558162049, 'F': -0.014514042884254183, 'I': -0.020993529569711955, 'H': -0.056419024249531546, 'K': -0.03382789576449825, 'M': -0.02153186745234266, 'L': -0.15432297074873608, 'N': -0.07004008125594803, 'Q': 0.046827544584204024, 'P': -0.056419024249531546, 'S': -0.02743130264524163, 'R': -0.007992298494045204, 'T': -0.056419024249531546, 'W': -0.03563311695299885, 'V': -0.11630370937403682, 'Y': -0.07004008125594803}}, 'T': {'1': {'A': -0.007992298494045204, 'C': -0.02153186745234266, 'E': -0.13549401220975063, 'D': 0.046827544584204024, 'G': -0.07749376195565728, 'F': 0.21373075417164653, 'I': -0.056419024249531546, 'H': 0.0, 'K': 0.01564006740173295, 'M': -0.04260986900396626, 'L': 0.07141470961742083, 'N': -0.0014277415889244662, 'Q': 0.03889115555479317, 'P': -0.007992298494045204, 'S': -0.00862799805611561, 'R': 0.05318348122513163, 'T': -0.17280394175998223, 'W': -0.02153186745234266, 'V': 0.009517615033972469, 'Y': -0.04260986900396626}, '0': {'A': 0.0279985860452185, 'C': 0.0, 'E': 0.040511750862297156, 'D': -0.020993529569711955, 'G': -0.059012790944411246, 'F': -0.0014277415889244662, 'I': 0.13962278201792458, 'H': 0.011832084292182778, 'K': 0.11427830384326854, 'M': -0.07004008125594803, 'L': -0.19094955485007015, 'N': 0.1923241832115431, 'Q': -0.0014277415889244662, 'P': -0.0014277415889244662, 'S': -0.03382789576449825, 'R': -0.02743130264524163, 'T': -0.020993529569711955, 'W': -0.02860734765142396, 'V': -0.15432297074873608, 'Y': -0.07004008125594803}, '3': {'A': -0.07137130958789678, 'C': -0.02860734765142396, 'E': 0.18214926587247676, 'D': 0.05318348122513163, 'G': 0.16366829486123075, 'F': -0.07678166074260119, 'I': -0.03382789576449825, 'H': 0.1327832737605233, 'K': 0.018528519061723595, 'M': -0.04953828303343137, 'L': -0.1309717166029766, 'N': 0.03889115555479317, 'Q': 0.07249733410537569, 'P': -0.06325274422270437, 'S': -0.1666814893922216, 'R': 0.16562634307424165, 'T': -0.1418098059316575, 'W': -0.02860734765142396, 'V': -0.11630370937403682, 'Y': -0.07678166074260119}, '2': {'A': -0.12274148244956644, 'C': -0.01440596788009597, 'E': -0.07004008125594803, 'D': 0.07901907849558468, 'G': 0.040511750862297156, 'F': -0.10982422268857905, 'I': -0.007992298494045204, 'H': 0.018528519061723595, 'K': 0.10804129371875501, 'M': -0.04953828303343137, 'L': -0.10161547345582579, 'N': 0.06601784741991772, 'Q': 0.2529941411090709, 'P': -0.08347809551214207, 'S': -0.14808596062422255, 'R': 0.005180193639836495, 'T': 0.040511750862297156, 'W': 0.059677062851325985, 'V': -0.026450207513528827, 'Y': -0.08347809551214207}, '-1': {'A': 0.06601784741991772, 'C': -0.02153186745234266, 'E': 0.021800235222088536, 'D': -0.03382789576449825, 'G': 0.06601784741991772, 'F': 0.07901907849558468, 'I': -0.09673792139324927, 'H': 0.04577189677089346, 'K': -0.04018383240542576, 'M': -0.02153186745234266, 'L': -0.11346158450315869, 'N': 0.12687025225774037, 'Q': 0.2059452402179595, 'P': -0.04018383240542576, 'S': -0.06521114176754109, 'R': -0.08347809551214207, 'T': 0.005180193639836495, 'W': 0.018528519061723595, 'V': -0.19094955485007015, 'Y': -0.07004008125594803}}, 'W': {'1': {'A': 0.07377831235198222, 'C': 0.0, 'E': 0.059677062851325985, 'D': 0.13971168778998838, 'G': -0.02153186745234266, 'F': -0.007228925204551199, 'I': -0.03563311695299885, 'H': 0.0, 'K': -0.01440596788009597, 'M': -0.007228925204551199, 'L': 0.07377831235198222, 'N': -0.04260986900396626, 'Q': -0.02153186745234266, 'P': -0.02860734765142396, 'S': -0.06325274422270437, 'R': -0.02860734765142396, 'T': 0.052700310800358606, 'W': -0.01440596788009597, 'V': -0.04953828303343137, 'Y': -0.03563311695299885}, '0': {'A': 0.0, 'C': -0.01440596788009597, 'E': 0.04577189677089346, 'D': 0.08090421192422886, 'G': -0.04953828303343137, 'F': -0.02153186745234266, 'I': -0.01440596788009597, 'H': -0.03563311695299885, 'K': 0.052700310800358606, 'M': -0.007228925204551199, 'L': -0.02860734765142396, 'N': 0.066702832152901, 'Q': 0.059677062851325985, 'P': -0.03563311695299885, 'S': -0.04953828303343137, 'R': 0.07377831235198222, 'T': -0.04953828303343137, 'W': -0.007228925204551199, 'V': -0.007228925204551199, 'Y': -0.02153186745234266}, '3': {'A': -0.02860734765142396, 'C': -0.01440596788009597, 'E': 0.066702832152901, 'D': -0.03563311695299885, 'G': -0.03563311695299885, 'F': -0.007228925204551199, 'I': 0.15371420914253067, 'H': -0.02860734765142396, 'K': 0.066702832152901, 'M': -0.007228925204551199, 'L': -0.04953828303343137, 'N': 0.059677062851325985, 'Q': -0.01440596788009597, 'P': 0.059677062851325985, 'S': -0.02860734765142396, 'R': -0.02860734765142396, 'T': -0.04953828303343137, 'W': -0.007228925204551199, 'V': -0.01440596788009597, 'Y': -0.02860734765142396}, '2': {'A': -0.02153186745234266, 'C': 0.0, 'E': 0.1327832737605233, 'D': -0.02153186745234266, 'G': 0.03205743558162049, 'F': -0.02860734765142396, 'I': -0.03563311695299885, 'H': -0.02153186745234266, 'K': 0.0, 'M': 0.066702832152901, 'L': -0.03563311695299885, 'N': 0.059677062851325985, 'Q': 0.0, 'P': 0.08090421192422886, 'S': -0.07678166074260119, 'R': -0.01440596788009597, 'T': -0.02860734765142396, 'W': -0.007228925204551199, 'V': -0.01440596788009597, 'Y': -0.03563311695299885}, '-1': {'A': -0.04260986900396626, 'C': 0.08090421192422886, 'E': -0.02860734765142396, 'D': 0.13971168778998838, 'G': -0.03563311695299885, 'F': -0.01440596788009597, 'I': 0.059677062851325985, 'H': 0.0, 'K': -0.04260986900396626, 'M': -0.007228925204551199, 'L': -0.02860734765142396, 'N': 0.059677062851325985, 'Q': 0.066702832152901, 'P': -0.007228925204551199, 'S': -0.04260986900396626, 'R': -0.007228925204551199, 'T': -0.02153186745234266, 'W': -0.007228925204551199, 'V': -0.056419024249531546, 'Y': -0.03563311695299885}}, 'V': {'1': {'A': -0.17280394175998223, 'C': -0.02153186745234266, 'E': 0.0279985860452185, 'D': -0.10982422268857905, 'G': 0.16366829486123075, 'F': -0.10330247829837007, 'I': -0.09673792139324927, 'H': -0.06325274422270437, 'K': -0.08357895788551917, 'M': 0.011832084292182778, 'L': -0.04972957241136772, 'N': -0.007992298494045204, 'Q': 0.08558363540070535, 'P': -0.11630370937403682, 'S': 0.003432419104110501, 'R': -0.020993529569711955, 'T': 0.018528519061723595, 'W': 0.059677062851325985, 'V': 0.040511750862297156, 'Y': -0.0014277415889244662}, '0': {'A': -0.11933242838317246, 'C': 0.03205743558162049, 'E': -0.08357895788551917, 'D': 0.226648013932634, 'G': -0.08357895788551917, 'F': -0.07137130958789678, 'I': -0.014514042884254183, 'H': 0.005180193639836495, 'K': -0.07004008125594803, 'M': -0.03563311695299885, 'L': -0.10161547345582579, 'N': -0.007992298494045204, 'Q': -0.007992298494045204, 'P': 0.159061786169121, 'S': -0.12274148244956644, 'R': 0.05318348122513163, 'T': -0.06521114176754109, 'W': -0.03563311695299885, 'V': -0.10330247829837007, 'Y': 0.005180193639836495}, '3': {'A': -0.09563937504574539, 'C': 0.052700310800358606, 'E': -0.13549401220975063, 'D': 0.226648013932634, 'G': -0.06521114176754109, 'F': -0.10330247829837007, 'I': -0.02743130264524163, 'H': -0.04260986900396626, 'K': -0.1666814893922216, 'M': -0.03563311695299885, 'L': -0.12274148244956644, 'N': -0.0014277415889244662, 'Q': 0.07249733410537569, 'P': 0.0595800743443881, 'S': -0.14247708898314415, 'R': 0.07249733410537569, 'T': 0.009517615033972469, 'W': 0.07377831235198222, 'V': -0.10982422268857905, 'Y': 0.07249733410537569}, '2': {'A': 0.0654386112073403, 'C': -0.02860734765142396, 'E': 0.046827544584204024, 'D': -0.07004008125594803, 'G': -0.026450207513528827, 'F': 0.11427830384326854, 'I': -0.07678166074260119, 'H': 0.03889115555479317, 'K': -0.1418098059316575, 'M': -0.04953828303343137, 'L': -0.02054469318066609, 'N': -0.07137130958789678, 'Q': -0.0014277415889244662, 'P': -0.07678166074260119, 'S': -0.1418098059316575, 'R': -0.03382789576449825, 'T': -0.04649962612733268, 'W': 0.14668843984095573, 'V': 0.021800235222088536, 'Y': -0.07678166074260119}, '-1': {'A': 0.03423559616973199, 'C': -0.01440596788009597, 'E': 0.05318348122513163, 'D': -0.08962734806320177, 'G': -0.04649962612733268, 'F': 0.05318348122513163, 'I': -0.014514042884254183, 'H': 0.04577189677089346, 'K': -0.06521114176754109, 'M': -0.056419024249531546, 'L': -0.10161547345582579, 'N': -0.09673792139324927, 'Q': -0.07137130958789678, 'P': -0.05277578081989767, 'S': -0.10982422268857905, 'R': 0.08558363540070535, 'T': -0.014604096466196021, 'W': 0.13971168778998838, 'V': -0.014514042884254183, 'Y': -0.07678166074260119}}, 'Y': {'1': {'A': -0.007992298494045204, 'C': -0.02860734765142396, 'E': 0.08558363540070535, 'D': 0.09884346128181243, 'G': -0.08347809551214207, 'F': -0.014514042884254183, 'I': -0.10330247829837007, 'H': 0.066702832152901, 'K': 0.09219157062946631, 'M': -0.04260986900396626, 'L': -0.10982422268857905, 'N': -0.04953828303343137, 'Q': -0.04953828303343137, 'P': 0.11228147553800652, 'S': -0.12913807556882312, 'R': -0.07004008125594803, 'T': 0.005180193639836495, 'W': -0.01440596788009597, 'V': 0.03889115555479317, 'Y': -0.056419024249531546}, '0': {'A': 0.005180193639836495, 'C': -0.02153186745234266, 'E': 0.005180193639836495, 'D': 0.09884346128181243, 'G': -0.020993529569711955, 'F': -0.03563311695299885, 'I': -0.10982422268857905, 'H': -0.04260986900396626, 'K': 0.0595800743443881, 'M': -0.02153186745234266, 'L': -0.12913807556882312, 'N': 0.011832084292182778, 'Q': 0.11906881257125027, 'P': -0.08347809551214207, 'S': 0.005180193639836495, 'R': -0.02860734765142396, 'T': 0.1055398960513534, 'W': -0.01440596788009597, 'V': -0.09673792139324927, 'Y': -0.07004008125594803}, '3': {'A': -0.0014277415889244662, 'C': 0.07377831235198222, 'E': -0.0014277415889244662, 'D': -0.09673792139324927, 'G': -0.08347809551214207, 'F': 0.03889115555479317, 'I': 0.02527009854837679, 'H': -0.04953828303343137, 'K': -0.08347809551214207, 'M': -0.02860734765142396, 'L': 0.046827544584204024, 'N': -0.09012998616448843, 'Q': 0.02527009854837679, 'P': 0.11906881257125027, 'S': -0.04649962612733268, 'R': -0.04260986900396626, 'T': 0.011832084292182778, 'W': -0.02153186745234266, 'V': 0.018528519061723595, 'Y': -0.056419024249531546}, '2': {'A': -0.03563311695299885, 'C': -0.02860734765142396, 'E': 0.011832084292182778, 'D': -0.12274148244956644, 'G': -0.11630370937403682, 'F': 0.011832084292182778, 'I': 0.03889115555479317, 'H': -0.007228925204551199, 'K': -0.09012998616448843, 'M': -0.03563311695299885, 'L': -0.12274148244956644, 'N': -0.06325274422270437, 'Q': -0.056419024249531546, 'P': 0.1055398960513534, 'S': -0.03382789576449825, 'R': -0.02860734765142396, 'T': 0.07901907849558468, 'W': -0.03563311695299885, 'V': 0.21373075417164653, 'Y': 0.03205743558162049}, '-1': {'A': 0.059677062851325985, 'C': 0.0, 'E': 0.059677062851325985, 'D': -0.09012998616448843, 'G': -0.09012998616448843, 'F': -0.007992298494045204, 'I': -0.056419024249531546, 'H': 0.07377831235198222, 'K': 0.040511750862297156, 'M': -0.01440596788009597, 'L': -0.04649962612733268, 'N': -0.04953828303343137, 'Q': -0.07004008125594803, 'P': -0.04260986900396626, 'S': 0.040511750862297156, 'R': -0.03382789576449825, 'T': 0.07249733410537569, 'W': -0.007228925204551199, 'V': -0.10330247829837007, 'Y': 0.018528519061723595}}}}
