# Supplementary material for: SEPIa, a knowledge-driven algorithm for predicting conformational B-cell epitopes from the amino acid sequence
Source: BMC Bioinformatics. 2017 Feb 10;18:95. doi: 10.1186/s12859-017-1528-9 (PMC5301386; doi:10.1186/s12859-017-1528-9)
Supplement: Additional file 2: — Values of the epitope/non-epitope energy-like feature F9. (ZIP 61 kb) [file 12859_2017_1528_MOESM2_ESM.zip › Feature_9/PairPotN]

{'1': {'A': {'3': {'A': 0.05947913711241687, 'C': 0.020946765281766682, 'E': 0.01567474012457205, 'D': 0.045674240978054864, 'G': 0.028272487493634407, 'F': 0.044506588635158516, 'I': 0.04957629180025336, 'H': -0.010046224002942469, 'K': 0.05039639829479626, 'M': -0.019096467004301038, 'L': 0.030631971223768914, 'N': -0.0833267828747263, 'Q': -0.05493249778008978, 'P': 0.04187169402466573, 'S': 0.022717557385383016, 'R': 0.01567474012457205, 'T': -0.02275859463161221, 'W': 0.030329330360253936, 'V': 0.0028143326873503747, 'Y': 0.04675661756807379}, '2': {'A': 0.04957629180025336, 'C': 0.0168843188533921, 'E': 0.013609049539262657, 'D': 0.009016289585226897, 'G': 0.024225772187906502, 'F': 0.0349707542659746, 'I': 0.045674240978054864, 'H': 0.024480951269012476, 'K': 0.011395087461859415, 'M': 0.032776285985872684, 'L': 0.030716330081647383, 'N': 0.003684594114903414, 'Q': 0.009016289585226897, 'P': -0.008054101281370652, 'S': 0.03809841172711378, 'R': -0.02275859463161221, 'T': 0.05116585944832461, 'W': 0.0, 'V': -0.0011741224784317438, 'Y': 0.0006835541903349233}}, 'C': {'3': {'A': -0.07484581410634417, 'C': 0.006617407697849104, 'E': -0.06315838882014431, 'D': 0.0, 'G': 0.027583643407040958, 'F': 0.0168843188533921, 'I': 0.024480951269012476, 'H': 0.006617407697849104, 'K': 0.006617407697849104, 'M': 0.0, 'L': 0.024480951269012476, 'N': 0.012165562883285503, 'Q': 0.020946765281766682, 'P': 0.0168843188533921, 'S': -0.0369548777305301, 'R': 0.012165562883285503, 'T': 0.020946765281766682, 'W': 0.006617407697849104, 'V': 0.024480951269012476, 'Y': 0.024480951269012476}, '2': {'A': 0.0168843188533921, 'C': 0.0, 'E': 0.012165562883285503, 'D': 0.020946765281766682, 'G': 0.020946765281766682, 'F': 0.032776285985872684, 'I': 0.020946765281766682, 'H': 0.0, 'K': 0.012165562883285503, 'M': 0.006617407697849104, 'L': -0.0369548777305301, 'N': 0.006617407697849104, 'Q': -0.06315838882014431, 'P': -0.06315838882014431, 'S': 0.030329330360253936, 'R': 0.012165562883285503, 'T': 0.0168843188533921, 'W': 0.006617407697849104, 'V': 0.020946765281766682, 'Y': 0.006617407697849104}}, 'E': {'3': {'A': 0.009016289585226897, 'C': 0.0168843188533921, 'E': -0.04623642333363459, 'D': 0.04675661756807379, 'G': 0.009016289585226897, 'F': -0.0025800685461681966, 'I': 0.022717557385383016, 'H': -0.04451192021793893, 'K': -0.07692808111427749, 'M': -0.12556902791205748, 'L': -0.03710626625711381, 'N': -0.0025800685461681966, 'Q': -0.08775394018602087, 'P': -0.09028822401539179, 'S': -0.0011741224784317438, 'R': -0.006142333610657802, 'T': -0.01941657968669812, 'W': -0.07484581410634417, 'V': 0.00645352782477357, 'Y': -0.024382127854076063}, '2': {'A': 0.054395728676378936, 'C': -0.08869277210647576, 'E': -0.06632503465549011, 'D': 0.017606575471805455, 'G': -0.04376820838049898, 'F': 0.003684594114903414, 'I': -0.0833267828747263, 'H': -0.05316120687195523, 'K': 0.0008735133055199623, 'M': -0.1638266840807036, 'L': -0.021582478523963035, 'N': 0.04776273163273419, 'Q': -0.0684106140721089, 'P': -0.04376820838049898, 'S': 0.01567474012457205, 'R': -0.010046224002942469, 'T': -0.01941657968669812, 'W': 0.0168843188533921, 'V': -0.10093737076609953, 'Y': 0.0006835541903349233}}, 'D': {'3': {'A': -0.04376820838049898, 'C': 0.006617407697849104, 'E': -0.0025800685461681966, 'D': -0.03436846669548156, 'G': -0.008054101281370652, 'F': -0.07692808111427749, 'I': -0.10622579216764029, 'H': 0.012165562883285503, 'K': 0.05382076673185387, 'M': 0.024480951269012476, 'L': -0.04321985603992387, 'N': 0.04675661756807379, 'Q': 0.00645352782477357, 'P': 0.036949901585717475, 'S': 0.054395728676378936, 'R': 0.040377682024235036, 'T': 0.044506588635158516, 'W': -0.2454799456140989, 'V': -0.02275859463161221, 'Y': 0.03874394016648952}, '2': {'A': 0.013609049539262657, 'C': 0.012165562883285503, 'E': 0.003684594114903414, 'D': -0.06556595367426897, 'G': -0.02275859463161221, 'F': -0.03020442356805448, 'I': 0.04870036935053278, 'H': 0.032776285985872684, 'K': 0.011395087461859415, 'M': 0.0349707542659746, 'L': -0.017244369636663145, 'N': -0.06556595367426897, 'Q': -0.006142333610657802, 'P': -0.010046224002942469, 'S': -0.04376820838049898, 'R': 0.03874394016648952, 'T': -0.03436846669548156, 'W': 0.0168843188533921, 'V': -0.0025800685461681966, 'Y': 0.04776273163273419}}, 'G': {'3': {'A': 0.03172511813607717, 'C': 0.0168843188533921, 'E': -0.07692808111427749, 'D': -0.026345240520987755, 'G': -0.030161659351683988, 'F': -0.01629497620387594, 'I': -0.0025800685461681966, 'H': -0.014343392801833152, 'K': 0.019417161133744282, 'M': 0.032776285985872684, 'L': -0.008986428611576117, 'N': 0.032776285985872684, 'Q': -0.010046224002942469, 'P': 0.0349707542659746, 'S': 0.026996754488264534, 'R': -0.06001462250136521, 'T': -0.026345240520987755, 'W': -0.019096467004301038, 'V': -0.017244369636663145, 'Y': -0.0025800685461681966}, '2': {'A': 0.040968024847340384, 'C': 0.024480951269012476, 'E': -0.09789024835049301, 'D': -0.06049892261445926, 'G': -0.036398849628528344, 'F': -0.026345240520987755, 'I': 0.01567474012457205, 'H': -0.06133951839049299, 'K': 0.04776273163273419, 'M': -0.014343392801833152, 'L': 0.017606575471805455, 'N': -0.0025800685461681966, 'Q': 0.03874394016648952, 'P': -0.1135860325071056, 'S': 0.03172511813607717, 'R': -0.026345240520987755, 'T': -0.035007089015150115, 'W': -0.04451192021793893, 'V': 0.04675661756807379, 'Y': 0.036949901585717475}}, 'F': {'3': {'A': -0.008054101281370652, 'C': 0.0168843188533921, 'E': -0.0025800685461681966, 'D': -0.05578422385757292, 'G': 0.003684594114903414, 'F': 0.003684594114903414, 'I': 0.04187169402466573, 'H': 0.012165562883285503, 'K': -0.01629497620387594, 'M': 0.03874394016648952, 'L': 0.028272487493634407, 'N': 0.045674240978054864, 'Q': 0.03874394016648952, 'P': -0.07259262241894178, 'S': -0.038875020303892484, 'R': -0.019096467004301038, 'T': -0.006142333610657802, 'W': 0.0, 'V': 0.01567474012457205, 'Y': 0.036949901585717475}, '2': {'A': 0.013609049539262657, 'C': 0.012165562883285503, 'E': 0.03874394016648952, 'D': 0.003684594114903414, 'G': -0.07732250515566784, 'F': 0.017606575471805455, 'I': 0.044506588635158516, 'H': 0.0168843188533921, 'K': 0.05382076673185387, 'M': 0.024480951269012476, 'L': -0.01629497620387594, 'N': -0.04376820838049898, 'Q': -0.04376820838049898, 'P': -0.014343392801833152, 'S': 0.024225772187906502, 'R': -0.03436846669548156, 'T': -0.03020442356805448, 'W': -0.05316120687195523, 'V': 0.036949901585717475, 'Y': 0.03874394016648952}}, 'I': {'3': {'A': 0.04776273163273419, 'C': 0.030329330360253936, 'E': 0.045674240978054864, 'D': 0.045674240978054864, 'G': 0.04776273163273419, 'F': 0.036949901585717475, 'I': 0.044506588635158516, 'H': 0.024480951269012476, 'K': -0.01629497620387594, 'M': 0.020946765281766682, 'L': 0.025649889765157582, 'N': 0.04776273163273419, 'Q': -0.0684106140721089, 'P': 0.036949901585717475, 'S': 0.05257052053506415, 'R': -0.010046224002942469, 'T': 0.04187169402466573, 'W': -0.06315838882014431, 'V': 0.028272487493634407, 'Y': 0.036949901585717475}, '2': {'A': -0.006142333610657802, 'C': 0.024480951269012476, 'E': 0.04776273163273419, 'D': 0.040377682024235036, 'G': 0.04870036935053278, 'F': 0.03874394016648952, 'I': 0.04776273163273419, 'H': -0.0369548777305301, 'K': 0.03874394016648952, 'M': 0.04324316860913081, 'L': 0.009660872322431848, 'N': 0.032776285985872684, 'Q': 0.045674240978054864, 'P': -0.019096467004301038, 'S': 0.03172511813607717, 'R': 0.003684594114903414, 'T': -0.0025800685461681966, 'W': 0.0168843188533921, 'V': 0.04776273163273419, 'Y': 0.03874394016648952}}, 'H': {'3': {'A': 0.030329330360253936, 'C': 0.006617407697849104, 'E': -0.030295291456180935, 'D': 0.030329330360253936, 'G': 0.020946765281766682, 'F': -0.04451192021793893, 'I': -0.019096467004301038, 'H': 0.030329330360253936, 'K': 0.032776285985872684, 'M': 0.006617407697849104, 'L': -0.006142333610657802, 'N': 0.020946765281766682, 'Q': -0.019096467004301038, 'P': 0.030329330360253936, 'S': -0.010046224002942469, 'R': 0.030329330360253936, 'T': 0.032776285985872684, 'W': 0.0168843188533921, 'V': -0.11861989237166075, 'Y': -0.019096467004301038}, '2': {'A': -0.024382127854076063, 'C': 0.012165562883285503, 'E': -0.0369548777305301, 'D': 0.0168843188533921, 'G': -0.0025800685461681966, 'F': -0.014343392801833152, 'I': -0.010046224002942469, 'H': 0.04187169402466573, 'K': 0.030329330360253936, 'M': 0.024480951269012476, 'L': -0.05493249778008978, 'N': 0.020946765281766682, 'Q': 0.012165562883285503, 'P': -0.04451192021793893, 'S': 0.036949901585717475, 'R': 0.0168843188533921, 'T': 0.012165562883285503, 'W': 0.020946765281766682, 'V': -0.0369548777305301, 'Y': 0.027583643407040958}}, 'K': {'3': {'A': 0.044506588635158516, 'C': -0.06315838882014431, 'E': -0.047274213364928, 'D': 0.053213309061158745, 'G': 0.04675661756807379, 'F': -0.047274213364928, 'I': 0.024225772187906502, 'H': -0.07625488084424975, 'K': 0.008073438347626579, 'M': 0.036949901585717475, 'L': 0.017806440711848785, 'N': 0.040377682024235036, 'Q': -0.04910008418106103, 'P': -0.04910008418106103, 'S': -0.036398849628528344, 'R': 0.0006835541903349233, 'T': -0.04342095347998651, 'W': -0.07625488084424975, 'V': -0.03436846669548156, 'Y': 0.04675661756807379}, '2': {'A': 0.05382076673185387, 'C': 0.020946765281766682, 'E': -0.02785955606468368, 'D': -0.047274213364928, 'G': 0.017606575471805455, 'F': 0.04187169402466573, 'I': 0.04870036935053278, 'H': -0.05493249778008978, 'K': 0.024225772187906502, 'M': 0.030329330360253936, 'L': -0.048151527079948506, 'N': 0.003684594114903414, 'Q': 0.030329330360253936, 'P': 0.040377682024235036, 'S': 0.009016289585226897, 'R': 0.021117567657584737, 'T': -0.05138629601514609, 'W': -0.05316120687195523, 'V': -0.03319061025777578, 'Y': -0.10622579216764029}}, 'M': {'3': {'A': 0.030329330360253936, 'C': -0.08869277210647576, 'E': 0.0349707542659746, 'D': -0.030295291456180935, 'G': -0.019096467004301038, 'F': -0.019096467004301038, 'I': 0.024480951269012476, 'H': 0.020946765281766682, 'K': -0.014343392801833152, 'M': 0.020946765281766682, 'L': -0.0684106140721089, 'N': 0.006617407697849104, 'Q': 0.020946765281766682, 'P': 0.024480951269012476, 'S': 0.032776285985872684, 'R': 0.027583643407040958, 'T': 0.020946765281766682, 'W': 0.0, 'V': -0.019096467004301038, 'Y': 0.012165562883285503}, '2': {'A': 0.030329330360253936, 'C': 0.0, 'E': -0.08500674967051082, 'D': 0.0168843188533921, 'G': 0.040377682024235036, 'F': 0.036949901585717475, 'I': 0.024480951269012476, 'H': 0.012165562883285503, 'K': 0.027583643407040958, 'M': 0.012165562883285503, 'L': -0.006142333610657802, 'N': -0.024382127854076063, 'Q': -0.0369548777305301, 'P': 0.027583643407040958, 'S': -0.019096467004301038, 'R': -0.08869277210647576, 'T': 0.0349707542659746, 'W': -0.07484581410634417, 'V': 0.0168843188533921, 'Y': 0.0168843188533921}}, 'L': {'3': {'A': 0.006407310151787433, 'C': 0.024480951269012476, 'E': -0.07114104530464727, 'D': -0.035007089015150115, 'G': -0.022011762261653127, 'F': 0.054395728676378936, 'I': -0.026345240520987755, 'H': -0.019096467004301038, 'K': 0.025968928462873676, 'M': -0.024382127854076063, 'L': 0.03210209330603911, 'N': -0.02458464150076406, 'Q': -0.08775394018602087, 'P': -0.00562719096177471, 'S': 0.041617589215022004, 'R': -0.039802799595950934, 'T': 0.0294825797695118, 'W': 0.0349707542659746, 'V': 0.028272487493634407, 'Y': 0.04776273163273419}, '2': {'A': 0.057288921311686634, 'C': -0.019096467004301038, 'E': -0.01780583125577884, 'D': -0.047274213364928, 'G': -0.03761510355173528, 'F': -0.05628490053442865, 'I': 0.019417161133744282, 'H': 0.04187169402466573, 'K': -0.0005290693261307555, 'M': 0.036949901585717475, 'L': 0.02415356351415868, 'N': 0.017606575471805455, 'Q': -0.039802799595950934, 'P': 0.05382076673185387, 'S': 0.01659220650615007, 'R': -0.02729736366117636, 'T': 0.0028143326873503747, 'W': 0.027583643407040958, 'V': -0.010909537436089611, 'Y': -0.008054101281370652}}, 'N': {'3': {'A': 0.032776285985872684, 'C': 0.006617407697849104, 'E': -0.03020442356805448, 'D': -0.04376820838049898, 'G': 0.003684594114903414, 'F': 0.03874394016648952, 'I': -0.014343392801833152, 'H': -0.04451192021793893, 'K': 0.017606575471805455, 'M': -0.07484581410634417, 'L': -0.03020442356805448, 'N': -0.014343392801833152, 'Q': 0.03874394016648952, 'P': 0.0349707542659746, 'S': 0.011395087461859415, 'R': 0.030329330360253936, 'T': 0.021117567657584737, 'W': -0.06315838882014431, 'V': -0.038875020303892484, 'Y': -0.019096467004301038}, '2': {'A': -0.0025800685461681966, 'C': 0.012165562883285503, 'E': 0.03874394016648952, 'D': 0.036949901585717475, 'G': -0.038875020303892484, 'F': 0.003684594114903414, 'I': 0.036949901585717475, 'H': 0.0168843188533921, 'K': -0.06556595367426897, 'M': -0.05316120687195523, 'L': -0.013372661689246619, 'N': -0.06133951839049299, 'Q': -0.0369548777305301, 'P': 0.003684594114903414, 'S': 0.04187169402466573, 'R': -0.024382127854076063, 'T': 0.045674240978054864, 'W': -0.11861989237166075, 'V': 0.01567474012457205, 'Y': 0.0349707542659746}}, 'Q': {'3': {'A': 0.04957629180025336, 'C': 0.012165562883285503, 'E': -0.038875020303892484, 'D': 0.0349707542659746, 'G': -0.14954527080808203, 'F': -0.09789024835049301, 'I': -0.01629497620387594, 'H': 0.012165562883285503, 'K': -0.05493249778008978, 'M': -0.030295291456180935, 'L': -0.1405416302879957, 'N': -0.08500674967051082, 'Q': -0.10622579216764029, 'P': 0.0349707542659746, 'S': 0.04776273163273419, 'R': 0.04324316860913081, 'T': -0.019096467004301038, 'W': 0.012165562883285503, 'V': -0.03436846669548156, 'Y': -0.09483381259375213}, '2': {'A': 0.009016289585226897, 'C': 0.020946765281766682, 'E': -0.17356725951395635, 'D': -0.10622579216764029, 'G': -0.03020442356805448, 'F': 0.04324316860913081, 'I': -0.0025800685461681966, 'H': -0.14954527080808203, 'K': -0.07102641808830958, 'M': -0.04451192021793893, 'L': 0.011395087461859415, 'N': -0.11861989237166075, 'Q': 0.03874394016648952, 'P': 0.030329330360253936, 'S': 0.045674240978054864, 'R': -0.0684106140721089, 'T': -0.08500674967051082, 'W': 0.024480951269012476, 'V': -0.04910008418106103, 'Y': 0.024480951269012476}}, 'P': {'3': {'A': -0.01941657968669812, 'C': -0.05316120687195523, 'E': -0.010046224002942469, 'D': 0.04324316860913081, 'G': -0.02729736366117636, 'F': 0.04187169402466573, 'I': 0.036949901585717475, 'H': 0.03874394016648952, 'K': 0.040377682024235036, 'M': 0.024480951269012476, 'L': -0.036398849628528344, 'N': 0.030329330360253936, 'Q': -0.05316120687195523, 'P': 0.045674240978054864, 'S': 0.013609049539262657, 'R': -0.019096467004301038, 'T': -0.17256515350071736, 'W': 0.012165562883285503, 'V': 0.013609049539262657, 'Y': 0.032776285985872684}, '2': {'A': 0.013609049539262657, 'C': 0.020946765281766682, 'E': -0.00562719096177471, 'D': 0.020946765281766682, 'G': 0.01567474012457205, 'F': -0.014343392801833152, 'I': -0.019096467004301038, 'H': 0.036949901585717475, 'K': 0.04187169402466573, 'M': 0.012165562883285503, 'L': -0.03319061025777578, 'N': 0.030329330360253936, 'Q': 0.032776285985872684, 'P': 0.01567474012457205, 'S': -0.01941657968669812, 'R': 0.030329330360253936, 'T': 0.0006835541903349233, 'W': -0.06315838882014431, 'V': -0.04376820838049898, 'Y': -0.038875020303892484}}, 'S': {'3': {'A': 0.04957629180025336, 'C': -0.04451192021793893, 'E': 0.026996754488264534, 'D': -0.08775394018602087, 'G': 0.022717557385383016, 'F': 0.026996754488264534, 'I': 0.044506588635158516, 'H': 0.027583643407040958, 'K': 0.04870036935053278, 'M': -0.030295291456180935, 'L': 0.015325578482297519, 'N': 0.03874394016648952, 'Q': 0.04324316860913081, 'P': -0.00333764710809467, 'S': 0.0294825797695118, 'R': -0.03020442356805448, 'T': -0.012922490961363775, 'W': -0.030295291456180935, 'V': 0.03172511813607717, 'Y': 0.05257052053506415}, '2': {'A': 0.03375842390149243, 'C': -0.0369548777305301, 'E': 0.05039639829479626, 'D': -0.02458464150076406, 'G': 0.03276605093799826, 'F': 0.009016289585226897, 'I': 0.028272487493634407, 'H': 0.036949901585717475, 'K': -0.00333764710809467, 'M': 0.032776285985872684, 'L': 0.05915182092494603, 'N': -0.006142333610657802, 'Q': -0.014343392801833152, 'P': 0.009016289585226897, 'S': 0.025649889765157582, 'R': 0.00645352782477357, 'T': -0.036398849628528344, 'W': 0.012165562883285503, 'V': -0.010909537436089611, 'Y': 0.03874394016648952}}, 'R': {'3': {'A': 0.05257052053506415, 'C': 0.006617407697849104, 'E': -0.09028822401539179, 'D': -0.014343392801833152, 'G': -0.04910008418106103, 'F': -0.03436846669548156, 'I': 0.00645352782477357, 'H': -0.09483381259375213, 'K': -0.03436846669548156, 'M': 0.020946765281766682, 'L': 0.019417161133744282, 'N': 0.040377682024235036, 'Q': -0.07625488084424975, 'P': -0.04376820838049898, 'S': 0.013609049539262657, 'R': -0.04376820838049898, 'T': 0.011395087461859415, 'W': 0.012165562883285503, 'V': 0.03874394016648952, 'Y': 0.030329330360253936}, '2': {'A': 0.011395087461859415, 'C': 0.0168843188533921, 'E': -0.0369548777305301, 'D': -0.03436846669548156, 'G': -0.0684106140721089, 'F': 0.00645352782477357, 'I': 0.009016289585226897, 'H': 0.032776285985872684, 'K': 0.013609049539262657, 'M': 0.0168843188533921, 'L': 0.051889226324338296, 'N': 0.036949901585717475, 'Q': -0.26057863650358615, 'P': -0.024382127854076063, 'S': -0.026345240520987755, 'R': 0.003684594114903414, 'T': -0.024382127854076063, 'W': 0.024480951269012476, 'V': 0.04675661756807379, 'Y': -0.014343392801833152}}, 'T': {'3': {'A': 0.021117567657584737, 'C': 0.0, 'E': 0.017606575471805455, 'D': 0.009016289585226897, 'G': -0.04342095347998651, 'F': -0.04376820838049898, 'I': -0.06556595367426897, 'H': -0.006142333610657802, 'K': -0.013372661689246619, 'M': 0.036949901585717475, 'L': 0.05545806617277234, 'N': -0.0684106140721089, 'Q': -0.04376820838049898, 'P': -0.09028822401539179, 'S': 0.013609049539262657, 'R': 0.04776273163273419, 'T': 0.009016289585226897, 'W': 0.020946765281766682, 'V': 0.021117567657584737, 'Y': 0.036949901585717475}, '2': {'A': 0.009016289585226897, 'C': 0.0168843188533921, 'E': -0.039802799595950934, 'D': 0.013609049539262657, 'G': 0.04675661756807379, 'F': -0.038875020303892484, 'I': 0.04324316860913081, 'H': -0.030295291456180935, 'K': 0.01567474012457205, 'M': 0.0168843188533921, 'L': -0.017244369636663145, 'N': -0.01941657968669812, 'Q': -0.13687950266068458, 'P': -0.05578422385757292, 'S': 0.022717557385383016, 'R': -0.006142333610657802, 'T': -0.0025800685461681966, 'W': -0.010046224002942469, 'V': 0.05545806617277234, 'Y': 0.03874394016648952}}, 'W': {'3': {'A': 0.0, 'C': 0.012165562883285503, 'E': -0.09483381259375213, 'D': -0.07484581410634417, 'G': -0.030295291456180935, 'F': 0.0168843188533921, 'I': 0.012165562883285503, 'H': 0.024480951269012476, 'K': 0.027583643407040958, 'M': 0.006617407697849104, 'L': 0.020946765281766682, 'N': -0.05316120687195523, 'Q': -0.04451192021793893, 'P': -0.04451192021793893, 'S': -0.030295291456180935, 'R': 0.0168843188533921, 'T': -0.030295291456180935, 'W': 0.006617407697849104, 'V': 0.006617407697849104, 'Y': 0.0168843188533921}, '2': {'A': -0.0369548777305301, 'C': -0.07484581410634417, 'E': 0.020946765281766682, 'D': -0.18005572137120354, 'G': 0.024480951269012476, 'F': 0.012165562883285503, 'I': 0.024480951269012476, 'H': 0.0, 'K': -0.10594774921748154, 'M': 0.006617407697849104, 'L': 0.020946765281766682, 'N': 0.024480951269012476, 'Q': -0.05316120687195523, 'P': 0.006617407697849104, 'S': 0.027583643407040958, 'R': 0.006617407697849104, 'T': 0.0168843188533921, 'W': 0.006617407697849104, 'V': 0.032776285985872684, 'Y': -0.04451192021793893}}, 'V': {'3': {'A': 0.009660872322431848, 'C': -0.07625488084424975, 'E': -0.030161659351683988, 'D': -0.07692808111427749, 'G': 0.054395728676378936, 'F': 0.024225772187906502, 'I': 0.045674240978054864, 'H': -0.006142333610657802, 'K': 0.036949901585717475, 'M': 0.024480951269012476, 'L': 0.030631971223768914, 'N': 0.003684594114903414, 'Q': 0.003684594114903414, 'P': -0.038875020303892484, 'S': 0.04675661756807379, 'R': -0.06049892261445926, 'T': 0.05257052053506415, 'W': 0.024480951269012476, 'V': 0.044506588635158516, 'Y': -0.0025800685461681966}, '2': {'A': -0.010631130656995544, 'C': 0.012165562883285503, 'E': -0.02275859463161221, 'D': 0.05494073457579573, 'G': 0.05039639829479626, 'F': 0.013609049539262657, 'I': 0.00645352782477357, 'H': -0.0369548777305301, 'K': 0.022717557385383016, 'M': 0.032776285985872684, 'L': 0.0294825797695118, 'N': 0.04324316860913081, 'Q': -0.036398849628528344, 'P': 0.021117567657584737, 'S': 0.045674240978054864, 'R': -0.04376820838049898, 'T': -0.022011762261653127, 'W': -0.0369548777305301, 'V': -0.03020442356805448, 'Y': 0.03874394016648952}}, 'Y': {'3': {'A': 0.04187169402466573, 'C': 0.0168843188533921, 'E': -0.0025800685461681966, 'D': -0.05493249778008978, 'G': 0.04675661756807379, 'F': 0.024480951269012476, 'I': 0.045674240978054864, 'H': 0.027583643407040958, 'K': 0.04776273163273419, 'M': 0.0168843188533921, 'L': 0.04870036935053278, 'N': -0.05493249778008978, 'Q': -0.07625488084424975, 'P': 0.040377682024235036, 'S': -0.0025800685461681966, 'R': 0.020946765281766682, 'T': -0.11540673966076874, 'W': 0.012165562883285503, 'V': 0.04324316860913081, 'Y': 0.036949901585717475}, '2': {'A': -0.04451192021793893, 'C': 0.0, 'E': 0.024480951269012476, 'D': 0.04187169402466573, 'G': 0.04187169402466573, 'F': 0.003684594114903414, 'I': -0.024382127854076063, 'H': 0.0168843188533921, 'K': 0.017606575471805455, 'M': -0.07484581410634417, 'L': 0.017606575471805455, 'N': 0.030329330360253936, 'Q': -0.014343392801833152, 'P': 0.027583643407040958, 'S': -0.01629497620387594, 'R': 0.013609049539262657, 'T': 0.00645352782477357, 'W': 0.006617407697849104, 'V': 0.044506588635158516, 'Y': 0.03874394016648952}}}, '0': {'A': {'1': {'A': 0.04957629180025336, 'C': 0.0168843188533921, 'E': 0.013609049539262657, 'D': 0.009016289585226897, 'G': 0.024225772187906502, 'F': -0.019096467004301038, 'I': 0.045674240978054864, 'H': 0.024480951269012476, 'K': -0.026345240520987755, 'M': 0.032776285985872684, 'L': 0.030716330081647383, 'N': 0.003684594114903414, 'Q': 0.009016289585226897, 'P': 0.022717557385383016, 'S': 0.01659220650615007, 'R': -0.02275859463161221, 'T': 0.05116585944832461, 'W': 0.0, 'V': 0.026996754488264534, 'Y': 0.0006835541903349233}, '3': {'A': 0.057695076252589586, 'C': 0.027583643407040958, 'E': 0.022717557385383016, 'D': 0.019417161133744282, 'G': 0.028272487493634407, 'F': 0.04776273163273419, 'I': 0.040377682024235036, 'H': -0.04910008418106103, 'K': -0.047274213364928, 'M': -0.04451192021793893, 'L': 0.06009555249030423, 'N': 0.040377682024235036, 'Q': -0.1135860325071056, 'P': 0.04324316860913081, 'S': 0.05545806617277234, 'R': 0.00645352782477357, 'T': -0.008054101281370652, 'W': 0.0168843188533921, 'V': 0.011395087461859415, 'Y': 0.036949901585717475}, '2': {'A': 0.03885984990968126, 'C': 0.020946765281766682, 'E': 0.04957629180025336, 'D': 0.045674240978054864, 'G': 0.028272487493634407, 'F': 0.044506588635158516, 'I': 0.04957629180025336, 'H': -0.010046224002942469, 'K': 0.05039639829479626, 'M': -0.019096467004301038, 'L': 0.030631971223768914, 'N': -0.0833267828747263, 'Q': -0.05493249778008978, 'P': 0.04187169402466573, 'S': 0.022717557385383016, 'R': 0.01567474012457205, 'T': -0.02275859463161221, 'W': 0.030329330360253936, 'V': 0.0028143326873503747, 'Y': 0.009016289585226897}}, 'C': {'1': {'A': 0.0168843188533921, 'C': 0.0, 'E': 0.012165562883285503, 'D': 0.020946765281766682, 'G': 0.020946765281766682, 'F': 0.032776285985872684, 'I': 0.020946765281766682, 'H': 0.0, 'K': 0.012165562883285503, 'M': 0.006617407697849104, 'L': -0.0369548777305301, 'N': 0.006617407697849104, 'Q': -0.06315838882014431, 'P': -0.06315838882014431, 'S': 0.030329330360253936, 'R': 0.012165562883285503, 'T': 0.0168843188533921, 'W': 0.006617407697849104, 'V': 0.020946765281766682, 'Y': 0.006617407697849104}, '3': {'A': 0.020946765281766682, 'C': 0.012165562883285503, 'E': 0.0168843188533921, 'D': 0.020946765281766682, 'G': -0.08869277210647576, 'F': 0.020946765281766682, 'I': 0.027583643407040958, 'H': -0.07484581410634417, 'K': 0.024480951269012476, 'M': 0.006617407697849104, 'L': 0.012165562883285503, 'N': -0.05316120687195523, 'Q': 0.0168843188533921, 'P': 0.024480951269012476, 'S': 0.012165562883285503, 'R': 0.0, 'T': 0.024480951269012476, 'W': 0.006617407697849104, 'V': 0.006617407697849104, 'Y': 0.020946765281766682}, '2': {'A': -0.07484581410634417, 'C': 0.006617407697849104, 'E': -0.06315838882014431, 'D': 0.0, 'G': 0.027583643407040958, 'F': 0.0168843188533921, 'I': 0.024480951269012476, 'H': 0.006617407697849104, 'K': 0.006617407697849104, 'M': 0.0, 'L': 0.024480951269012476, 'N': 0.012165562883285503, 'Q': 0.020946765281766682, 'P': 0.0168843188533921, 'S': -0.0369548777305301, 'R': 0.012165562883285503, 'T': 0.020946765281766682, 'W': 0.006617407697849104, 'V': 0.024480951269012476, 'Y': 0.024480951269012476}}, 'E': {'1': {'A': 0.028272487493634407, 'C': -0.08869277210647576, 'E': -0.09299328173765141, 'D': 0.017606575471805455, 'G': -0.0833267828747263, 'F': 0.003684594114903414, 'I': 0.003684594114903414, 'H': -0.05316120687195523, 'K': -0.02729736366117636, 'M': -0.1638266840807036, 'L': -0.04308868374492667, 'N': 0.04776273163273419, 'Q': -0.12556902791205748, 'P': 0.0006835541903349233, 'S': 0.04957629180025336, 'R': -0.010046224002942469, 'T': -0.05578422385757292, 'W': 0.0168843188533921, 'V': -0.13483892244178095, 'Y': -0.04376820838049898}, '3': {'A': -0.05578422385757292, 'C': 0.024480951269012476, 'E': -0.04623642333363459, 'D': -0.038875020303892484, 'G': -0.026345240520987755, 'F': -0.006142333610657802, 'I': 0.01567474012457205, 'H': -0.04451192021793893, 'K': -0.02729736366117636, 'M': 0.024480951269012476, 'L': -0.0861378636841098, 'N': -0.07102641808830958, 'Q': -0.0833267828747263, 'P': 0.03874394016648952, 'S': -0.00562719096177471, 'R': -0.1018062744884454, 'T': -0.05138629601514609, 'W': -0.05316120687195523, 'V': -0.03020442356805448, 'Y': 0.03874394016648952}, '2': {'A': 0.011395087461859415, 'C': 0.0168843188533921, 'E': -0.1018062744884454, 'D': 0.04675661756807379, 'G': 0.04675661756807379, 'F': -0.04910008418106103, 'I': 0.022717557385383016, 'H': -0.04451192021793893, 'K': -0.03436846669548156, 'M': -0.12556902791205748, 'L': -0.05480584335651469, 'N': -0.0025800685461681966, 'Q': -0.16471498132214918, 'P': -0.09028822401539179, 'S': 0.028272487493634407, 'R': -0.10622579216764029, 'T': -0.01941657968669812, 'W': -0.07484581410634417, 'V': 0.00645352782477357, 'Y': -0.024382127854076063}}, 'D': {'1': {'A': 0.013609049539262657, 'C': 0.012165562883285503, 'E': 0.003684594114903414, 'D': -0.06556595367426897, 'G': 0.013609049539262657, 'F': -0.07102641808830958, 'I': 0.04870036935053278, 'H': 0.032776285985872684, 'K': 0.011395087461859415, 'M': 0.0349707542659746, 'L': -0.06988810312208515, 'N': -0.06556595367426897, 'Q': -0.006142333610657802, 'P': -0.010046224002942469, 'S': 0.0006835541903349233, 'R': -0.010046224002942469, 'T': -0.03436846669548156, 'W': 0.020946765281766682, 'V': -0.0025800685461681966, 'Y': 0.04776273163273419}, '3': {'A': 0.04776273163273419, 'C': 0.0, 'E': -0.03436846669548156, 'D': -0.10638794819452413, 'G': -0.013372661689246619, 'F': -0.04376820838049898, 'I': 0.01567474012457205, 'H': 0.04187169402466573, 'K': 0.030631971223768914, 'M': 0.012165562883285503, 'L': 0.024225772187906502, 'N': 0.027583643407040958, 'Q': -0.030295291456180935, 'P': -0.0025800685461681966, 'S': -0.0935245518404199, 'R': -0.0025800685461681966, 'T': -0.02275859463161221, 'W': 0.020946765281766682, 'V': -0.01629497620387594, 'Y': -0.010046224002942469}, '2': {'A': -0.04376820838049898, 'C': 0.006617407697849104, 'E': -0.0025800685461681966, 'D': -0.03436846669548156, 'G': -0.039802799595950934, 'F': -0.03436846669548156, 'I': -0.05493249778008978, 'H': 0.012165562883285503, 'K': 0.05382076673185387, 'M': 0.024480951269012476, 'L': -0.04321985603992387, 'N': 0.04776273163273419, 'Q': 0.00645352782477357, 'P': -0.014343392801833152, 'S': 0.054395728676378936, 'R': 0.040377682024235036, 'T': 0.003684594114903414, 'W': -0.2454799456140989, 'V': -0.06049892261445926, 'Y': 0.03874394016648952}}, 'G': {'1': {'A': 0.040968024847340384, 'C': 0.024480951269012476, 'E': -0.04910008418106103, 'D': -0.06049892261445926, 'G': -0.03319061025777578, 'F': -0.026345240520987755, 'I': 0.01567474012457205, 'H': -0.010046224002942469, 'K': 0.04776273163273419, 'M': -0.014343392801833152, 'L': 0.019417161133744282, 'N': 0.0006835541903349233, 'Q': 0.03874394016648952, 'P': -0.1135860325071056, 'S': 0.03172511813607717, 'R': -0.026345240520987755, 'T': 0.012620959974104402, 'W': -0.04451192021793893, 'V': 0.04675661756807379, 'Y': 0.036949901585717475}, '3': {'A': 0.051889226324338296, 'C': 0.012165562883285503, 'E': 0.036949901585717475, 'D': -0.010631130656995544, 'G': -0.18310124470679154, 'F': 0.0006835541903349233, 'I': 0.053213309061158745, 'H': 0.027583643407040958, 'K': 0.017606575471805455, 'M': -0.05316120687195523, 'L': -0.019656596969094435, 'N': 0.040377682024235036, 'Q': -0.1298467985096191, 'P': -0.01629497620387594, 'S': 0.0028143326873503747, 'R': 0.05257052053506415, 'T': -0.008054101281370652, 'W': -0.07484581410634417, 'V': 0.057288921311686634, 'Y': 0.040377682024235036}, '2': {'A': 0.03172511813607717, 'C': 0.0168843188533921, 'E': -0.07692808111427749, 'D': 0.011395087461859415, 'G': -0.02729736366117636, 'F': -0.01629497620387594, 'I': -0.0025800685461681966, 'H': 0.036949901585717475, 'K': 0.019417161133744282, 'M': 0.032776285985872684, 'L': -0.008986428611576117, 'N': 0.032776285985872684, 'Q': -0.010046224002942469, 'P': 0.0349707542659746, 'S': 0.0294825797695118, 'R': -0.06001462250136521, 'T': -0.026345240520987755, 'W': 0.0349707542659746, 'V': 0.008073438347626579, 'Y': -0.0025800685461681966}}, 'F': {'1': {'A': 0.04870036935053278, 'C': 0.012165562883285503, 'E': -0.010046224002942469, 'D': 0.044506588635158516, 'G': -0.07732250515566784, 'F': 0.05039639829479626, 'I': 0.044506588635158516, 'H': 0.0168843188533921, 'K': 0.025649889765157582, 'M': 0.024480951269012476, 'L': -0.08775394018602087, 'N': -0.09028822401539179, 'Q': -0.04376820838049898, 'P': -0.014343392801833152, 'S': 0.024225772187906502, 'R': -0.03436846669548156, 'T': 0.009016289585226897, 'W': -0.05316120687195523, 'V': 0.036949901585717475, 'Y': 0.03874394016648952}, '3': {'A': 0.030329330360253936, 'C': 0.006617407697849104, 'E': -0.03020442356805448, 'D': 0.04187169402466573, 'G': 0.013609049539262657, 'F': 0.019417161133744282, 'I': -0.05493249778008978, 'H': 0.020946765281766682, 'K': 0.00645352782477357, 'M': 0.027583643407040958, 'L': 0.006407310151787433, 'N': 0.003684594114903414, 'Q': -0.03436846669548156, 'P': 0.040377682024235036, 'S': 0.026996754488264534, 'R': -0.0025800685461681966, 'T': -0.09028822401539179, 'W': 0.020946765281766682, 'V': 0.009016289585226897, 'Y': 0.0006835541903349233}, '2': {'A': 0.022717557385383016, 'C': 0.0168843188533921, 'E': -0.0025800685461681966, 'D': -0.05578422385757292, 'G': -0.038875020303892484, 'F': 0.003684594114903414, 'I': 0.04187169402466573, 'H': 0.012165562883285503, 'K': -0.05138629601514609, 'M': 0.03874394016648952, 'L': 0.05494073457579573, 'N': 0.045674240978054864, 'Q': 0.03874394016648952, 'P': -0.07259262241894178, 'S': 0.003684594114903414, 'R': -0.019096467004301038, 'T': -0.006142333610657802, 'W': 0.0, 'V': -0.01941657968669812, 'Y': -0.014343392801833152}}, 'I': {'1': {'A': -0.006142333610657802, 'C': 0.024480951269012476, 'E': 0.04776273163273419, 'D': 0.040377682024235036, 'G': 0.04870036935053278, 'F': 0.03874394016648952, 'I': 0.04776273163273419, 'H': -0.0369548777305301, 'K': 0.03874394016648952, 'M': 0.04324316860913081, 'L': 0.009660872322431848, 'N': -0.024382127854076063, 'Q': 0.045674240978054864, 'P': -0.019096467004301038, 'S': 0.03172511813607717, 'R': -0.038875020303892484, 'T': -0.0025800685461681966, 'W': 0.0168843188533921, 'V': 0.04776273163273419, 'Y': 0.03874394016648952}, '3': {'A': 0.01567474012457205, 'C': 0.012165562883285503, 'E': 0.04776273163273419, 'D': 0.04324316860913081, 'G': -0.03319061025777578, 'F': 0.04870036935053278, 'I': -0.0025800685461681966, 'H': 0.030329330360253936, 'K': 0.04870036935053278, 'M': 0.027583643407040958, 'L': 0.053213309061158745, 'N': -0.04910008418106103, 'Q': -0.024382127854076063, 'P': -0.030295291456180935, 'S': 0.0559497792080586, 'R': 0.030329330360253936, 'T': 0.04675661756807379, 'W': 0.030329330360253936, 'V': 0.040377682024235036, 'Y': -0.0025800685461681966}, '2': {'A': 0.04776273163273419, 'C': 0.030329330360253936, 'E': 0.045674240978054864, 'D': 0.045674240978054864, 'G': 0.04776273163273419, 'F': 0.036949901585717475, 'I': 0.044506588635158516, 'H': 0.024480951269012476, 'K': -0.01629497620387594, 'M': 0.020946765281766682, 'L': 0.025649889765157582, 'N': 0.04776273163273419, 'Q': -0.0684106140721089, 'P': 0.036949901585717475, 'S': 0.05257052053506415, 'R': -0.06133951839049299, 'T': -0.0025800685461681966, 'W': -0.06315838882014431, 'V': 0.028272487493634407, 'Y': 0.036949901585717475}}, 'H': {'1': {'A': -0.024382127854076063, 'C': -0.07484581410634417, 'E': -0.0369548777305301, 'D': 0.0168843188533921, 'G': -0.0025800685461681966, 'F': -0.014343392801833152, 'I': -0.010046224002942469, 'H': 0.04187169402466573, 'K': 0.030329330360253936, 'M': -0.04451192021793893, 'L': -0.05493249778008978, 'N': 0.020946765281766682, 'Q': 0.012165562883285503, 'P': -0.04451192021793893, 'S': -0.014343392801833152, 'R': 0.0168843188533921, 'T': 0.012165562883285503, 'W': 0.020946765281766682, 'V': -0.0369548777305301, 'Y': 0.027583643407040958}, '3': {'A': 0.040377682024235036, 'C': 0.012165562883285503, 'E': -0.019096467004301038, 'D': -0.019096467004301038, 'G': 0.027583643407040958, 'F': 0.0168843188533921, 'I': 0.020946765281766682, 'H': 0.0349707542659746, 'K': -0.019096467004301038, 'M': 0.012165562883285503, 'L': 0.0349707542659746, 'N': -0.0369548777305301, 'Q': -0.14954527080808203, 'P': 0.027583643407040958, 'S': 0.032776285985872684, 'R': -0.04451192021793893, 'T': -0.006142333610657802, 'W': 0.006617407697849104, 'V': -0.1638266840807036, 'Y': 0.0168843188533921}, '2': {'A': 0.030329330360253936, 'C': 0.006617407697849104, 'E': -0.030295291456180935, 'D': -0.09483381259375213, 'G': 0.020946765281766682, 'F': -0.04451192021793893, 'I': 0.0349707542659746, 'H': 0.030329330360253936, 'K': 0.032776285985872684, 'M': 0.006617407697849104, 'L': -0.05493249778008978, 'N': 0.020946765281766682, 'Q': -0.07625488084424975, 'P': 0.030329330360253936, 'S': -0.010046224002942469, 'R': 0.030329330360253936, 'T': 0.032776285985872684, 'W': 0.0168843188533921, 'V': -0.11861989237166075, 'Y': -0.019096467004301038}}, 'K': {'1': {'A': -0.00333764710809467, 'C': 0.020946765281766682, 'E': -0.02785955606468368, 'D': -0.047274213364928, 'G': -0.01629497620387594, 'F': 0.04187169402466573, 'I': 0.04870036935053278, 'H': -0.05493249778008978, 'K': 0.024225772187906502, 'M': 0.030329330360253936, 'L': -0.025678671227889992, 'N': -0.038875020303892484, 'Q': 0.030329330360253936, 'P': 0.040377682024235036, 'S': 0.009016289585226897, 'R': -0.010631130656995544, 'T': -0.05138629601514609, 'W': -0.05316120687195523, 'V': -0.03319061025777578, 'Y': -0.10622579216764029}, '3': {'A': 0.019417161133744282, 'C': -0.05316120687195523, 'E': -0.12545795427689596, 'D': 0.022717557385383016, 'G': 0.05039639829479626, 'F': -0.0025800685461681966, 'I': -0.03436846669548156, 'H': -0.05493249778008978, 'K': 0.024225772187906502, 'M': 0.032776285985872684, 'L': -0.017244369636663145, 'N': 0.04324316860913081, 'Q': -0.06049892261445926, 'P': -0.12549426816886794, 'S': -0.02275859463161221, 'R': 0.00645352782477357, 'T': -0.026345240520987755, 'W': -0.06315838882014431, 'V': 0.053213309061158745, 'Y': 0.044506588635158516}, '2': {'A': 0.003684594114903414, 'C': -0.06315838882014431, 'E': -0.013372661689246619, 'D': 0.053213309061158745, 'G': 0.04675661756807379, 'F': -0.047274213364928, 'I': -0.00562719096177471, 'H': -0.07625488084424975, 'K': -0.017244369636663145, 'M': 0.036949901585717475, 'L': 0.017806440711848785, 'N': 0.040377682024235036, 'Q': -0.04910008418106103, 'P': -0.09789024835049301, 'S': -0.036398849628528344, 'R': 0.0006835541903349233, 'T': -0.04342095347998651, 'W': -0.07625488084424975, 'V': -0.03436846669548156, 'Y': 0.009016289585226897}}, 'M': {'1': {'A': 0.032776285985872684, 'C': 0.0, 'E': -0.08500674967051082, 'D': 0.020946765281766682, 'G': 0.040377682024235036, 'F': 0.036949901585717475, 'I': 0.024480951269012476, 'H': 0.012165562883285503, 'K': 0.027583643407040958, 'M': 0.012165562883285503, 'L': -0.0025800685461681966, 'N': 0.032776285985872684, 'Q': -0.030295291456180935, 'P': -0.0369548777305301, 'S': -0.010046224002942469, 'R': -0.08869277210647576, 'T': 0.0349707542659746, 'W': 0.012165562883285503, 'V': 0.0168843188533921, 'Y': 0.020946765281766682}, '3': {'A': 0.0349707542659746, 'C': 0.012165562883285503, 'E': 0.024480951269012476, 'D': -0.06315838882014431, 'G': 0.027583643407040958, 'F': -0.04451192021793893, 'I': 0.024480951269012476, 'H': 0.006617407697849104, 'K': 0.036949901585717475, 'M': 0.0168843188533921, 'L': 0.0006835541903349233, 'N': 0.027583643407040958, 'Q': 0.024480951269012476, 'P': 0.03874394016648952, 'S': 0.027583643407040958, 'R': -0.07625488084424975, 'T': -0.014343392801833152, 'W': 0.012165562883285503, 'V': 0.024480951269012476, 'Y': -0.06315838882014431}, '2': {'A': 0.030329330360253936, 'C': 0.006617407697849104, 'E': 0.0349707542659746, 'D': -0.024382127854076063, 'G': 0.036949901585717475, 'F': -0.019096467004301038, 'I': 0.027583643407040958, 'H': 0.020946765281766682, 'K': -0.006142333610657802, 'M': 0.020946765281766682, 'L': -0.0684106140721089, 'N': 0.006617407697849104, 'Q': 0.020946765281766682, 'P': 0.024480951269012476, 'S': 0.032776285985872684, 'R': 0.027583643407040958, 'T': 0.024480951269012476, 'W': 0.0, 'V': -0.019096467004301038, 'Y': -0.06315838882014431}}, 'L': {'1': {'A': 0.03375842390149243, 'C': 0.0349707542659746, 'E': -0.01780583125577884, 'D': -0.047274213364928, 'G': -0.03761510355173528, 'F': -0.05628490053442865, 'I': 0.019417161133744282, 'H': 0.04187169402466573, 'K': -0.04308868374492667, 'M': 0.036949901585717475, 'L': 0.042845696526311414, 'N': 0.017606575471805455, 'Q': -0.07259262241894178, 'P': 0.05382076673185387, 'S': 0.03809841172711378, 'R': -0.02729736366117636, 'T': 0.0028143326873503747, 'W': 0.027583643407040958, 'V': -0.010909537436089611, 'Y': -0.008054101281370652}, '3': {'A': 0.06009555249030423, 'C': -0.019096467004301038, 'E': -0.06396226892452955, 'D': 0.04957629180025336, 'G': 0.009660872322431848, 'F': -0.02729736366117636, 'I': 0.028272487493634407, 'H': -0.02275859463161221, 'K': 0.028272487493634407, 'M': -0.010046224002942469, 'L': -0.0051566114517971415, 'N': -0.00562719096177471, 'Q': -0.04342095347998651, 'P': -0.030161659351683988, 'S': 0.025649889765157582, 'R': 0.011395087461859415, 'T': -0.0011741224784317438, 'W': -0.14954527080808203, 'V': -0.01780583125577884, 'Y': 0.05382076673185387}, '2': {'A': -0.0195681762514733, 'C': 0.024480951269012476, 'E': -0.07114104530464727, 'D': -0.010909537436089611, 'G': -0.022011762261653127, 'F': 0.054395728676378936, 'I': -0.026345240520987755, 'H': -0.07625488084424975, 'K': 0.025968928462873676, 'M': 0.032776285985872684, 'L': 0.016101751959598034, 'N': -0.05275551846746037, 'Q': -0.05138629601514609, 'P': -0.00562719096177471, 'S': 0.041617589215022004, 'R': -0.039802799595950934, 'T': 0.0294825797695118, 'W': 0.0349707542659746, 'V': 0.028272487493634407, 'Y': 0.04776273163273419}}, 'N': {'1': {'A': 0.04187169402466573, 'C': 0.012165562883285503, 'E': -0.010046224002942469, 'D': 0.036949901585717475, 'G': -0.0833267828747263, 'F': -0.0833267828747263, 'I': 0.036949901585717475, 'H': 0.0168843188533921, 'K': -0.10638794819452413, 'M': -0.05316120687195523, 'L': -0.047274213364928, 'N': -0.06133951839049299, 'Q': -0.0369548777305301, 'P': 0.003684594114903414, 'S': 0.04187169402466573, 'R': 0.032776285985872684, 'T': 0.045674240978054864, 'W': -0.11861989237166075, 'V': 0.01567474012457205, 'Y': 0.0349707542659746}, '3': {'A': 0.013609049539262657, 'C': -0.07484581410634417, 'E': -0.11540673966076874, 'D': -0.10594774921748154, 'G': -0.038875020303892484, 'F': 0.044506588635158516, 'I': 0.003684594114903414, 'H': -0.05316120687195523, 'K': -0.06049892261445926, 'M': 0.030329330360253936, 'L': -0.008054101281370652, 'N': 0.0349707542659746, 'Q': 0.032776285985872684, 'P': 0.0168843188533921, 'S': -0.02275859463161221, 'R': 0.032776285985872684, 'T': 0.030329330360253936, 'W': -0.0369548777305301, 'V': 0.017606575471805455, 'Y': -0.09483381259375213}, '2': {'A': 0.032776285985872684, 'C': 0.006617407697849104, 'E': -0.07102641808830958, 'D': -0.09028822401539179, 'G': -0.038875020303892484, 'F': 0.03874394016648952, 'I': 0.036949901585717475, 'H': -0.04451192021793893, 'K': 0.017606575471805455, 'M': -0.07484581410634417, 'L': 0.009016289585226897, 'N': -0.0684106140721089, 'Q': 0.03874394016648952, 'P': 0.0349707542659746, 'S': -0.026345240520987755, 'R': 0.030329330360253936, 'T': -0.010631130656995544, 'W': -0.06315838882014431, 'V': -0.038875020303892484, 'Y': -0.019096467004301038}}, 'Q': {'1': {'A': 0.009016289585226897, 'C': 0.020946765281766682, 'E': -0.13274526499370126, 'D': -0.05493249778008978, 'G': 0.009016289585226897, 'F': 0.04324316860913081, 'I': 0.04187169402466573, 'H': -0.08500674967051082, 'K': -0.07102641808830958, 'M': -0.04451192021793893, 'L': 0.011395087461859415, 'N': -0.11861989237166075, 'Q': -0.010046224002942469, 'P': -0.030295291456180935, 'S': 0.045674240978054864, 'R': -0.0684106140721089, 'T': -0.08500674967051082, 'W': -0.04451192021793893, 'V': 0.04187169402466573, 'Y': 0.024480951269012476}, '3': {'A': 0.022717557385383016, 'C': 0.006617407697849104, 'E': -0.010046224002942469, 'D': -0.04376820838049898, 'G': -0.024382127854076063, 'F': -0.05493249778008978, 'I': -0.09028822401539179, 'H': -0.06315838882014431, 'K': 0.04324316860913081, 'M': -0.024382127854076063, 'L': -0.010631130656995544, 'N': -0.0684106140721089, 'Q': 0.009016289585226897, 'P': -0.030295291456180935, 'S': 0.00645352782477357, 'R': 0.032776285985872684, 'T': -0.019096467004301038, 'W': -0.11861989237166075, 'V': -0.0684106140721089, 'Y': 0.032776285985872684}, '2': {'A': 0.04957629180025336, 'C': 0.012165562883285503, 'E': 0.003684594114903414, 'D': 0.0349707542659746, 'G': -0.14954527080808203, 'F': -0.09789024835049301, 'I': 0.017606575471805455, 'H': 0.012165562883285503, 'K': -0.10622579216764029, 'M': -0.030295291456180935, 'L': -0.09971963576774057, 'N': -0.024382127854076063, 'Q': -0.05493249778008978, 'P': 0.0349707542659746, 'S': 0.04776273163273419, 'R': 0.04324316860913081, 'T': -0.019096467004301038, 'W': 0.012165562883285503, 'V': -0.03436846669548156, 'Y': -0.09483381259375213}}, 'P': {'1': {'A': 0.013609049539262657, 'C': 0.020946765281766682, 'E': -0.00562719096177471, 'D': 0.020946765281766682, 'G': -0.01941657968669812, 'F': 0.036949901585717475, 'I': -0.019096467004301038, 'H': 0.036949901585717475, 'K': 0.04187169402466573, 'M': 0.012165562883285503, 'L': -0.030161659351683988, 'N': 0.030329330360253936, 'Q': 0.032776285985872684, 'P': 0.01567474012457205, 'S': -0.0935245518404199, 'R': 0.030329330360253936, 'T': 0.0006835541903349233, 'W': -0.06315838882014431, 'V': -0.04376820838049898, 'Y': -0.038875020303892484}, '3': {'A': 0.00645352782477357, 'C': 0.012165562883285503, 'E': -0.01941657968669812, 'D': -0.14918354273804352, 'G': -0.019096467004301038, 'F': -0.07102641808830958, 'I': 0.040377682024235036, 'H': 0.024480951269012476, 'K': 0.04324316860913081, 'M': 0.024480951269012476, 'L': 0.04870036935053278, 'N': 0.032776285985872684, 'Q': 0.0006835541903349233, 'P': -0.03020442356805448, 'S': 0.03874394016648952, 'R': -0.12556902791205748, 'T': -0.008054101281370652, 'W': 0.0168843188533921, 'V': 0.017606575471805455, 'Y': 0.0349707542659746}, '2': {'A': -0.01941657968669812, 'C': -0.05316120687195523, 'E': -0.010046224002942469, 'D': 0.0006835541903349233, 'G': -0.05628490053442865, 'F': 0.04187169402466573, 'I': 0.036949901585717475, 'H': 0.03874394016648952, 'K': 0.040377682024235036, 'M': 0.024480951269012476, 'L': -0.00562719096177471, 'N': 0.030329330360253936, 'Q': -0.05316120687195523, 'P': 0.04675661756807379, 'S': 0.013609049539262657, 'R': -0.019096467004301038, 'T': -0.17256515350071736, 'W': 0.012165562883285503, 'V': -0.02275859463161221, 'Y': 0.032776285985872684}}, 'S': {'1': {'A': 0.057695076252589586, 'C': 0.027583643407040958, 'E': 0.017606575471805455, 'D': -0.02458464150076406, 'G': 0.008073438347626579, 'F': 0.009016289585226897, 'I': 0.028272487493634407, 'H': 0.036949901585717475, 'K': -0.03319061025777578, 'M': 0.032776285985872684, 'L': 0.05915182092494603, 'N': 0.040377682024235036, 'Q': -0.014343392801833152, 'P': 0.009016289585226897, 'S': 0.025649889765157582, 'R': 0.04675661756807379, 'T': -0.00562719096177471, 'W': 0.012165562883285503, 'V': 0.012620959974104402, 'Y': 0.03874394016648952}, '3': {'A': -0.00562719096177471, 'C': -0.06315838882014431, 'E': 0.03276605093799826, 'D': 0.0294825797695118, 'G': 0.03730448520107278, 'F': -0.008054101281370652, 'I': -0.008054101281370652, 'H': 0.04187169402466573, 'K': 0.053213309061158745, 'M': 0.030329330360253936, 'L': 0.011175060617696728, 'N': -0.010046224002942469, 'Q': -0.006142333610657802, 'P': 0.013609049539262657, 'S': 0.0559497792080586, 'R': -0.006142333610657802, 'T': 0.022717557385383016, 'W': 0.027583643407040958, 'V': 0.003684594114903414, 'Y': 0.04957629180025336}, '2': {'A': 0.04957629180025336, 'C': -0.04451192021793893, 'E': 0.026996754488264534, 'D': -0.01629497620387594, 'G': 0.022717557385383016, 'F': 0.026996754488264534, 'I': 0.044506588635158516, 'H': 0.027583643407040958, 'K': 0.04957629180025336, 'M': -0.030295291456180935, 'L': -0.007147277369760984, 'N': 0.040377682024235036, 'Q': 0.04324316860913081, 'P': 0.025649889765157582, 'S': 0.0294825797695118, 'R': -0.03020442356805448, 'T': 0.011175060617696728, 'W': -0.030295291456180935, 'V': 0.03172511813607717, 'Y': 0.05257052053506415}}, 'R': {'1': {'A': 0.011395087461859415, 'C': 0.0168843188533921, 'E': -0.0369548777305301, 'D': 0.00645352782477357, 'G': -0.014343392801833152, 'F': 0.00645352782477357, 'I': 0.009016289585226897, 'H': 0.032776285985872684, 'K': 0.013609049539262657, 'M': 0.0168843188533921, 'L': 0.051889226324338296, 'N': 0.036949901585717475, 'Q': -0.21612687393275234, 'P': -0.024382127854076063, 'S': -0.06556595367426897, 'R': 0.003684594114903414, 'T': -0.024382127854076063, 'W': 0.024480951269012476, 'V': 0.04675661756807379, 'Y': 0.036949901585717475}, '3': {'A': -0.0025800685461681966, 'C': 0.027583643407040958, 'E': -0.04376820838049898, 'D': -0.010046224002942469, 'G': 0.019417161133744282, 'F': 0.04187169402466573, 'I': -0.038875020303892484, 'H': 0.012165562883285503, 'K': 0.0349707542659746, 'M': -0.07625488084424975, 'L': -0.07363539752174911, 'N': 0.04324316860913081, 'Q': 0.027583643407040958, 'P': -0.04910008418106103, 'S': 0.003684594114903414, 'R': -0.019096467004301038, 'T': -0.024382127854076063, 'W': 0.0168843188533921, 'V': 0.022717557385383016, 'Y': 0.040377682024235036}, '2': {'A': 0.05257052053506415, 'C': 0.006617407697849104, 'E': -0.04376820838049898, 'D': -0.014343392801833152, 'G': -0.04910008418106103, 'F': -0.03436846669548156, 'I': 0.045674240978054864, 'H': -0.09483381259375213, 'K': -0.03436846669548156, 'M': 0.020946765281766682, 'L': 0.019417161133744282, 'N': -0.006142333610657802, 'Q': -0.07625488084424975, 'P': -0.04376820838049898, 'S': 0.013609049539262657, 'R': 0.0006835541903349233, 'T': 0.011395087461859415, 'W': 0.012165562883285503, 'V': 0.03874394016648952, 'Y': 0.030329330360253936}}, 'T': {'1': {'A': 0.009016289585226897, 'C': 0.0168843188533921, 'E': -0.039802799595950934, 'D': 0.013609049539262657, 'G': 0.009016289585226897, 'F': 0.003684594114903414, 'I': 0.04324316860913081, 'H': -0.030295291456180935, 'K': -0.01941657968669812, 'M': 0.0168843188533921, 'L': 0.03276605093799826, 'N': -0.01941657968669812, 'Q': -0.07625488084424975, 'P': 0.01567474012457205, 'S': 0.022717557385383016, 'R': -0.006142333610657802, 'T': -0.0025800685461681966, 'W': -0.010046224002942469, 'V': 0.05545806617277234, 'Y': 0.03874394016648952}, '3': {'A': 0.003684594114903414, 'C': 0.0168843188533921, 'E': 0.01567474012457205, 'D': -0.01941657968669812, 'G': 0.025649889765157582, 'F': -0.026345240520987755, 'I': 0.032776285985872684, 'H': 0.0, 'K': -0.00562719096177471, 'M': -0.0369548777305301, 'L': 0.0028143326873503747, 'N': -0.04376820838049898, 'Q': 0.032776285985872684, 'P': 0.003684594114903414, 'S': 0.0294825797695118, 'R': 0.013609049539262657, 'T': 0.025649889765157582, 'W': 0.0168843188533921, 'V': -0.00333764710809467, 'Y': 0.027583643407040958}, '2': {'A': 0.021117567657584737, 'C': 0.0, 'E': -0.01629497620387594, 'D': 0.009016289585226897, 'G': -0.010631130656995544, 'F': 0.04324316860913081, 'I': -0.06556595367426897, 'H': -0.006142333610657802, 'K': -0.013372661689246619, 'M': 0.036949901585717475, 'L': 0.05545806617277234, 'N': -0.0684106140721089, 'Q': 0.0006835541903349233, 'P': -0.04376820838049898, 'S': 0.013609049539262657, 'R': 0.04776273163273419, 'T': 0.009016289585226897, 'W': 0.020946765281766682, 'V': 0.021117567657584737, 'Y': 0.036949901585717475}}, 'W': {'1': {'A': -0.0369548777305301, 'C': -0.07484581410634417, 'E': 0.020946765281766682, 'D': -0.18005572137120354, 'G': 0.024480951269012476, 'F': 0.012165562883285503, 'I': 0.024480951269012476, 'H': 0.0, 'K': -0.10594774921748154, 'M': 0.006617407697849104, 'L': 0.020946765281766682, 'N': 0.024480951269012476, 'Q': -0.05316120687195523, 'P': 0.006617407697849104, 'S': 0.027583643407040958, 'R': 0.006617407697849104, 'T': 0.0168843188533921, 'W': 0.006617407697849104, 'V': 0.032776285985872684, 'Y': 0.024480951269012476}, '3': {'A': -0.06315838882014431, 'C': 0.0, 'E': -0.19866260004519726, 'D': -0.0369548777305301, 'G': 0.0168843188533921, 'F': 0.006617407697849104, 'I': 0.024480951269012476, 'H': 0.0, 'K': 0.012165562883285503, 'M': 0.006617407697849104, 'L': -0.06315838882014431, 'N': 0.027583643407040958, 'Q': 0.0168843188533921, 'P': -0.05316120687195523, 'S': 0.0349707542659746, 'R': 0.020946765281766682, 'T': 0.027583643407040958, 'W': 0.012165562883285503, 'V': -0.030295291456180935, 'Y': 0.024480951269012476}, '2': {'A': 0.0, 'C': 0.012165562883285503, 'E': -0.09483381259375213, 'D': -0.07484581410634417, 'G': 0.030329330360253936, 'F': 0.0168843188533921, 'I': 0.012165562883285503, 'H': 0.024480951269012476, 'K': 0.027583643407040958, 'M': 0.006617407697849104, 'L': 0.020946765281766682, 'N': -0.05316120687195523, 'Q': -0.04451192021793893, 'P': -0.04451192021793893, 'S': -0.030295291456180935, 'R': 0.0168843188533921, 'T': -0.030295291456180935, 'W': 0.006617407697849104, 'V': 0.006617407697849104, 'Y': 0.0168843188533921}}, 'V': {'1': {'A': -0.010631130656995544, 'C': 0.012165562883285503, 'E': -0.02275859463161221, 'D': 0.05494073457579573, 'G': 0.017606575471805455, 'F': 0.013609049539262657, 'I': 0.00645352782477357, 'H': -0.030295291456180935, 'K': 0.05257052053506415, 'M': 0.032776285985872684, 'L': 0.030631971223768914, 'N': 0.04324316860913081, 'Q': -0.00562719096177471, 'P': 0.051889226324338296, 'S': 0.045674240978054864, 'R': -0.04376820838049898, 'T': 0.004656484820508226, 'W': -0.0369548777305301, 'V': 0.009016289585226897, 'Y': 0.03874394016648952}, '3': {'A': 0.05382076673185387, 'C': 0.0168843188533921, 'E': -0.04342095347998651, 'D': 0.045674240978054864, 'G': 0.025649889765157582, 'F': 0.044506588635158516, 'I': 0.04324316860913081, 'H': 0.0349707542659746, 'K': 0.026996754488264534, 'M': -0.006142333610657802, 'L': 0.014003089613122521, 'N': 0.003684594114903414, 'Q': -0.04376820838049898, 'P': 0.04675661756807379, 'S': -0.0011741224784317438, 'R': 0.04675661756807379, 'T': -0.010046224002942469, 'W': -0.04451192021793893, 'V': 0.017606575471805455, 'Y': 0.0006835541903349233}, '2': {'A': 0.03375842390149243, 'C': -0.019096467004301038, 'E': -0.0011741224784317438, 'D': -0.12137984368511133, 'G': 0.054395728676378936, 'F': 0.024225772187906502, 'I': 0.045674240978054864, 'H': -0.0025800685461681966, 'K': 0.036949901585717475, 'M': 0.024480951269012476, 'L': 0.0559497792080586, 'N': 0.044506588635158516, 'Q': 0.003684594114903414, 'P': -0.038875020303892484, 'S': 0.04776273163273419, 'R': -0.06049892261445926, 'T': 0.05257052053506415, 'W': 0.024480951269012476, 'V': 0.044506588635158516, 'Y': -0.0025800685461681966}}, 'Y': {'1': {'A': -0.04451192021793893, 'C': 0.0, 'E': 0.024480951269012476, 'D': 0.04187169402466573, 'G': 0.04187169402466573, 'F': 0.003684594114903414, 'I': 0.032776285985872684, 'H': 0.0168843188533921, 'K': 0.017606575471805455, 'M': -0.07484581410634417, 'L': 0.017606575471805455, 'N': 0.030329330360253936, 'Q': -0.014343392801833152, 'P': 0.027583643407040958, 'S': -0.01629497620387594, 'R': 0.013609049539262657, 'T': 0.00645352782477357, 'W': 0.006617407697849104, 'V': 0.044506588635158516, 'Y': -0.010046224002942469}, '3': {'A': 0.003684594114903414, 'C': -0.1332039145454917, 'E': 0.04324316860913081, 'D': -0.006142333610657802, 'G': 0.040377682024235036, 'F': -0.03436846669548156, 'I': 0.044506588635158516, 'H': -0.05316120687195523, 'K': -0.04910008418106103, 'M': 0.027583643407040958, 'L': 0.045674240978054864, 'N': 0.030329330360253936, 'Q': 0.030329330360253936, 'P': -0.014343392801833152, 'S': 0.04870036935053278, 'R': 0.036949901585717475, 'T': -0.0025800685461681966, 'W': 0.012165562883285503, 'V': 0.032776285985872684, 'Y': 0.032776285985872684}, '2': {'A': 0.04187169402466573, 'C': 0.0168843188533921, 'E': 0.04187169402466573, 'D': -0.05493249778008978, 'G': 0.04675661756807379, 'F': 0.024480951269012476, 'I': 0.045674240978054864, 'H': 0.027583643407040958, 'K': 0.04776273163273419, 'M': 0.0168843188533921, 'L': 0.04870036935053278, 'N': -0.05493249778008978, 'Q': -0.07625488084424975, 'P': 0.040377682024235036, 'S': -0.04910008418106103, 'R': 0.020946765281766682, 'T': -0.11540673966076874, 'W': 0.012165562883285503, 'V': 0.04324316860913081, 'Y': 0.036949901585717475}}}, '2': {'A': {'3': {'A': 0.04957629180025336, 'C': 0.0168843188533921, 'E': 0.013609049539262657, 'D': 0.009016289585226897, 'G': 0.053213309061158745, 'F': 0.0349707542659746, 'I': 0.045674240978054864, 'H': 0.024480951269012476, 'K': 0.009016289585226897, 'M': 0.032776285985872684, 'L': 0.030716330081647383, 'N': 0.0006835541903349233, 'Q': 0.009016289585226897, 'P': 0.022717557385383016, 'S': 0.03730448520107278, 'R': -0.02275859463161221, 'T': 0.019417161133744282, 'W': 0.0, 'V': -0.030161659351683988, 'Y': 0.04324316860913081}}, 'C': {'3': {'A': 0.0168843188533921, 'C': 0.0, 'E': 0.012165562883285503, 'D': 0.020946765281766682, 'G': -0.05316120687195523, 'F': 0.032776285985872684, 'I': 0.020946765281766682, 'H': 0.0, 'K': 0.012165562883285503, 'M': 0.006617407697849104, 'L': 0.027583643407040958, 'N': 0.006617407697849104, 'Q': -0.06315838882014431, 'P': -0.15016976580977406, 'S': 0.030329330360253936, 'R': 0.012165562883285503, 'T': 0.0168843188533921, 'W': 0.006617407697849104, 'V': 0.020946765281766682, 'Y': 0.006617407697849104}}, 'E': {'3': {'A': 0.054395728676378936, 'C': -0.08869277210647576, 'E': -0.09299328173765141, 'D': 0.017606575471805455, 'G': -0.04376820838049898, 'F': 0.003684594114903414, 'I': 0.003684594114903414, 'H': -0.05316120687195523, 'K': 0.0008735133055199623, 'M': -0.1638266840807036, 'L': -0.021582478523963035, 'N': 0.04776273163273419, 'Q': -0.0684106140721089, 'P': -0.04376820838049898, 'S': 0.04957629180025336, 'R': -0.010046224002942469, 'T': -0.01941657968669812, 'W': -0.06315838882014431, 'V': -0.0681475479431087, 'Y': 0.0006835541903349233}}, 'D': {'3': {'A': -0.02275859463161221, 'C': 0.012165562883285503, 'E': 0.003684594114903414, 'D': -0.06556595367426897, 'G': -0.02275859463161221, 'F': -0.03020442356805448, 'I': 0.011395087461859415, 'H': 0.032776285985872684, 'K': 0.011395087461859415, 'M': 0.0349707542659746, 'L': -0.017244369636663145, 'N': -0.06556595367426897, 'Q': -0.006142333610657802, 'P': -0.010046224002942469, 'S': -0.04376820838049898, 'R': -0.010046224002942469, 'T': -0.03436846669548156, 'W': 0.0168843188533921, 'V': -0.0025800685461681966, 'Y': 0.04776273163273419}}, 'G': {'3': {'A': 0.040292925194124474, 'C': 0.024480951269012476, 'E': -0.0025800685461681966, 'D': 0.013609049539262657, 'G': -0.00562719096177471, 'F': -0.026345240520987755, 'I': -0.05578422385757292, 'H': -0.010046224002942469, 'K': 0.04776273163273419, 'M': -0.014343392801833152, 'L': 0.017606575471805455, 'N': -0.0025800685461681966, 'Q': 0.03874394016648952, 'P': -0.1135860325071056, 'S': 0.030631971223768914, 'R': -0.026345240520987755, 'T': -0.010909537436089611, 'W': -0.04451192021793893, 'V': 0.04675661756807379, 'Y': 0.036949901585717475}}, 'F': {'3': {'A': 0.013609049539262657, 'C': 0.012165562883285503, 'E': 0.03874394016648952, 'D': 0.003684594114903414, 'G': -0.010631130656995544, 'F': 0.017606575471805455, 'I': 0.044506588635158516, 'H': 0.0168843188533921, 'K': 0.05382076673185387, 'M': 0.024480951269012476, 'L': -0.05138629601514609, 'N': -0.04376820838049898, 'Q': -0.04376820838049898, 'P': -0.0684106140721089, 'S': 0.024225772187906502, 'R': -0.03436846669548156, 'T': 0.04675661756807379, 'W': -0.05316120687195523, 'V': -0.014343392801833152, 'Y': 0.03874394016648952}}, 'I': {'3': {'A': -0.006142333610657802, 'C': 0.024480951269012476, 'E': 0.04776273163273419, 'D': 0.040377682024235036, 'G': 0.04870036935053278, 'F': 0.03874394016648952, 'I': 0.011395087461859415, 'H': -0.0369548777305301, 'K': 0.03874394016648952, 'M': 0.04324316860913081, 'L': 0.009660872322431848, 'N': 0.032776285985872684, 'Q': 0.00645352782477357, 'P': -0.019096467004301038, 'S': 0.006407310151787433, 'R': 0.003684594114903414, 'T': -0.04910008418106103, 'W': 0.0168843188533921, 'V': 0.04776273163273419, 'Y': 0.03874394016648952}}, 'H': {'3': {'A': -0.024382127854076063, 'C': 0.012165562883285503, 'E': -0.0369548777305301, 'D': 0.0168843188533921, 'G': -0.0025800685461681966, 'F': -0.014343392801833152, 'I': -0.06133951839049299, 'H': -0.006142333610657802, 'K': 0.030329330360253936, 'M': 0.024480951269012476, 'L': -0.05493249778008978, 'N': 0.020946765281766682, 'Q': 0.012165562883285503, 'P': -0.04451192021793893, 'S': 0.036949901585717475, 'R': 0.0168843188533921, 'T': 0.012165562883285503, 'W': 0.020946765281766682, 'V': -0.0369548777305301, 'Y': 0.027583643407040958}}, 'K': {'3': {'A': 0.025649889765157582, 'C': 0.020946765281766682, 'E': -0.02785955606468368, 'D': -0.013372661689246619, 'G': 0.017606575471805455, 'F': 0.04187169402466573, 'I': 0.04870036935053278, 'H': -0.006142333610657802, 'K': 0.024225772187906502, 'M': 0.030329330360253936, 'L': -0.003699764509114721, 'N': 0.003684594114903414, 'Q': 0.030329330360253936, 'P': 0.040377682024235036, 'S': 0.009016289585226897, 'R': 0.021117567657584737, 'T': -0.01629497620387594, 'W': -0.05316120687195523, 'V': -0.00333764710809467, 'Y': -0.006142333610657802}}, 'M': {'3': {'A': 0.030329330360253936, 'C': 0.0, 'E': -0.08500674967051082, 'D': 0.0168843188533921, 'G': 0.040377682024235036, 'F': 0.036949901585717475, 'I': 0.024480951269012476, 'H': 0.012165562883285503, 'K': 0.027583643407040958, 'M': 0.012165562883285503, 'L': -0.006142333610657802, 'N': -0.024382127854076063, 'Q': 0.027583643407040958, 'P': 0.027583643407040958, 'S': -0.019096467004301038, 'R': -0.08869277210647576, 'T': 0.0349707542659746, 'W': -0.07484581410634417, 'V': 0.0168843188533921, 'Y': 0.0168843188533921}}, 'L': {'3': {'A': 0.057288921311686634, 'C': -0.019096467004301038, 'E': 0.0023968760617405684, 'D': -0.08236553317619813, 'G': -0.015031740267939516, 'F': -0.0861378636841098, 'I': 0.019417161133744282, 'H': -0.0025800685461681966, 'K': 0.018971466957698562, 'M': 0.036949901585717475, 'L': 0.02415356351415868, 'N': 0.017606575471805455, 'Q': -0.008054101281370652, 'P': 0.053213309061158745, 'S': 0.015325578482297519, 'R': -0.02729736366117636, 'T': 0.0028143326873503747, 'W': 0.027583643407040958, 'V': 0.012620959974104402, 'Y': -0.008054101281370652}}, 'N': {'3': {'A': 0.04187169402466573, 'C': -0.07484581410634417, 'E': -0.010046224002942469, 'D': 0.036949901585717475, 'G': -0.038875020303892484, 'F': 0.003684594114903414, 'I': 0.036949901585717475, 'H': 0.0168843188533921, 'K': -0.06556595367426897, 'M': -0.05316120687195523, 'L': -0.047274213364928, 'N': -0.06133951839049299, 'Q': -0.0369548777305301, 'P': 0.044506588635158516, 'S': 0.040377682024235036, 'R': 0.032776285985872684, 'T': 0.045674240978054864, 'W': -0.11861989237166075, 'V': 0.04957629180025336, 'Y': 0.0349707542659746}}, 'Q': {'3': {'A': 0.009016289585226897, 'C': 0.020946765281766682, 'E': -0.26057863650358615, 'D': -0.11540673966076874, 'G': -0.03020442356805448, 'F': 0.04324316860913081, 'I': 0.04187169402466573, 'H': -0.14954527080808203, 'K': -0.07102641808830958, 'M': -0.04451192021793893, 'L': 0.011395087461859415, 'N': -0.04451192021793893, 'Q': -0.010046224002942469, 'P': 0.030329330360253936, 'S': 0.045674240978054864, 'R': -0.014343392801833152, 'T': -0.08500674967051082, 'W': 0.024480951269012476, 'V': -0.04910008418106103, 'Y': 0.024480951269012476}}, 'P': {'3': {'A': 0.013609049539262657, 'C': 0.020946765281766682, 'E': -0.036398849628528344, 'D': 0.020946765281766682, 'G': 0.01567474012457205, 'F': -0.0684106140721089, 'I': -0.019096467004301038, 'H': 0.036949901585717475, 'K': -0.0025800685461681966, 'M': 0.012165562883285503, 'L': -0.06396226892452955, 'N': 0.030329330360253936, 'Q': 0.032776285985872684, 'P': -0.01941657968669812, 'S': -0.01941657968669812, 'R': 0.030329330360253936, 'T': 0.0006835541903349233, 'W': -0.06315838882014431, 'V': -0.04376820838049898, 'Y': 0.044506588635158516}}, 'S': {'3': {'A': 0.03375842390149243, 'C': -0.0369548777305301, 'E': 0.05039639829479626, 'D': 0.0294825797695118, 'G': 0.006407310151787433, 'F': -0.03020442356805448, 'I': 0.028272487493634407, 'H': 0.036949901585717475, 'K': -0.00333764710809467, 'M': -0.024382127854076063, 'L': 0.05915182092494603, 'N': 0.040377682024235036, 'Q': -0.014343392801833152, 'P': 0.009016289585226897, 'S': 0.025649889765157582, 'R': 0.00645352782477357, 'T': -0.008054101281370652, 'W': 0.012165562883285503, 'V': 0.012620959974104402, 'Y': 0.03874394016648952}}, 'R': {'3': {'A': 0.011395087461859415, 'C': 0.0168843188533921, 'E': -0.0369548777305301, 'D': -0.07692808111427749, 'G': -0.0684106140721089, 'F': 0.00645352782477357, 'I': -0.03020442356805448, 'H': 0.032776285985872684, 'K': 0.04776273163273419, 'M': 0.0168843188533921, 'L': 0.051889226324338296, 'N': 0.036949901585717475, 'Q': -0.26057863650358615, 'P': 0.032776285985872684, 'S': -0.026345240520987755, 'R': 0.003684594114903414, 'T': 0.032776285985872684, 'W': 0.024480951269012476, 'V': 0.04675661756807379, 'Y': -0.014343392801833152}}, 'T': {'3': {'A': 0.009016289585226897, 'C': -0.06315838882014431, 'E': -0.039802799595950934, 'D': -0.06049892261445926, 'G': 0.04675661756807379, 'F': -0.038875020303892484, 'I': 0.04324316860913081, 'H': -0.030295291456180935, 'K': 0.01567474012457205, 'M': 0.0168843188533921, 'L': -0.017244369636663145, 'N': -0.01941657968669812, 'Q': -0.07625488084424975, 'P': -0.05578422385757292, 'S': -0.008054101281370652, 'R': -0.006142333610657802, 'T': -0.0025800685461681966, 'W': -0.010046224002942469, 'V': 0.0294825797695118, 'Y': 0.03874394016648952}}, 'W': {'3': {'A': -0.0369548777305301, 'C': -0.07484581410634417, 'E': 0.020946765281766682, 'D': -0.18005572137120354, 'G': -0.04451192021793893, 'F': 0.012165562883285503, 'I': 0.024480951269012476, 'H': 0.0, 'K': -0.0369548777305301, 'M': 0.006617407697849104, 'L': 0.020946765281766682, 'N': 0.020946765281766682, 'Q': -0.05316120687195523, 'P': 0.006617407697849104, 'S': 0.027583643407040958, 'R': 0.006617407697849104, 'T': 0.0168843188533921, 'W': 0.006617407697849104, 'V': 0.032776285985872684, 'Y': -0.04451192021793893}}, 'V': {'3': {'A': 0.021117567657584737, 'C': 0.012165562883285503, 'E': -0.02275859463161221, 'D': 0.05494073457579573, 'G': 0.017606575471805455, 'F': 0.013609049539262657, 'I': 0.00645352782477357, 'H': -0.0369548777305301, 'K': 0.022717557385383016, 'M': 0.032776285985872684, 'L': 0.0028143326873503747, 'N': 0.0006835541903349233, 'Q': -0.0681475479431087, 'P': 0.021117567657584737, 'S': 0.045674240978054864, 'R': 0.0006835541903349233, 'T': -0.0494107364497676, 'W': -0.0369548777305301, 'V': -0.03020442356805448, 'Y': -0.010046224002942469}}, 'Y': {'3': {'A': 0.024480951269012476, 'C': 0.0, 'E': 0.024480951269012476, 'D': 0.04187169402466573, 'G': -0.0025800685461681966, 'F': 0.044506588635158516, 'I': -0.08500674967051082, 'H': 0.0168843188533921, 'K': 0.017606575471805455, 'M': -0.07484581410634417, 'L': 0.017606575471805455, 'N': 0.030329330360253936, 'Q': -0.014343392801833152, 'P': 0.027583643407040958, 'S': 0.017606575471805455, 'R': 0.013609049539262657, 'T': -0.03436846669548156, 'W': 0.006617407697849104, 'V': 0.044506588635158516, 'Y': 0.036949901585717475}}}, '-1': {'A': {'1': {'A': 0.017806440711848785, 'C': 0.020946765281766682, 'E': 0.04957629180025336, 'D': 0.045674240978054864, 'G': 0.028272487493634407, 'F': -0.038875020303892484, 'I': 0.04957629180025336, 'H': -0.010046224002942469, 'K': -0.01629497620387594, 'M': -0.019096467004301038, 'L': 0.030631971223768914, 'N': -0.0833267828747263, 'Q': -0.05493249778008978, 'P': 0.04187169402466573, 'S': 0.022717557385383016, 'R': 0.04957629180025336, 'T': -0.02275859463161221, 'W': 0.030329330360253936, 'V': 0.0028143326873503747, 'Y': 0.009016289585226897}, '0': {'A': 0.01567474012457205, 'C': 0.0168843188533921, 'E': 0.013609049539262657, 'D': -0.03020442356805448, 'G': 0.024225772187906502, 'F': -0.019096467004301038, 'I': 0.045674240978054864, 'H': 0.024480951269012476, 'K': -0.026345240520987755, 'M': 0.032776285985872684, 'L': 0.014187028130436853, 'N': -0.038875020303892484, 'Q': 0.009016289585226897, 'P': 0.022717557385383016, 'S': 0.03809841172711378, 'R': -0.02275859463161221, 'T': 0.05116585944832461, 'W': 0.0, 'V': 0.026996754488264534, 'Y': -0.04376820838049898}, '3': {'A': 0.05808333405086175, 'C': 0.006617407697849104, 'E': -0.17863696267905121, 'D': 0.00645352782477357, 'G': 0.05382076673185387, 'F': -0.01629497620387594, 'I': 0.013609049539262657, 'H': -0.10594774921748154, 'K': 0.019417161133744282, 'M': -0.010046224002942469, 'L': 0.018971466957698562, 'N': 0.011395087461859415, 'Q': 0.04324316860913081, 'P': 0.04324316860913081, 'S': 0.021117567657584737, 'R': 0.017606575471805455, 'T': 0.01567474012457205, 'W': -0.05316120687195523, 'V': 0.025649889765157582, 'Y': 0.045674240978054864}, '2': {'A': 0.057695076252589586, 'C': 0.027583643407040958, 'E': 0.022717557385383016, 'D': 0.05116585944832461, 'G': 0.0008735133055199623, 'F': 0.04776273163273419, 'I': 0.040377682024235036, 'H': -0.04910008418106103, 'K': -0.047274213364928, 'M': -0.04451192021793893, 'L': 0.06009555249030423, 'N': 0.040377682024235036, 'Q': -0.1135860325071056, 'P': 0.04324316860913081, 'S': 0.05545806617277234, 'R': 0.00645352782477357, 'T': -0.10649417409462322, 'W': 0.0168843188533921, 'V': 0.011395087461859415, 'Y': -0.014343392801833152}}, 'C': {'1': {'A': -0.07484581410634417, 'C': 0.006617407697849104, 'E': -0.06315838882014431, 'D': 0.0, 'G': 0.027583643407040958, 'F': 0.0168843188533921, 'I': 0.024480951269012476, 'H': 0.006617407697849104, 'K': -0.08869277210647576, 'M': 0.0, 'L': 0.024480951269012476, 'N': 0.012165562883285503, 'Q': 0.020946765281766682, 'P': 0.0168843188533921, 'S': -0.0369548777305301, 'R': 0.012165562883285503, 'T': 0.020946765281766682, 'W': 0.006617407697849104, 'V': -0.04451192021793893, 'Y': -0.04451192021793893}, '0': {'A': 0.0168843188533921, 'C': 0.0, 'E': -0.07484581410634417, 'D': 0.020946765281766682, 'G': 0.020946765281766682, 'F': -0.024382127854076063, 'I': 0.020946765281766682, 'H': 0.0, 'K': 0.012165562883285503, 'M': 0.006617407697849104, 'L': -0.10594774921748154, 'N': 0.006617407697849104, 'Q': -0.06315838882014431, 'P': -0.06315838882014431, 'S': 0.030329330360253936, 'R': 0.012165562883285503, 'T': 0.0168843188533921, 'W': 0.006617407697849104, 'V': 0.020946765281766682, 'Y': 0.006617407697849104}, '3': {'A': 0.0168843188533921, 'C': 0.006617407697849104, 'E': 0.024480951269012476, 'D': 0.012165562883285503, 'G': 0.020946765281766682, 'F': 0.030329330360253936, 'I': -0.06315838882014431, 'H': 0.006617407697849104, 'K': 0.0168843188533921, 'M': 0.006617407697849104, 'L': -0.04451192021793893, 'N': -0.11861989237166075, 'Q': 0.012165562883285503, 'P': 0.024480951269012476, 'S': 0.012165562883285503, 'R': -0.15016976580977406, 'T': 0.006617407697849104, 'W': 0.006617407697849104, 'V': 0.020946765281766682, 'Y': 0.0}, '2': {'A': -0.05316120687195523, 'C': 0.012165562883285503, 'E': 0.0168843188533921, 'D': 0.020946765281766682, 'G': -0.08869277210647576, 'F': -0.05316120687195523, 'I': 0.027583643407040958, 'H': -0.07484581410634417, 'K': 0.024480951269012476, 'M': 0.006617407697849104, 'L': 0.012165562883285503, 'N': -0.05316120687195523, 'Q': 0.0168843188533921, 'P': 0.024480951269012476, 'S': 0.012165562883285503, 'R': 0.0, 'T': 0.024480951269012476, 'W': 0.006617407697849104, 'V': 0.006617407697849104, 'Y': -0.05316120687195523}}, 'E': {'1': {'A': 0.011395087461859415, 'C': 0.0168843188533921, 'E': -0.07363539752174911, 'D': 0.04675661756807379, 'G': 0.009016289585226897, 'F': -0.04910008418106103, 'I': 0.05257052053506415, 'H': -0.04451192021793893, 'K': 0.00645352782477357, 'M': -0.12556902791205748, 'L': -0.05480584335651469, 'N': -0.0025800685461681966, 'Q': -0.12549426816886794, 'P': -0.04376820838049898, 'S': 0.028272487493634407, 'R': -0.10622579216764029, 'T': -0.01941657968669812, 'W': -0.07484581410634417, 'V': 0.00645352782477357, 'Y': -0.024382127854076063}, '0': {'A': 0.028272487493634407, 'C': -0.08869277210647576, 'E': -0.06632503465549011, 'D': 0.017606575471805455, 'G': -0.038875020303892484, 'F': 0.003684594114903414, 'I': 0.003684594114903414, 'H': -0.05316120687195523, 'K': -0.02729736366117636, 'M': -0.1638266840807036, 'L': -0.04308868374492667, 'N': 0.04776273163273419, 'Q': -0.12556902791205748, 'P': 0.0006835541903349233, 'S': 0.01567474012457205, 'R': -0.010046224002942469, 'T': -0.01941657968669812, 'W': 0.0168843188533921, 'V': -0.0681475479431087, 'Y': -0.04376820838049898}, '3': {'A': 0.0028143326873503747, 'C': -0.07484581410634417, 'E': 0.008073438347626579, 'D': -0.06049892261445926, 'G': -0.15803779507793939, 'F': 0.003684594114903414, 'I': 0.04187169402466573, 'H': -0.024382127854076063, 'K': -0.08174305534071265, 'M': 0.020946765281766682, 'L': 0.008073438347626579, 'N': -0.014343392801833152, 'Q': -0.1135860325071056, 'P': -0.06049892261445926, 'S': -0.00562719096177471, 'R': 0.009016289585226897, 'T': 0.009016289585226897, 'W': 0.012165562883285503, 'V': 0.019417161133744282, 'Y': -0.13687950266068458}, '2': {'A': -0.01941657968669812, 'C': 0.024480951269012476, 'E': -0.04623642333363459, 'D': -0.038875020303892484, 'G': -0.026345240520987755, 'F': -0.006142333610657802, 'I': 0.04957629180025336, 'H': -0.04451192021793893, 'K': -0.02729736366117636, 'M': 0.024480951269012476, 'L': -0.05628490053442865, 'N': -0.07102641808830958, 'Q': -0.038875020303892484, 'P': 0.03874394016648952, 'S': -0.00562719096177471, 'R': -0.1018062744884454, 'T': -0.08775394018602087, 'W': 0.020946765281766682, 'V': -0.03020442356805448, 'Y': 0.03874394016648952}}, 'D': {'1': {'A': -0.04376820838049898, 'C': 0.006617407697849104, 'E': -0.0025800685461681966, 'D': -0.03436846669548156, 'G': -0.008054101281370652, 'F': 0.00645352782477357, 'I': -0.006142333610657802, 'H': 0.012165562883285503, 'K': 0.05382076673185387, 'M': 0.024480951269012476, 'L': -0.017244369636663145, 'N': 0.04776273163273419, 'Q': 0.00645352782477357, 'P': -0.014343392801833152, 'S': 0.054395728676378936, 'R': 0.040377682024235036, 'T': 0.044506588635158516, 'W': -0.2454799456140989, 'V': -0.02275859463161221, 'Y': 0.03874394016648952}, '0': {'A': 0.013609049539262657, 'C': 0.012165562883285503, 'E': 0.044506588635158516, 'D': -0.026345240520987755, 'G': 0.013609049539262657, 'F': 0.009016289585226897, 'I': 0.04870036935053278, 'H': 0.032776285985872684, 'K': 0.011395087461859415, 'M': 0.0349707542659746, 'L': -0.04321985603992387, 'N': -0.06556595367426897, 'Q': -0.006142333610657802, 'P': -0.010046224002942469, 'S': 0.04324316860913081, 'R': -0.010046224002942469, 'T': -0.03436846669548156, 'W': 0.020946765281766682, 'V': -0.0025800685461681966, 'Y': 0.04776273163273419}, '3': {'A': 0.019417161133744282, 'C': 0.0168843188533921, 'E': 0.036949901585717475, 'D': 0.003684594114903414, 'G': 0.003684594114903414, 'F': 0.0349707542659746, 'I': -0.01629497620387594, 'H': -0.006142333610657802, 'K': -0.06049892261445926, 'M': -0.019096467004301038, 'L': 0.0028143326873503747, 'N': -0.0684106140721089, 'Q': 0.019417161133744282, 'P': 0.04187169402466573, 'S': -0.013372661689246619, 'R': 0.003684594114903414, 'T': 0.04776273163273419, 'W': 0.020946765281766682, 'V': 0.0006835541903349233, 'Y': 0.036949901585717475}, '2': {'A': 0.04776273163273419, 'C': 0.0, 'E': -0.03436846669548156, 'D': -0.06556595367426897, 'G': -0.013372661689246619, 'F': -0.04376820838049898, 'I': 0.04957629180025336, 'H': 0.04187169402466573, 'K': 0.030631971223768914, 'M': 0.012165562883285503, 'L': 0.024225772187906502, 'N': 0.027583643407040958, 'Q': -0.030295291456180935, 'P': 0.04187169402466573, 'S': -0.01941657968669812, 'R': -0.0025800685461681966, 'T': 0.013609049539262657, 'W': 0.020946765281766682, 'V': -0.01629497620387594, 'Y': -0.010046224002942469}}, 'G': {'1': {'A': 0.03172511813607717, 'C': 0.0168843188533921, 'E': -0.12137984368511133, 'D': 0.011395087461859415, 'G': -0.02729736366117636, 'F': -0.05138629601514609, 'I': -0.0025800685461681966, 'H': 0.036949901585717475, 'K': 0.019417161133744282, 'M': 0.032776285985872684, 'L': 0.03647594546518123, 'N': -0.024382127854076063, 'Q': -0.010046224002942469, 'P': 0.0349707542659746, 'S': 0.0028143326873503747, 'R': -0.09078628116811885, 'T': -0.06556595367426897, 'W': -0.019096467004301038, 'V': 0.008073438347626579, 'Y': 0.04187169402466573}, '0': {'A': 0.040968024847340384, 'C': 0.024480951269012476, 'E': -0.09789024835049301, 'D': -0.06049892261445926, 'G': -0.03319061025777578, 'F': -0.06556595367426897, 'I': 0.01567474012457205, 'H': -0.06133951839049299, 'K': -0.026345240520987755, 'M': -0.014343392801833152, 'L': 0.019417161133744282, 'N': -0.04376820838049898, 'Q': -0.010046224002942469, 'P': -0.1135860325071056, 'S': 0.03172511813607717, 'R': -0.026345240520987755, 'T': 0.05808333405086175, 'W': 0.024480951269012476, 'V': 0.04675661756807379, 'Y': 0.036949901585717475}, '3': {'A': 0.05686360251705872, 'C': 0.024480951269012476, 'E': -0.006142333610657802, 'D': -0.05578422385757292, 'G': 0.01567474012457205, 'F': -0.07692808111427749, 'I': 0.04675661756807379, 'H': -0.0369548777305301, 'K': 0.025649889765157582, 'M': 0.032776285985872684, 'L': 0.015325578482297519, 'N': -0.05493249778008978, 'Q': -0.05138629601514609, 'P': -0.05578422385757292, 'S': -0.010631130656995544, 'R': -0.07692808111427749, 'T': -0.010631130656995544, 'W': 0.0168843188533921, 'V': -0.02729736366117636, 'Y': 0.04324316860913081}, '2': {'A': 0.021117567657584737, 'C': 0.012165562883285503, 'E': 0.036949901585717475, 'D': -0.04342095347998651, 'G': -0.1405416302879957, 'F': 0.04324316860913081, 'I': 0.053213309061158745, 'H': 0.027583643407040958, 'K': -0.05138629601514609, 'M': -0.05316120687195523, 'L': -0.019656596969094435, 'N': 0.040377682024235036, 'Q': -0.17863696267905121, 'P': -0.01629497620387594, 'S': 0.0028143326873503747, 'R': 0.05257052053506415, 'T': -0.008054101281370652, 'W': -0.07484581410634417, 'V': 0.03375842390149243, 'Y': 0.040377682024235036}}, 'F': {'1': {'A': 0.05257052053506415, 'C': 0.0168843188533921, 'E': -0.0025800685461681966, 'D': -0.05578422385757292, 'G': 0.003684594114903414, 'F': 0.003684594114903414, 'I': 0.04187169402466573, 'H': 0.012165562883285503, 'K': -0.08775394018602087, 'M': 0.03874394016648952, 'L': 0.05494073457579573, 'N': 0.045674240978054864, 'Q': 0.03874394016648952, 'P': -0.07259262241894178, 'S': -0.038875020303892484, 'R': -0.019096467004301038, 'T': -0.006142333610657802, 'W': 0.0, 'V': -0.05578422385757292, 'Y': -0.014343392801833152}, '0': {'A': 0.04870036935053278, 'C': 0.012165562883285503, 'E': -0.06133951839049299, 'D': 0.044506588635158516, 'G': -0.07732250515566784, 'F': 0.05039639829479626, 'I': 0.044506588635158516, 'H': 0.0168843188533921, 'K': 0.025649889765157582, 'M': 0.024480951269012476, 'L': -0.08775394018602087, 'N': -0.09028822401539179, 'Q': -0.04376820838049898, 'P': -0.0684106140721089, 'S': 0.024225772187906502, 'R': 0.00645352782477357, 'T': 0.009016289585226897, 'W': -0.05316120687195523, 'V': 0.036949901585717475, 'Y': 0.03874394016648952}, '3': {'A': 0.05039639829479626, 'C': -0.09483381259375213, 'E': -0.03020442356805448, 'D': -0.038875020303892484, 'G': -0.013372661689246619, 'F': 0.021117567657584737, 'I': 0.003684594114903414, 'H': 0.030329330360253936, 'K': 0.05116585944832461, 'M': 0.030329330360253936, 'L': -0.05138629601514609, 'N': -0.030295291456180935, 'Q': 0.024480951269012476, 'P': 0.030329330360253936, 'S': 0.025649889765157582, 'R': -0.0684106140721089, 'T': -0.038875020303892484, 'W': -0.04451192021793893, 'V': 0.04675661756807379, 'Y': -0.014343392801833152}, '2': {'A': 0.030329330360253936, 'C': 0.006617407697849104, 'E': -0.03020442356805448, 'D': 0.04187169402466573, 'G': 0.013609049539262657, 'F': 0.019417161133744282, 'I': -0.05493249778008978, 'H': 0.020946765281766682, 'K': 0.00645352782477357, 'M': 0.027583643407040958, 'L': -0.0195681762514733, 'N': 0.003684594114903414, 'Q': -0.03436846669548156, 'P': 0.040377682024235036, 'S': 0.026996754488264534, 'R': -0.04910008418106103, 'T': -0.04376820838049898, 'W': 0.020946765281766682, 'V': -0.03020442356805448, 'Y': 0.0006835541903349233}}, 'I': {'1': {'A': 0.04776273163273419, 'C': 0.030329330360253936, 'E': 0.045674240978054864, 'D': 0.045674240978054864, 'G': 0.04776273163273419, 'F': 0.036949901585717475, 'I': 0.044506588635158516, 'H': 0.024480951269012476, 'K': -0.01629497620387594, 'M': 0.020946765281766682, 'L': 0.025649889765157582, 'N': 0.011395087461859415, 'Q': -0.0684106140721089, 'P': 0.036949901585717475, 'S': 0.05257052053506415, 'R': -0.010046224002942469, 'T': -0.0025800685461681966, 'W': -0.06315838882014431, 'V': 0.05494073457579573, 'Y': 0.036949901585717475}, '0': {'A': 0.040377682024235036, 'C': 0.024480951269012476, 'E': 0.04776273163273419, 'D': 0.040377682024235036, 'G': 0.04870036935053278, 'F': 0.03874394016648952, 'I': 0.011395087461859415, 'H': -0.0369548777305301, 'K': 0.03874394016648952, 'M': 0.04324316860913081, 'L': 0.009660872322431848, 'N': 0.032776285985872684, 'Q': 0.045674240978054864, 'P': -0.019096467004301038, 'S': 0.03172511813607717, 'R': -0.038875020303892484, 'T': -0.0025800685461681966, 'W': 0.0168843188533921, 'V': 0.04776273163273419, 'Y': 0.03874394016648952}, '3': {'A': 0.04776273163273419, 'C': 0.027583643407040958, 'E': 0.011395087461859415, 'D': 0.04776273163273419, 'G': 0.04675661756807379, 'F': -0.0025800685461681966, 'I': 0.011395087461859415, 'H': 0.020946765281766682, 'K': 0.03874394016648952, 'M': 0.030329330360253936, 'L': 0.05382076673185387, 'N': 0.032776285985872684, 'Q': -0.024382127854076063, 'P': -0.04910008418106103, 'S': 0.04776273163273419, 'R': 0.05039639829479626, 'T': -0.013372661689246619, 'W': -0.05316120687195523, 'V': 0.045674240978054864, 'Y': 0.04675661756807379}, '2': {'A': 0.01567474012457205, 'C': 0.012165562883285503, 'E': 0.04776273163273419, 'D': 0.04324316860913081, 'G': -0.00333764710809467, 'F': 0.04870036935053278, 'I': 0.04187169402466573, 'H': 0.030329330360253936, 'K': 0.04870036935053278, 'M': 0.027583643407040958, 'L': 0.053213309061158745, 'N': -0.04910008418106103, 'Q': -0.024382127854076063, 'P': -0.030295291456180935, 'S': 0.0559497792080586, 'R': -0.030295291456180935, 'T': 0.04675661756807379, 'W': 0.030329330360253936, 'V': 0.040377682024235036, 'Y': -0.0025800685461681966}}, 'H': {'1': {'A': 0.030329330360253936, 'C': 0.006617407697849104, 'E': -0.030295291456180935, 'D': -0.09483381259375213, 'G': 0.020946765281766682, 'F': -0.04451192021793893, 'I': 0.0349707542659746, 'H': 0.030329330360253936, 'K': 0.032776285985872684, 'M': 0.006617407697849104, 'L': -0.10622579216764029, 'N': 0.020946765281766682, 'Q': -0.07625488084424975, 'P': -0.030295291456180935, 'S': -0.010046224002942469, 'R': 0.030329330360253936, 'T': 0.032776285985872684, 'W': 0.0168843188533921, 'V': -0.04451192021793893, 'Y': -0.019096467004301038}, '0': {'A': -0.024382127854076063, 'C': -0.07484581410634417, 'E': -0.10594774921748154, 'D': 0.0168843188533921, 'G': -0.0025800685461681966, 'F': -0.014343392801833152, 'I': -0.010046224002942469, 'H': 0.04187169402466573, 'K': 0.030329330360253936, 'M': -0.11861989237166075, 'L': -0.006142333610657802, 'N': 0.020946765281766682, 'Q': 0.012165562883285503, 'P': -0.04451192021793893, 'S': -0.014343392801833152, 'R': 0.0168843188533921, 'T': 0.012165562883285503, 'W': 0.020946765281766682, 'V': -0.0369548777305301, 'Y': 0.027583643407040958}, '3': {'A': -0.019096467004301038, 'C': 0.012165562883285503, 'E': -0.024382127854076063, 'D': 0.032776285985872684, 'G': -0.030295291456180935, 'F': 0.020946765281766682, 'I': 0.030329330360253936, 'H': -0.024382127854076063, 'K': 0.024480951269012476, 'M': 0.020946765281766682, 'L': -0.04910008418106103, 'N': 0.0168843188533921, 'Q': -0.06315838882014431, 'P': 0.020946765281766682, 'S': 0.009016289585226897, 'R': -0.04451192021793893, 'T': -0.22021529153512137, 'W': 0.0168843188533921, 'V': 0.027583643407040958, 'Y': 0.032776285985872684}, '2': {'A': 0.040377682024235036, 'C': 0.012165562883285503, 'E': -0.019096467004301038, 'D': -0.019096467004301038, 'G': 0.027583643407040958, 'F': 0.0168843188533921, 'I': 0.020946765281766682, 'H': 0.0349707542659746, 'K': -0.019096467004301038, 'M': 0.012165562883285503, 'L': 0.0349707542659746, 'N': -0.0369548777305301, 'Q': -0.14954527080808203, 'P': 0.027583643407040958, 'S': 0.032776285985872684, 'R': -0.04451192021793893, 'T': -0.006142333610657802, 'W': 0.006617407697849104, 'V': -0.1638266840807036, 'Y': -0.06315838882014431}}, 'K': {'1': {'A': 0.044506588635158516, 'C': -0.06315838882014431, 'E': -0.047274213364928, 'D': 0.053213309061158745, 'G': -0.03020442356805448, 'F': -0.047274213364928, 'I': 0.024225772187906502, 'H': -0.019096467004301038, 'K': 0.008073438347626579, 'M': 0.036949901585717475, 'L': 0.017806440711848785, 'N': 0.040377682024235036, 'Q': -0.04910008418106103, 'P': -0.04910008418106103, 'S': -0.036398849628528344, 'R': 0.0006835541903349233, 'T': -0.010631130656995544, 'W': -0.07625488084424975, 'V': -0.03436846669548156, 'Y': 0.009016289585226897}, '0': {'A': -0.00333764710809467, 'C': 0.020946765281766682, 'E': -0.02785955606468368, 'D': -0.047274213364928, 'G': 0.017606575471805455, 'F': 0.04187169402466573, 'I': 0.04870036935053278, 'H': -0.05493249778008978, 'K': -0.036398849628528344, 'M': 0.030329330360253936, 'L': -0.048151527079948506, 'N': 0.003684594114903414, 'Q': 0.030329330360253936, 'P': 0.040377682024235036, 'S': 0.009016289585226897, 'R': -0.010631130656995544, 'T': -0.05138629601514609, 'W': -0.05316120687195523, 'V': 0.025649889765157582, 'Y': -0.006142333610657802}, '3': {'A': 0.04675661756807379, 'C': -0.11861989237166075, 'E': -0.030136795594459743, 'D': 0.021117567657584737, 'G': -0.038875020303892484, 'F': 0.01567474012457205, 'I': 0.04675661756807379, 'H': -0.10594774921748154, 'K': 0.053213309061158745, 'M': -0.04451192021793893, 'L': -0.07363539752174911, 'N': 0.022717557385383016, 'Q': -0.0684106140721089, 'P': 0.011395087461859415, 'S': -0.04623642333363459, 'R': 0.0006835541903349233, 'T': 0.01567474012457205, 'W': 0.006617407697849104, 'V': -0.01629497620387594, 'Y': 0.04776273163273419}, '2': {'A': -0.013372661689246619, 'C': 0.020946765281766682, 'E': -0.09728707731019967, 'D': 0.022717557385383016, 'G': 0.05039639829479626, 'F': 0.04187169402466573, 'I': -0.07692808111427749, 'H': -0.05493249778008978, 'K': 0.024225772187906502, 'M': 0.032776285985872684, 'L': 0.008073438347626579, 'N': 0.0006835541903349233, 'Q': -0.06049892261445926, 'P': -0.12549426816886794, 'S': -0.02275859463161221, 'R': 0.00645352782477357, 'T': 0.04776273163273419, 'W': -0.06315838882014431, 'V': 0.053213309061158745, 'Y': 0.044506588635158516}}, 'M': {'1': {'A': 0.030329330360253936, 'C': 0.006617407697849104, 'E': 0.0349707542659746, 'D': 0.032776285985872684, 'G': -0.014343392801833152, 'F': -0.019096467004301038, 'I': 0.027583643407040958, 'H': 0.020946765281766682, 'K': -0.05493249778008978, 'M': 0.020946765281766682, 'L': -0.0684106140721089, 'N': 0.006617407697849104, 'Q': 0.020946765281766682, 'P': 0.024480951269012476, 'S': 0.032776285985872684, 'R': -0.0369548777305301, 'T': 0.024480951269012476, 'W': 0.0, 'V': 0.0349707542659746, 'Y': -0.06315838882014431}, '0': {'A': 0.032776285985872684, 'C': 0.0, 'E': -0.08500674967051082, 'D': -0.05316120687195523, 'G': 0.040377682024235036, 'F': 0.036949901585717475, 'I': 0.024480951269012476, 'H': 0.012165562883285503, 'K': 0.027583643407040958, 'M': 0.012165562883285503, 'L': -0.04910008418106103, 'N': -0.024382127854076063, 'Q': 0.030329330360253936, 'P': -0.0369548777305301, 'S': -0.010046224002942469, 'R': 0.006617407697849104, 'T': 0.0349707542659746, 'W': 0.012165562883285503, 'V': 0.0168843188533921, 'Y': 0.020946765281766682}, '3': {'A': 0.030329330360253936, 'C': 0.006617407697849104, 'E': 0.032776285985872684, 'D': -0.0369548777305301, 'G': -0.030295291456180935, 'F': -0.006142333610657802, 'I': 0.0349707542659746, 'H': 0.012165562883285503, 'K': -0.0369548777305301, 'M': 0.012165562883285503, 'L': -0.13687950266068458, 'N': 0.0349707542659746, 'Q': 0.024480951269012476, 'P': 0.032776285985872684, 'S': 0.03874394016648952, 'R': -0.05316120687195523, 'T': 0.032776285985872684, 'W': 0.006617407697849104, 'V': 0.020946765281766682, 'Y': 0.006617407697849104}, '2': {'A': 0.0349707542659746, 'C': 0.012165562883285503, 'E': 0.024480951269012476, 'D': -0.06315838882014431, 'G': 0.027583643407040958, 'F': -0.04451192021793893, 'I': 0.024480951269012476, 'H': 0.006617407697849104, 'K': 0.036949901585717475, 'M': 0.0168843188533921, 'L': 0.0006835541903349233, 'N': -0.0369548777305301, 'Q': 0.024480951269012476, 'P': -0.010046224002942469, 'S': 0.027583643407040958, 'R': -0.019096467004301038, 'T': -0.014343392801833152, 'W': 0.012165562883285503, 'V': 0.024480951269012476, 'Y': -0.06315838882014431}}, 'L': {'1': {'A': -0.0195681762514733, 'C': 0.024480951269012476, 'E': -0.07114104530464727, 'D': -0.010909537436089611, 'G': -0.022011762261653127, 'F': 0.054395728676378936, 'I': -0.026345240520987755, 'H': -0.07625488084424975, 'K': 0.007619789794677241, 'M': 0.032776285985872684, 'L': -0.00015876891218232316, 'N': -0.05275551846746037, 'Q': -0.05138629601514609, 'P': -0.00562719096177471, 'S': 0.02219950335792046, 'R': -0.039802799595950934, 'T': 0.0294825797695118, 'W': 0.0349707542659746, 'V': 0.05494073457579573, 'Y': 0.04776273163273419}, '0': {'A': 0.03375842390149243, 'C': 0.0349707542659746, 'E': -0.03842511845851448, 'D': -0.047274213364928, 'G': -0.03761510355173528, 'F': -0.05628490053442865, 'I': 0.019417161133744282, 'H': 0.04187169402466573, 'K': -0.04308868374492667, 'M': 0.036949901585717475, 'L': 0.02415356351415868, 'N': 0.017606575471805455, 'Q': -0.07259262241894178, 'P': 0.025649889765157582, 'S': 0.03809841172711378, 'R': -0.02729736366117636, 'T': 0.0028143326873503747, 'W': 0.027583643407040958, 'V': 0.012620959974104402, 'Y': -0.008054101281370652}, '3': {'A': 0.008073438347626579, 'C': 0.027583643407040958, 'E': 0.015325578482297519, 'D': -0.039802799595950934, 'G': 0.026829135184833076, 'F': -0.03319061025777578, 'I': 0.0028143326873503747, 'H': 0.04776273163273419, 'K': -0.035007089015150115, 'M': -0.07625488084424975, 'L': -0.006293044192256559, 'N': 0.0006835541903349233, 'Q': -0.010631130656995544, 'P': -0.01941657968669812, 'S': 0.034705558027890736, 'R': 0.05116585944832461, 'T': -0.017244369636663145, 'W': -0.08500674967051082, 'V': 0.006407310151787433, 'Y': -0.03436846669548156}, '2': {'A': 0.06009555249030423, 'C': -0.019096467004301038, 'E': -0.06396226892452955, 'D': 0.01567474012457205, 'G': -0.015031740267939516, 'F': -0.02729736366117636, 'I': 0.028272487493634407, 'H': -0.06049892261445926, 'K': 0.028272487493634407, 'M': -0.010046224002942469, 'L': -0.019755410872949804, 'N': 0.024225772187906502, 'Q': -0.04342095347998651, 'P': -0.030161659351683988, 'S': 0.025649889765157582, 'R': 0.011395087461859415, 'T': -0.0011741224784317438, 'W': -0.14954527080808203, 'V': 0.0023968760617405684, 'Y': 0.05382076673185387}}, 'N': {'1': {'A': 0.032776285985872684, 'C': -0.08869277210647576, 'E': -0.07102641808830958, 'D': -0.09028822401539179, 'G': -0.0833267828747263, 'F': 0.03874394016648952, 'I': 0.036949901585717475, 'H': -0.04451192021793893, 'K': 0.017606575471805455, 'M': -0.07484581410634417, 'L': -0.03020442356805448, 'N': -0.014343392801833152, 'Q': -0.010046224002942469, 'P': 0.0349707542659746, 'S': -0.026345240520987755, 'R': 0.030329330360253936, 'T': -0.010631130656995544, 'W': 0.0168843188533921, 'V': 0.003684594114903414, 'Y': -0.019096467004301038}, '0': {'A': 0.04187169402466573, 'C': 0.012165562883285503, 'E': -0.010046224002942469, 'D': 0.036949901585717475, 'G': -0.0833267828747263, 'F': -0.038875020303892484, 'I': 0.036949901585717475, 'H': -0.06315838882014431, 'K': -0.10638794819452413, 'M': 0.020946765281766682, 'L': -0.047274213364928, 'N': -0.11540673966076874, 'Q': 0.027583643407040958, 'P': 0.003684594114903414, 'S': 0.04187169402466573, 'R': -0.024382127854076063, 'T': 0.045674240978054864, 'W': -0.11861989237166075, 'V': -0.01941657968669812, 'Y': 0.0349707542659746}, '3': {'A': -0.019096467004301038, 'C': 0.0168843188533921, 'E': -0.1298467985096191, 'D': -0.0025800685461681966, 'G': -0.026345240520987755, 'F': 0.009016289585226897, 'I': -0.024382127854076063, 'H': 0.0168843188533921, 'K': 0.051889226324338296, 'M': -0.04451192021793893, 'L': -0.01941657968669812, 'N': 0.027583643407040958, 'Q': -0.05493249778008978, 'P': -0.06133951839049299, 'S': -0.038875020303892484, 'R': 0.020946765281766682, 'T': -0.04376820838049898, 'W': -0.05316120687195523, 'V': 0.0006835541903349233, 'Y': 0.036949901585717475}, '2': {'A': 0.013609049539262657, 'C': -0.07484581410634417, 'E': -0.17256515350071736, 'D': -0.18005572137120354, 'G': 0.044506588635158516, 'F': 0.044506588635158516, 'I': 0.003684594114903414, 'H': -0.05316120687195523, 'K': -0.06049892261445926, 'M': 0.030329330360253936, 'L': -0.008054101281370652, 'N': -0.019096467004301038, 'Q': 0.032776285985872684, 'P': 0.0168843188533921, 'S': -0.02275859463161221, 'R': -0.024382127854076063, 'T': 0.030329330360253936, 'W': -0.0369548777305301, 'V': 0.017606575471805455, 'Y': -0.030295291456180935}}, 'Q': {'1': {'A': 0.04957629180025336, 'C': 0.012165562883285503, 'E': 0.003684594114903414, 'D': 0.0349707542659746, 'G': -0.08500674967051082, 'F': -0.09789024835049301, 'I': 0.05039639829479626, 'H': 0.012165562883285503, 'K': -0.10622579216764029, 'M': -0.030295291456180935, 'L': -0.06049892261445926, 'N': -0.024382127854076063, 'Q': -0.10622579216764029, 'P': 0.0349707542659746, 'S': 0.04776273163273419, 'R': 0.04324316860913081, 'T': 0.0349707542659746, 'W': 0.012165562883285503, 'V': -0.03436846669548156, 'Y': -0.030295291456180935}, '0': {'A': -0.03020442356805448, 'C': 0.020946765281766682, 'E': -0.13274526499370126, 'D': -0.05493249778008978, 'G': 0.04675661756807379, 'F': 0.04324316860913081, 'I': 0.04187169402466573, 'H': -0.024382127854076063, 'K': -0.03020442356805448, 'M': -0.04451192021793893, 'L': 0.011395087461859415, 'N': -0.11861989237166075, 'Q': -0.010046224002942469, 'P': -0.030295291456180935, 'S': 0.045674240978054864, 'R': -0.014343392801833152, 'T': -0.024382127854076063, 'W': -0.04451192021793893, 'V': 0.04187169402466573, 'Y': 0.024480951269012476}, '3': {'A': 0.0349707542659746, 'C': 0.006617407697849104, 'E': 0.011395087461859415, 'D': -0.06133951839049299, 'G': 0.040377682024235036, 'F': 0.0349707542659746, 'I': -0.026345240520987755, 'H': 0.030329330360253936, 'K': 0.013609049539262657, 'M': -0.0369548777305301, 'L': 0.017606575471805455, 'N': -0.010046224002942469, 'Q': -0.09483381259375213, 'P': -0.04910008418106103, 'S': -0.0025800685461681966, 'R': -0.21745142727786462, 'T': 0.0349707542659746, 'W': 0.024480951269012476, 'V': 0.0006835541903349233, 'Y': 0.030329330360253936}, '2': {'A': 0.022717557385383016, 'C': 0.006617407697849104, 'E': -0.010046224002942469, 'D': 0.0006835541903349233, 'G': -0.08500674967051082, 'F': -0.05493249778008978, 'I': -0.04376820838049898, 'H': 0.0168843188533921, 'K': 0.04324316860913081, 'M': -0.024382127854076063, 'L': -0.010631130656995544, 'N': -0.0684106140721089, 'Q': 0.04675661756807379, 'P': -0.030295291456180935, 'S': 0.00645352782477357, 'R': 0.032776285985872684, 'T': -0.019096467004301038, 'W': -0.11861989237166075, 'V': -0.014343392801833152, 'Y': 0.032776285985872684}}, 'P': {'1': {'A': -0.01941657968669812, 'C': 0.020946765281766682, 'E': -0.06133951839049299, 'D': 0.0006835541903349233, 'G': -0.05628490053442865, 'F': 0.04187169402466573, 'I': 0.036949901585717475, 'H': 0.03874394016648952, 'K': 0.040377682024235036, 'M': -0.04451192021793893, 'L': -0.00562719096177471, 'N': 0.030329330360253936, 'Q': -0.05316120687195523, 'P': 0.04675661756807379, 'S': -0.02275859463161221, 'R': -0.019096467004301038, 'T': -0.11540673966076874, 'W': 0.012165562883285503, 'V': -0.02275859463161221, 'Y': 0.032776285985872684}, '0': {'A': -0.02275859463161221, 'C': 0.020946765281766682, 'E': -0.036398849628528344, 'D': 0.020946765281766682, 'G': -0.01941657968669812, 'F': 0.036949901585717475, 'I': -0.019096467004301038, 'H': -0.014343392801833152, 'K': 0.04187169402466573, 'M': 0.012165562883285503, 'L': -0.0011741224784317438, 'N': 0.030329330360253936, 'Q': 0.032776285985872684, 'P': 0.01567474012457205, 'S': -0.05578422385757292, 'R': 0.030329330360253936, 'T': 0.0006835541903349233, 'W': -0.06315838882014431, 'V': -0.04376820838049898, 'Y': -0.038875020303892484}, '3': {'A': -0.00562719096177471, 'C': 0.012165562883285503, 'E': -0.17256515350071736, 'D': -0.06049892261445926, 'G': -0.12137984368511133, 'F': -0.024382127854076063, 'I': -0.05493249778008978, 'H': 0.020946765281766682, 'K': 0.00645352782477357, 'M': 0.012165562883285503, 'L': 0.054395728676378936, 'N': 0.0349707542659746, 'Q': -0.014343392801833152, 'P': 0.0006835541903349233, 'S': 0.04187169402466573, 'R': 0.036949901585717475, 'T': 0.00645352782477357, 'W': 0.012165562883285503, 'V': 0.019417161133744282, 'Y': 0.036949901585717475}, '2': {'A': 0.00645352782477357, 'C': 0.012165562883285503, 'E': -0.01941657968669812, 'D': -0.09789024835049301, 'G': 0.0349707542659746, 'F': -0.07102641808830958, 'I': -0.006142333610657802, 'H': 0.024480951269012476, 'K': 0.04324316860913081, 'M': 0.024480951269012476, 'L': 0.04870036935053278, 'N': 0.032776285985872684, 'Q': -0.04376820838049898, 'P': -0.03020442356805448, 'S': 0.03874394016648952, 'R': -0.12556902791205748, 'T': -0.039802799595950934, 'W': 0.0168843188533921, 'V': 0.017606575471805455, 'Y': 0.0349707542659746}}, 'S': {'1': {'A': 0.04957629180025336, 'C': 0.024480951269012476, 'E': 0.026996754488264534, 'D': 0.017606575471805455, 'G': -0.008054101281370652, 'F': 0.026996754488264534, 'I': 0.044506588635158516, 'H': 0.027583643407040958, 'K': 0.04957629180025336, 'M': -0.030295291456180935, 'L': -0.030136795594459743, 'N': 0.040377682024235036, 'Q': 0.04324316860913081, 'P': 0.025649889765157582, 'S': 0.05545806617277234, 'R': -0.03020442356805448, 'T': 0.034705558027890736, 'W': -0.030295291456180935, 'V': 0.03172511813607717, 'Y': 0.022717557385383016}, '0': {'A': 0.057695076252589586, 'C': 0.027583643407040958, 'E': -0.01629497620387594, 'D': 0.0028143326873503747, 'G': 0.03276605093799826, 'F': 0.009016289585226897, 'I': 0.028272487493634407, 'H': 0.036949901585717475, 'K': -0.03319061025777578, 'M': 0.032776285985872684, 'L': 0.05915182092494603, 'N': 0.040377682024235036, 'Q': -0.014343392801833152, 'P': 0.009016289585226897, 'S': 0.05382076673185387, 'R': 0.04675661756807379, 'T': -0.00562719096177471, 'W': 0.012165562883285503, 'V': 0.012620959974104402, 'Y': -0.010046224002942469}, '3': {'A': 0.024225772187906502, 'C': 0.006617407697849104, 'E': -0.07732250515566784, 'D': 0.013609049539262657, 'G': 0.051889226324338296, 'F': 0.00645352782477357, 'I': 0.0559497792080586, 'H': 0.0349707542659746, 'K': 0.025649889765157582, 'M': 0.030329330360253936, 'L': -0.003699764509114721, 'N': -0.006142333610657802, 'Q': 0.011395087461859415, 'P': 0.01567474012457205, 'S': 0.05808333405086175, 'R': 0.053213309061158745, 'T': -0.0011741224784317438, 'W': -0.024382127854076063, 'V': 0.051889226324338296, 'Y': 0.044506588635158516}, '2': {'A': 0.024225772187906502, 'C': -0.06315838882014431, 'E': 0.008073438347626579, 'D': 0.0294825797695118, 'G': 0.03730448520107278, 'F': 0.022717557385383016, 'I': -0.008054101281370652, 'H': 0.04187169402466573, 'K': 0.024225772187906502, 'M': 0.030329330360253936, 'L': 0.011175060617696728, 'N': -0.010046224002942469, 'Q': -0.006142333610657802, 'P': 0.04870036935053278, 'S': 0.030631971223768914, 'R': -0.006142333610657802, 'T': 0.022717557385383016, 'W': 0.027583643407040958, 'V': 0.044506588635158516, 'Y': 0.04957629180025336}}, 'R': {'1': {'A': 0.05257052053506415, 'C': 0.006617407697849104, 'E': -0.04376820838049898, 'D': 0.036949901585717475, 'G': -0.04910008418106103, 'F': 0.00645352782477357, 'I': 0.045674240978054864, 'H': -0.030295291456180935, 'K': -0.03436846669548156, 'M': 0.020946765281766682, 'L': -0.013372661689246619, 'N': -0.006142333610657802, 'Q': -0.07625488084424975, 'P': 0.0006835541903349233, 'S': 0.013609049539262657, 'R': 0.0006835541903349233, 'T': 0.011395087461859415, 'W': 0.012165562883285503, 'V': 0.03874394016648952, 'Y': 0.030329330360253936}, '0': {'A': 0.011395087461859415, 'C': 0.0168843188533921, 'E': -0.0369548777305301, 'D': -0.03436846669548156, 'G': -0.014343392801833152, 'F': -0.03436846669548156, 'I': 0.009016289585226897, 'H': 0.032776285985872684, 'K': 0.013609049539262657, 'M': 0.0168843188533921, 'L': 0.051889226324338296, 'N': 0.036949901585717475, 'Q': -0.13274526499370126, 'P': 0.032776285985872684, 'S': -0.026345240520987755, 'R': 0.003684594114903414, 'T': 0.032776285985872684, 'W': 0.024480951269012476, 'V': 0.04675661756807379, 'Y': 0.036949901585717475}, '3': {'A': 0.009016289585226897, 'C': 0.012165562883285503, 'E': -0.008054101281370652, 'D': -0.03020442356805448, 'G': -0.010046224002942469, 'F': 0.04187169402466573, 'I': -0.024382127854076063, 'H': -0.0369548777305301, 'K': 0.044506588635158516, 'M': 0.020946765281766682, 'L': 0.0028143326873503747, 'N': 0.0349707542659746, 'Q': -0.14918354273804352, 'P': 0.045674240978054864, 'S': 0.0006835541903349233, 'R': 0.040377682024235036, 'T': -0.010046224002942469, 'W': 0.012165562883285503, 'V': -0.006142333610657802, 'Y': 0.04187169402466573}, '2': {'A': -0.0025800685461681966, 'C': 0.027583643407040958, 'E': 0.0006835541903349233, 'D': -0.010046224002942469, 'G': 0.019417161133744282, 'F': 0.04187169402466573, 'I': 0.044506588635158516, 'H': 0.012165562883285503, 'K': 0.0349707542659746, 'M': -0.07625488084424975, 'L': -0.04623642333363459, 'N': 0.04324316860913081, 'Q': 0.027583643407040958, 'P': -0.04910008418106103, 'S': 0.003684594114903414, 'R': -0.019096467004301038, 'T': -0.024382127854076063, 'W': 0.0168843188533921, 'V': -0.008054101281370652, 'Y': 0.040377682024235036}}, 'T': {'1': {'A': 0.021117567657584737, 'C': 0.0, 'E': -0.01629497620387594, 'D': 0.009016289585226897, 'G': 0.021117567657584737, 'F': 0.04324316860913081, 'I': -0.06556595367426897, 'H': -0.006142333610657802, 'K': -0.013372661689246619, 'M': 0.036949901585717475, 'L': 0.05545806617277234, 'N': -0.0684106140721089, 'Q': 0.04324316860913081, 'P': 0.0006835541903349233, 'S': 0.04870036935053278, 'R': 0.04776273163273419, 'T': 0.009016289585226897, 'W': 0.020946765281766682, 'V': 0.021117567657584737, 'Y': 0.036949901585717475}, '0': {'A': 0.009016289585226897, 'C': 0.0168843188533921, 'E': -0.008054101281370652, 'D': 0.013609049539262657, 'G': 0.009016289585226897, 'F': 0.003684594114903414, 'I': 0.04324316860913081, 'H': -0.030295291456180935, 'K': -0.01941657968669812, 'M': 0.0168843188533921, 'L': 0.05686360251705872, 'N': -0.01941657968669812, 'Q': -0.019096467004301038, 'P': 0.01567474012457205, 'S': 0.022717557385383016, 'R': 0.040377682024235036, 'T': -0.0025800685461681966, 'W': -0.010046224002942469, 'V': 0.05545806617277234, 'Y': 0.03874394016648952}, '3': {'A': 0.04776273163273419, 'C': -0.07484581410634417, 'E': 0.036949901585717475, 'D': -0.038875020303892484, 'G': 0.05039639829479626, 'F': 0.045674240978054864, 'I': 0.044506588635158516, 'H': -0.010046224002942469, 'K': -0.010631130656995544, 'M': 0.030329330360253936, 'L': 0.0559497792080586, 'N': 0.009016289585226897, 'Q': -0.16029301343791602, 'P': 0.040377682024235036, 'S': 0.05116585944832461, 'R': -0.0025800685461681966, 'T': 0.017606575471805455, 'W': -0.04451192021793893, 'V': 0.008073438347626579, 'Y': 0.040377682024235036}, '2': {'A': 0.003684594114903414, 'C': 0.0168843188533921, 'E': 0.04957629180025336, 'D': -0.01941657968669812, 'G': 0.025649889765157582, 'F': -0.026345240520987755, 'I': 0.032776285985872684, 'H': 0.0, 'K': 0.024225772187906502, 'M': 0.027583643407040958, 'L': 0.0028143326873503747, 'N': 0.0006835541903349233, 'Q': 0.032776285985872684, 'P': 0.003684594114903414, 'S': 0.0294825797695118, 'R': 0.013609049539262657, 'T': 0.025649889765157582, 'W': 0.0168843188533921, 'V': -0.00333764710809467, 'Y': 0.027583643407040958}}, 'W': {'1': {'A': 0.0, 'C': 0.012165562883285503, 'E': -0.030295291456180935, 'D': -0.07484581410634417, 'G': 0.030329330360253936, 'F': 0.0168843188533921, 'I': 0.012165562883285503, 'H': 0.024480951269012476, 'K': -0.0369548777305301, 'M': 0.006617407697849104, 'L': 0.020946765281766682, 'N': -0.05316120687195523, 'Q': -0.04451192021793893, 'P': 0.024480951269012476, 'S': -0.030295291456180935, 'R': -0.06315838882014431, 'T': -0.030295291456180935, 'W': 0.006617407697849104, 'V': 0.006617407697849104, 'Y': 0.0168843188533921}, '0': {'A': 0.027583643407040958, 'C': -0.07484581410634417, 'E': 0.020946765281766682, 'D': -0.18005572137120354, 'G': 0.024480951269012476, 'F': 0.012165562883285503, 'I': -0.04451192021793893, 'H': 0.0, 'K': -0.0369548777305301, 'M': 0.006617407697849104, 'L': 0.020946765281766682, 'N': -0.04451192021793893, 'Q': -0.05316120687195523, 'P': 0.006617407697849104, 'S': 0.027583643407040958, 'R': 0.006617407697849104, 'T': 0.0168843188533921, 'W': 0.006617407697849104, 'V': 0.032776285985872684, 'Y': 0.024480951269012476}, '3': {'A': 0.0168843188533921, 'C': 0.0, 'E': -0.09483381259375213, 'D': 0.0168843188533921, 'G': -0.019096467004301038, 'F': -0.05316120687195523, 'I': 0.024480951269012476, 'H': 0.0168843188533921, 'K': 0.0, 'M': -0.05316120687195523, 'L': 0.024480951269012476, 'N': -0.04451192021793893, 'Q': 0.0, 'P': -0.07484581410634417, 'S': 0.03874394016648952, 'R': 0.012165562883285503, 'T': -0.05316120687195523, 'W': 0.006617407697849104, 'V': 0.012165562883285503, 'Y': 0.024480951269012476}, '2': {'A': -0.06315838882014431, 'C': 0.0, 'E': -0.04451192021793893, 'D': -0.10594774921748154, 'G': 0.0168843188533921, 'F': 0.006617407697849104, 'I': 0.024480951269012476, 'H': 0.0, 'K': 0.012165562883285503, 'M': 0.006617407697849104, 'L': -0.06315838882014431, 'N': 0.027583643407040958, 'Q': 0.0168843188533921, 'P': -0.05316120687195523, 'S': 0.0349707542659746, 'R': 0.020946765281766682, 'T': -0.0369548777305301, 'W': 0.012165562883285503, 'V': -0.030295291456180935, 'Y': 0.024480951269012476}}, 'V': {'1': {'A': 0.009660872322431848, 'C': -0.019096467004301038, 'E': -0.0011741224784317438, 'D': -0.12137984368511133, 'G': 0.026996754488264534, 'F': 0.024225772187906502, 'I': 0.045674240978054864, 'H': -0.0025800685461681966, 'K': 0.036949901585717475, 'M': 0.024480951269012476, 'L': 0.030631971223768914, 'N': 0.003684594114903414, 'Q': 0.003684594114903414, 'P': -0.0833267828747263, 'S': 0.04776273163273419, 'R': -0.06049892261445926, 'T': 0.05257052053506415, 'W': 0.024480951269012476, 'V': 0.044506588635158516, 'Y': -0.0025800685461681966}, '0': {'A': -0.010631130656995544, 'C': 0.012165562883285503, 'E': -0.02275859463161221, 'D': 0.028272487493634407, 'G': 0.017606575471805455, 'F': -0.02275859463161221, 'I': 0.00645352782477357, 'H': -0.030295291456180935, 'K': 0.022717557385383016, 'M': 0.032776285985872684, 'L': 0.030631971223768914, 'N': 0.0006835541903349233, 'Q': -0.00562719096177471, 'P': 0.021117567657584737, 'S': 0.045674240978054864, 'R': -0.04376820838049898, 'T': 0.004656484820508226, 'W': -0.0369548777305301, 'V': 0.009016289585226897, 'Y': 0.03874394016648952}, '3': {'A': -0.022011762261653127, 'C': 0.020946765281766682, 'E': 0.01567474012457205, 'D': 0.036949901585717475, 'G': -0.017244369636663145, 'F': -0.047274213364928, 'I': -0.010046224002942469, 'H': -0.024382127854076063, 'K': 0.05039639829479626, 'M': 0.030329330360253936, 'L': 0.006407310151787433, 'N': 0.024225772187906502, 'Q': 0.0006835541903349233, 'P': 0.03874394016648952, 'S': 0.05039639829479626, 'R': 0.013609049539262657, 'T': 0.017606575471805455, 'W': -0.11861989237166075, 'V': -0.008054101281370652, 'Y': 0.03874394016648952}, '2': {'A': 0.05382076673185387, 'C': 0.0168843188533921, 'E': -0.010631130656995544, 'D': 0.045674240978054864, 'G': -0.03319061025777578, 'F': 0.044506588635158516, 'I': 0.04324316860913081, 'H': 0.0349707542659746, 'K': 0.026996754488264534, 'M': -0.006142333610657802, 'L': 0.014003089613122521, 'N': 0.003684594114903414, 'Q': -0.04376820838049898, 'P': 0.04675661756807379, 'S': -0.030161659351683988, 'R': 0.04675661756807379, 'T': -0.010046224002942469, 'W': -0.04451192021793893, 'V': -0.01629497620387594, 'Y': -0.09028822401539179}}, 'Y': {'1': {'A': -0.0025800685461681966, 'C': 0.0168843188533921, 'E': -0.0025800685461681966, 'D': -0.05493249778008978, 'G': 0.009016289585226897, 'F': 0.024480951269012476, 'I': 0.045674240978054864, 'H': 0.027583643407040958, 'K': -0.026345240520987755, 'M': 0.0168843188533921, 'L': 0.04870036935053278, 'N': -0.006142333610657802, 'Q': -0.07625488084424975, 'P': 0.040377682024235036, 'S': -0.04910008418106103, 'R': 0.020946765281766682, 'T': -0.11540673966076874, 'W': 0.012165562883285503, 'V': 0.04324316860913081, 'Y': 0.036949901585717475}, '0': {'A': -0.04451192021793893, 'C': 0.0, 'E': -0.04451192021793893, 'D': 0.04187169402466573, 'G': 0.04187169402466573, 'F': 0.003684594114903414, 'I': 0.032776285985872684, 'H': -0.06315838882014431, 'K': -0.01629497620387594, 'M': 0.012165562883285503, 'L': 0.017606575471805455, 'N': 0.030329330360253936, 'Q': -0.014343392801833152, 'P': 0.027583643407040958, 'S': -0.05138629601514609, 'R': 0.013609049539262657, 'T': -0.03436846669548156, 'W': 0.006617407697849104, 'V': 0.044506588635158516, 'Y': -0.010046224002942469}, '3': {'A': 0.024480951269012476, 'C': 0.020946765281766682, 'E': -0.006142333610657802, 'D': 0.04776273163273419, 'G': 0.04675661756807379, 'F': -0.006142333610657802, 'I': -0.024382127854076063, 'H': 0.006617407697849104, 'K': 0.04187169402466573, 'M': 0.024480951269012476, 'L': 0.04776273163273419, 'N': 0.0349707542659746, 'Q': 0.032776285985872684, 'P': -0.11540673966076874, 'S': 0.013609049539262657, 'R': 0.020946765281766682, 'T': -0.038875020303892484, 'W': 0.024480951269012476, 'V': -0.1489475626133201, 'Y': -0.019096467004301038}, '2': {'A': 0.003684594114903414, 'C': -0.05316120687195523, 'E': -0.04376820838049898, 'D': -0.05493249778008978, 'G': 0.040377682024235036, 'F': -0.03436846669548156, 'I': 0.044506588635158516, 'H': -0.05316120687195523, 'K': -0.04910008418106103, 'M': 0.027583643407040958, 'L': 0.045674240978054864, 'N': 0.030329330360253936, 'Q': 0.030329330360253936, 'P': -0.0684106140721089, 'S': 0.04870036935053278, 'R': 0.036949901585717475, 'T': -0.0025800685461681966, 'W': 0.012165562883285503, 'V': -0.024382127854076063, 'Y': 0.032776285985872684}}}, '-3': {'A': {'1': {'A': 0.05808333405086175, 'C': 0.006617407697849104, 'E': -0.0833267828747263, 'D': -0.03436846669548156, 'G': 0.025649889765157582, 'F': -0.01629497620387594, 'I': 0.04870036935053278, 'H': -0.10594774921748154, 'K': 0.019417161133744282, 'M': -0.010046224002942469, 'L': -0.0020819422401336827, 'N': 0.011395087461859415, 'Q': 0.04324316860913081, 'P': 0.0006835541903349233, 'S': 0.051889226324338296, 'R': 0.017606575471805455, 'T': 0.01567474012457205, 'W': 0.020946765281766682, 'V': 0.05382076673185387, 'Y': 0.045674240978054864}, '0': {'A': 0.057695076252589586, 'C': 0.027583643407040958, 'E': -0.008054101281370652, 'D': -0.013372661689246619, 'G': -0.05628490053442865, 'F': 0.04776273163273419, 'I': 0.040377682024235036, 'H': -0.0025800685461681966, 'K': 0.019417161133744282, 'M': 0.024480951269012476, 'L': 0.06009555249030423, 'N': 0.040377682024235036, 'Q': -0.07102641808830958, 'P': 0.04324316860913081, 'S': 0.0294825797695118, 'R': 0.00645352782477357, 'T': -0.039802799595950934, 'W': 0.0168843188533921, 'V': 0.011395087461859415, 'Y': 0.036949901585717475}, '3': {'A': 0.011175060617696728, 'C': 0.012165562883285503, 'E': 0.05382076673185387, 'D': 0.019417161133744282, 'G': -0.010631130656995544, 'F': -0.04376820838049898, 'I': 0.04675661756807379, 'H': 0.0168843188533921, 'K': 0.05257052053506415, 'M': 0.0349707542659746, 'L': -0.005386700212625073, 'N': -0.024382127854076063, 'Q': -0.038875020303892484, 'P': -0.04376820838049898, 'S': 0.022717557385383016, 'R': 0.05382076673185387, 'T': 0.05116585944832461, 'W': -0.0369548777305301, 'V': 0.0028143326873503747, 'Y': 0.03874394016648952}, '2': {'A': 0.0559497792080586, 'C': 0.020946765281766682, 'E': -0.013372661689246619, 'D': 0.04957629180025336, 'G': -0.0195681762514733, 'F': -0.05578422385757292, 'I': 0.05039639829479626, 'H': 0.0349707542659746, 'K': 0.021117567657584737, 'M': 0.020946765281766682, 'L': 0.040292925194124474, 'N': 0.040377682024235036, 'Q': 0.03874394016648952, 'P': 0.0006835541903349233, 'S': 0.05494073457579573, 'R': 0.009016289585226897, 'T': -0.01941657968669812, 'W': 0.0168843188533921, 'V': -0.0681475479431087, 'Y': -0.006142333610657802}, '-1': {'A': 0.017806440711848785, 'C': 0.020946765281766682, 'E': 0.04957629180025336, 'D': 0.045674240978054864, 'G': 0.028272487493634407, 'F': 0.003684594114903414, 'I': 0.04957629180025336, 'H': -0.06133951839049299, 'K': 0.017606575471805455, 'M': -0.019096467004301038, 'L': 0.030631971223768914, 'N': 0.003684594114903414, 'Q': 0.040377682024235036, 'P': -0.006142333610657802, 'S': 0.05257052053506415, 'R': 0.01567474012457205, 'T': -0.02275859463161221, 'W': 0.030329330360253936, 'V': -0.05275551846746037, 'Y': 0.009016289585226897}, '-2': {'A': 0.04957629180025336, 'C': 0.0168843188533921, 'E': 0.013609049539262657, 'D': 0.009016289585226897, 'G': -0.00562719096177471, 'F': -0.019096467004301038, 'I': 0.045674240978054864, 'H': 0.024480951269012476, 'K': 0.011395087461859415, 'M': 0.032776285985872684, 'L': 0.030716330081647383, 'N': -0.038875020303892484, 'Q': 0.009016289585226897, 'P': 0.021117567657584737, 'S': -0.005386700212625073, 'R': 0.04870036935053278, 'T': 0.05116585944832461, 'W': 0.0, 'V': -0.0011741224784317438, 'Y': -0.04376820838049898}}, 'C': {'1': {'A': 0.0168843188533921, 'C': 0.006617407697849104, 'E': 0.024480951269012476, 'D': 0.012165562883285503, 'G': 0.020946765281766682, 'F': 0.030329330360253936, 'I': 0.0168843188533921, 'H': 0.006617407697849104, 'K': 0.0168843188533921, 'M': 0.006617407697849104, 'L': -0.04451192021793893, 'N': -0.19866260004519726, 'Q': 0.012165562883285503, 'P': 0.024480951269012476, 'S': 0.012165562883285503, 'R': -0.15016976580977406, 'T': 0.006617407697849104, 'W': 0.006617407697849104, 'V': 0.020946765281766682, 'Y': 0.0}, '0': {'A': -0.05316120687195523, 'C': 0.012165562883285503, 'E': 0.0168843188533921, 'D': 0.020946765281766682, 'G': -0.08869277210647576, 'F': -0.1332039145454917, 'I': 0.027583643407040958, 'H': -0.07484581410634417, 'K': 0.024480951269012476, 'M': 0.006617407697849104, 'L': 0.012165562883285503, 'N': -0.05316120687195523, 'Q': 0.0168843188533921, 'P': 0.024480951269012476, 'S': 0.012165562883285503, 'R': 0.0, 'T': 0.024480951269012476, 'W': 0.006617407697849104, 'V': 0.006617407697849104, 'Y': 0.020946765281766682}, '3': {'A': 0.024480951269012476, 'C': 0.0, 'E': -0.0369548777305301, 'D': 0.012165562883285503, 'G': 0.0168843188533921, 'F': 0.0, 'I': 0.020946765281766682, 'H': -0.06315838882014431, 'K': 0.0168843188533921, 'M': 0.006617407697849104, 'L': 0.0168843188533921, 'N': 0.012165562883285503, 'Q': -0.07484581410634417, 'P': 0.020946765281766682, 'S': 0.024480951269012476, 'R': 0.0168843188533921, 'T': -0.05316120687195523, 'W': -0.07484581410634417, 'V': 0.0168843188533921, 'Y': -0.08869277210647576}, '2': {'A': 0.020946765281766682, 'C': 0.0, 'E': 0.012165562883285503, 'D': 0.012165562883285503, 'G': 0.0, 'F': 0.012165562883285503, 'I': -0.07484581410634417, 'H': 0.0168843188533921, 'K': -0.0369548777305301, 'M': -0.06315838882014431, 'L': 0.030329330360253936, 'N': 0.0, 'Q': -0.07484581410634417, 'P': 0.012165562883285503, 'S': 0.027583643407040958, 'R': 0.024480951269012476, 'T': 0.0168843188533921, 'W': 0.0, 'V': -0.10594774921748154, 'Y': 0.006617407697849104}, '-1': {'A': -0.07484581410634417, 'C': 0.006617407697849104, 'E': -0.06315838882014431, 'D': 0.0, 'G': 0.027583643407040958, 'F': 0.0168843188533921, 'I': 0.024480951269012476, 'H': 0.006617407697849104, 'K': 0.006617407697849104, 'M': 0.0, 'L': 0.024480951269012476, 'N': 0.012165562883285503, 'Q': 0.020946765281766682, 'P': 0.0168843188533921, 'S': -0.0369548777305301, 'R': 0.012165562883285503, 'T': 0.020946765281766682, 'W': 0.006617407697849104, 'V': -0.11861989237166075, 'Y': -0.04451192021793893}, '-2': {'A': 0.0168843188533921, 'C': 0.0, 'E': -0.07484581410634417, 'D': 0.020946765281766682, 'G': 0.020946765281766682, 'F': -0.024382127854076063, 'I': 0.020946765281766682, 'H': 0.0, 'K': 0.012165562883285503, 'M': 0.006617407697849104, 'L': -0.10594774921748154, 'N': 0.006617407697849104, 'Q': -0.06315838882014431, 'P': -0.06315838882014431, 'S': 0.030329330360253936, 'R': 0.012165562883285503, 'T': 0.0168843188533921, 'W': 0.006617407697849104, 'V': 0.020946765281766682, 'Y': 0.006617407697849104}}, 'E': {'1': {'A': 0.0028143326873503747, 'C': 0.012165562883285503, 'E': 0.008073438347626579, 'D': 0.013609049539262657, 'G': -0.1135860325071056, 'F': 0.003684594114903414, 'I': 0.04187169402466573, 'H': -0.024382127854076063, 'K': -0.08174305534071265, 'M': 0.020946765281766682, 'L': 0.008073438347626579, 'N': -0.014343392801833152, 'Q': -0.1135860325071056, 'P': -0.02275859463161221, 'S': -0.00562719096177471, 'R': 0.04675661756807379, 'T': 0.009016289585226897, 'W': 0.012165562883285503, 'V': 0.05116585944832461, 'Y': -0.07625488084424975}, '0': {'A': -0.05578422385757292, 'C': 0.024480951269012476, 'E': -0.07363539752174911, 'D': 0.003684594114903414, 'G': -0.026345240520987755, 'F': -0.006142333610657802, 'I': 0.04957629180025336, 'H': 0.024480951269012476, 'K': 0.0008735133055199623, 'M': 0.024480951269012476, 'L': -0.05628490053442865, 'N': -0.03020442356805448, 'Q': 0.003684594114903414, 'P': 0.03874394016648952, 'S': -0.00562719096177471, 'R': -0.04623642333363459, 'T': -0.05138629601514609, 'W': 0.020946765281766682, 'V': 0.04675661756807379, 'Y': 0.03874394016648952}, '3': {'A': 0.011395087461859415, 'C': 0.0168843188533921, 'E': -0.04342095347998651, 'D': 0.011395087461859415, 'G': 0.022717557385383016, 'F': 0.011395087461859415, 'I': -0.013372661689246619, 'H': -0.019096467004301038, 'K': 0.051889226324338296, 'M': -0.024382127854076063, 'L': -0.04623642333363459, 'N': 0.036949901585717475, 'Q': -0.09971963576774057, 'P': 0.040377682024235036, 'S': -0.04342095347998651, 'R': -0.02275859463161221, 'T': -0.11241382496693791, 'W': 0.024480951269012476, 'V': 0.0006835541903349233, 'Y': 0.04324316860913081}, '2': {'A': 0.0008735133055199623, 'C': 0.024480951269012476, 'E': -0.06049892261445926, 'D': 0.045674240978054864, 'G': 0.017606575471805455, 'F': 0.030329330360253936, 'I': -0.01941657968669812, 'H': -0.09789024835049301, 'K': 0.009660872322431848, 'M': -0.0369548777305301, 'L': -0.09299328173765141, 'N': 0.05039639829479626, 'Q': -0.019096467004301038, 'P': 0.040377682024235036, 'S': 0.04675661756807379, 'R': -0.10638794819452413, 'T': 0.009016289585226897, 'W': 0.0168843188533921, 'V': -0.01941657968669812, 'Y': -0.02275859463161221}, '-1': {'A': 0.009016289585226897, 'C': 0.0168843188533921, 'E': -0.04623642333363459, 'D': 0.04675661756807379, 'G': 0.04675661756807379, 'F': -0.04910008418106103, 'I': 0.05257052053506415, 'H': -0.04451192021793893, 'K': 0.003684594114903414, 'M': -0.014343392801833152, 'L': -0.07282434885919298, 'N': -0.0025800685461681966, 'Q': -0.05138629601514609, 'P': -0.04376820838049898, 'S': 0.0008735133055199623, 'R': -0.006142333610657802, 'T': 0.01567474012457205, 'W': -0.07484581410634417, 'V': 0.045674240978054864, 'Y': -0.024382127854076063}, '-2': {'A': 0.0008735133055199623, 'C': -0.08869277210647576, 'E': -0.015031740267939516, 'D': 0.017606575471805455, 'G': -0.038875020303892484, 'F': 0.003684594114903414, 'I': 0.003684594114903414, 'H': 0.020946765281766682, 'K': 0.0008735133055199623, 'M': -0.09483381259375213, 'L': -0.06506759046370185, 'N': 0.04675661756807379, 'Q': -0.014343392801833152, 'P': -0.006142333610657802, 'S': 0.04957629180025336, 'R': 0.03874394016648952, 'T': -0.05578422385757292, 'W': 0.0168843188533921, 'V': -0.008054101281370652, 'Y': -0.04376820838049898}}, 'D': {'1': {'A': 0.05116585944832461, 'C': 0.0168843188533921, 'E': 0.036949901585717475, 'D': 0.003684594114903414, 'G': 0.044506588635158516, 'F': 0.0349707542659746, 'I': 0.017606575471805455, 'H': -0.006142333610657802, 'K': -0.09971963576774057, 'M': 0.0349707542659746, 'L': 0.05545806617277234, 'N': -0.014343392801833152, 'Q': 0.019417161133744282, 'P': 0.04187169402466573, 'S': -0.08236553317619813, 'R': 0.044506588635158516, 'T': 0.011395087461859415, 'W': 0.020946765281766682, 'V': -0.04376820838049898, 'Y': -0.014343392801833152}, '0': {'A': -0.06556595367426897, 'C': 0.0, 'E': -0.03436846669548156, 'D': -0.06556595367426897, 'G': 0.019417161133744282, 'F': 0.04324316860913081, 'I': 0.04957629180025336, 'H': 0.04187169402466573, 'K': -0.022011762261653127, 'M': 0.012165562883285503, 'L': 0.024225772187906502, 'N': 0.027583643407040958, 'Q': -0.030295291456180935, 'P': -0.0025800685461681966, 'S': 0.04957629180025336, 'R': -0.0025800685461681966, 'T': 0.04870036935053278, 'W': 0.020946765281766682, 'V': 0.017606575471805455, 'Y': 0.03874394016648952}, '3': {'A': -0.006142333610657802, 'C': -0.05316120687195523, 'E': 0.045674240978054864, 'D': 0.040377682024235036, 'G': -0.010046224002942469, 'F': 0.045674240978054864, 'I': 0.045674240978054864, 'H': 0.0168843188533921, 'K': 0.022717557385383016, 'M': 0.024480951269012476, 'L': 0.05116585944832461, 'N': 0.04187169402466573, 'Q': -0.05578422385757292, 'P': -0.014343392801833152, 'S': 0.021117567657584737, 'R': 0.011395087461859415, 'T': -0.10649417409462322, 'W': -0.05316120687195523, 'V': 0.028272487493634407, 'Y': 0.036949901585717475}, '2': {'A': 0.013609049539262657, 'C': 0.012165562883285503, 'E': -0.03020442356805448, 'D': -0.04376820838049898, 'G': -0.01941657968669812, 'F': 0.025649889765157582, 'I': 0.04187169402466573, 'H': 0.024480951269012476, 'K': -0.03020442356805448, 'M': 0.030329330360253936, 'L': 0.05116585944832461, 'N': 0.032776285985872684, 'Q': 0.04675661756807379, 'P': 0.040377682024235036, 'S': 0.044506588635158516, 'R': 0.009016289585226897, 'T': -0.01941657968669812, 'W': -0.06315838882014431, 'V': -0.01629497620387594, 'Y': 0.00645352782477357}, '-1': {'A': -0.04376820838049898, 'C': 0.006617407697849104, 'E': -0.0025800685461681966, 'D': 0.00645352782477357, 'G': 0.022717557385383016, 'F': -0.03436846669548156, 'I': -0.006142333610657802, 'H': 0.012165562883285503, 'K': 0.025649889765157582, 'M': 0.024480951269012476, 'L': 0.03276605093799826, 'N': 0.04776273163273419, 'Q': 0.00645352782477357, 'P': -0.014343392801833152, 'S': 0.054395728676378936, 'R': 0.040377682024235036, 'T': 0.003684594114903414, 'W': -0.15016976580977406, 'V': 0.013609049539262657, 'Y': -0.010046224002942469}, '-2': {'A': -0.02275859463161221, 'C': 0.012165562883285503, 'E': 0.044506588635158516, 'D': 0.009016289585226897, 'G': 0.04870036935053278, 'F': -0.03020442356805448, 'I': 0.013609049539262657, 'H': 0.032776285985872684, 'K': 0.04776273163273419, 'M': 0.0349707542659746, 'L': -0.017244369636663145, 'N': -0.06556595367426897, 'Q': -0.006142333610657802, 'P': -0.010046224002942469, 'S': 0.04324316860913081, 'R': 0.03874394016648952, 'T': 0.00645352782477357, 'W': 0.020946765281766682, 'V': -0.0025800685461681966, 'Y': 0.011395087461859415}}, 'G': {'1': {'A': 0.008073438347626579, 'C': 0.024480951269012476, 'E': -0.05493249778008978, 'D': -0.05578422385757292, 'G': -0.01941657968669812, 'F': -0.03436846669548156, 'I': 0.04675661756807379, 'H': -0.0369548777305301, 'K': -0.00333764710809467, 'M': 0.032776285985872684, 'L': 0.015325578482297519, 'N': -0.05493249778008978, 'Q': -0.01629497620387594, 'P': -0.05578422385757292, 'S': 0.051889226324338296, 'R': -0.12137984368511133, 'T': -0.010631130656995544, 'W': 0.0168843188533921, 'V': -0.02729736366117636, 'Y': 0.0006835541903349233}, '0': {'A': 0.051889226324338296, 'C': 0.012165562883285503, 'E': 0.036949901585717475, 'D': -0.010631130656995544, 'G': -0.1405416302879957, 'F': 0.0006835541903349233, 'I': 0.024225772187906502, 'H': 0.027583643407040958, 'K': -0.12549426816886794, 'M': -0.05316120687195523, 'L': -0.04071000616692685, 'N': -0.006142333610657802, 'Q': -0.1298467985096191, 'P': -0.05138629601514609, 'S': 0.0294825797695118, 'R': 0.05257052053506415, 'T': -0.008054101281370652, 'W': -0.07484581410634417, 'V': 0.03375842390149243, 'Y': 0.040377682024235036}, '3': {'A': 0.05494073457579573, 'C': -0.04451192021793893, 'E': -0.05138629601514609, 'D': -0.07732250515566784, 'G': 0.011175060617696728, 'F': -0.1489475626133201, 'I': -0.008054101281370652, 'H': -0.024382127854076063, 'K': 0.011395087461859415, 'M': -0.014343392801833152, 'L': 0.039590754160434366, 'N': 0.027583643407040958, 'Q': -0.05493249778008978, 'P': -0.10622579216764029, 'S': 0.03172511813607717, 'R': -0.04376820838049898, 'T': -0.04376820838049898, 'W': -0.06315838882014431, 'V': 0.022717557385383016, 'Y': 0.03874394016648952}, '2': {'A': 0.019417161133744282, 'C': 0.012165562883285503, 'E': -0.047274213364928, 'D': -0.1135860325071056, 'G': -0.10296363959608563, 'F': 0.04870036935053278, 'I': -0.02275859463161221, 'H': 0.020946765281766682, 'K': 0.051889226324338296, 'M': -0.04451192021793893, 'L': -0.0005290693261307555, 'N': 0.030329330360253936, 'Q': -0.14918354273804352, 'P': 0.017606575471805455, 'S': 0.019417161133744282, 'R': 0.040377682024235036, 'T': 0.003684594114903414, 'W': -0.10594774921748154, 'V': 0.024225772187906502, 'Y': 0.017606575471805455}, '-1': {'A': 0.006407310151787433, 'C': 0.0168843188533921, 'E': -0.12137984368511133, 'D': 0.04675661756807379, 'G': -0.02729736366117636, 'F': -0.08775394018602087, 'I': -0.0025800685461681966, 'H': 0.036949901585717475, 'K': 0.019417161133744282, 'M': 0.032776285985872684, 'L': 0.014003089613122521, 'N': -0.024382127854076063, 'Q': -0.010046224002942469, 'P': 0.0349707542659746, 'S': 0.0294825797695118, 'R': -0.09078628116811885, 'T': 0.011395087461859415, 'W': -0.13687950266068458, 'V': -0.04321985603992387, 'Y': 0.04187169402466573}, '-2': {'A': 0.021165397551160717, 'C': -0.04451192021793893, 'E': -0.09789024835049301, 'D': -0.026345240520987755, 'G': -0.00333764710809467, 'F': -0.06556595367426897, 'I': 0.01567474012457205, 'H': -0.06133951839049299, 'K': 0.011395087461859415, 'M': -0.014343392801833152, 'L': 0.019417161133744282, 'N': -0.09028822401539179, 'Q': -0.010046224002942469, 'P': -0.15803779507793939, 'S': 0.03172511813607717, 'R': -0.026345240520987755, 'T': 0.03561047819880325, 'W': 0.024480951269012476, 'V': 0.009016289585226897, 'Y': 0.036949901585717475}}, 'F': {'1': {'A': 0.05039639829479626, 'C': -0.09483381259375213, 'E': 0.009016289585226897, 'D': -0.038875020303892484, 'G': -0.047274213364928, 'F': -0.010631130656995544, 'I': 0.003684594114903414, 'H': 0.030329330360253936, 'K': 0.05116585944832461, 'M': 0.030329330360253936, 'L': -0.05138629601514609, 'N': -0.030295291456180935, 'Q': 0.024480951269012476, 'P': 0.030329330360253936, 'S': 0.025649889765157582, 'R': -0.0684106140721089, 'T': 0.003684594114903414, 'W': -0.11861989237166075, 'V': -0.03020442356805448, 'Y': -0.014343392801833152}, '0': {'A': 0.030329330360253936, 'C': 0.006617407697849104, 'E': -0.03020442356805448, 'D': -0.0025800685461681966, 'G': 0.013609049539262657, 'F': 0.05116585944832461, 'I': -0.006142333610657802, 'H': -0.05316120687195523, 'K': 0.00645352782477357, 'M': 0.027583643407040958, 'L': 0.006407310151787433, 'N': -0.0833267828747263, 'Q': -0.03436846669548156, 'P': 0.040377682024235036, 'S': -0.030161659351683988, 'R': -0.04910008418106103, 'T': -0.04376820838049898, 'W': 0.020946765281766682, 'V': -0.03020442356805448, 'Y': 0.0006835541903349233}, '3': {'A': 0.019417161133744282, 'C': -0.04451192021793893, 'E': -0.12556902791205748, 'D': 0.017606575471805455, 'G': -0.06556595367426897, 'F': 0.022717557385383016, 'I': -0.038875020303892484, 'H': 0.030329330360253936, 'K': -0.03319061025777578, 'M': 0.024480951269012476, 'L': 0.021117567657584737, 'N': -0.05493249778008978, 'Q': -0.05493249778008978, 'P': 0.04187169402466573, 'S': -0.02275859463161221, 'R': 0.030329330360253936, 'T': 0.003684594114903414, 'W': 0.020946765281766682, 'V': 0.036949901585717475, 'Y': -0.010046224002942469}, '2': {'A': 0.04870036935053278, 'C': 0.012165562883285503, 'E': -0.07102641808830958, 'D': -0.026345240520987755, 'G': 0.044506588635158516, 'F': -0.01941657968669812, 'I': 0.04870036935053278, 'H': 0.024480951269012476, 'K': -0.03020442356805448, 'M': -0.030295291456180935, 'L': -0.030161659351683988, 'N': -0.04910008418106103, 'Q': 0.00645352782477357, 'P': -0.10622579216764029, 'S': -0.05578422385757292, 'R': 0.0006835541903349233, 'T': -0.0025800685461681966, 'W': 0.012165562883285503, 'V': 0.04187169402466573, 'Y': 0.036949901585717475}, '-1': {'A': 0.022717557385383016, 'C': 0.0168843188533921, 'E': -0.0025800685461681966, 'D': -0.02275859463161221, 'G': -0.04376820838049898, 'F': -0.038875020303892484, 'I': 0.04187169402466573, 'H': 0.012165562883285503, 'K': -0.08775394018602087, 'M': -0.010046224002942469, 'L': 0.05494073457579573, 'N': 0.00645352782477357, 'Q': 0.03874394016648952, 'P': -0.10649417409462322, 'S': 0.003684594114903414, 'R': -0.019096467004301038, 'T': -0.006142333610657802, 'W': 0.0, 'V': -0.01941657968669812, 'Y': 0.036949901585717475}, '-2': {'A': 0.04870036935053278, 'C': 0.012165562883285503, 'E': -0.010046224002942469, 'D': 0.044506588635158516, 'G': -0.07732250515566784, 'F': 0.017606575471805455, 'I': 0.044506588635158516, 'H': 0.0168843188533921, 'K': 0.05382076673185387, 'M': 0.024480951269012476, 'L': -0.16471498132214918, 'N': -0.09028822401539179, 'Q': -0.04910008418106103, 'P': -0.0684106140721089, 'S': -0.00562719096177471, 'R': 0.044506588635158516, 'T': 0.009016289585226897, 'W': -0.05316120687195523, 'V': -0.014343392801833152, 'Y': 0.03874394016648952}}, 'I': {'1': {'A': 0.04776273163273419, 'C': 0.027583643407040958, 'E': 0.011395087461859415, 'D': 0.04776273163273419, 'G': 0.009016289585226897, 'F': -0.0025800685461681966, 'I': 0.04776273163273419, 'H': 0.020946765281766682, 'K': -0.010046224002942469, 'M': 0.030329330360253936, 'L': 0.05382076673185387, 'N': -0.024382127854076063, 'Q': -0.024382127854076063, 'P': -0.0025800685461681966, 'S': 0.011395087461859415, 'R': 0.017606575471805455, 'T': 0.019417161133744282, 'W': -0.05316120687195523, 'V': 0.00645352782477357, 'Y': 0.009016289585226897}, '0': {'A': 0.04957629180025336, 'C': 0.012165562883285503, 'E': 0.011395087461859415, 'D': 0.0006835541903349233, 'G': 0.025649889765157582, 'F': 0.04870036935053278, 'I': 0.04187169402466573, 'H': 0.030329330360253936, 'K': -0.02275859463161221, 'M': 0.027583643407040958, 'L': 0.053213309061158745, 'N': -0.09789024835049301, 'Q': 0.032776285985872684, 'P': 0.030329330360253936, 'S': 0.0559497792080586, 'R': -0.030295291456180935, 'T': 0.009016289585226897, 'W': 0.030329330360253936, 'V': 0.040377682024235036, 'Y': -0.09789024835049301}, '3': {'A': 0.04187169402466573, 'C': 0.0168843188533921, 'E': -0.06049892261445926, 'D': 0.04870036935053278, 'G': -0.01941657968669812, 'F': -0.05578422385757292, 'I': 0.040377682024235036, 'H': 0.03874394016648952, 'K': 0.04675661756807379, 'M': 0.024480951269012476, 'L': -0.030161659351683988, 'N': 0.036949901585717475, 'Q': 0.030329330360253936, 'P': -0.006142333610657802, 'S': 0.04957629180025336, 'R': 0.009016289585226897, 'T': 0.05039639829479626, 'W': 0.006617407697849104, 'V': 0.04776273163273419, 'Y': 0.03874394016648952}, '2': {'A': 0.011395087461859415, 'C': 0.012165562883285503, 'E': 0.022717557385383016, 'D': 0.032776285985872684, 'G': 0.04870036935053278, 'F': 0.011395087461859415, 'I': 0.04776273163273419, 'H': 0.020946765281766682, 'K': -0.01941657968669812, 'M': 0.020946765281766682, 'L': 0.01567474012457205, 'N': -0.0025800685461681966, 'Q': 0.00645352782477357, 'P': 0.003684594114903414, 'S': 0.022717557385383016, 'R': 0.0349707542659746, 'T': -0.05578422385757292, 'W': 0.024480951269012476, 'V': 0.044506588635158516, 'Y': 0.03874394016648952}, '-1': {'A': -0.026345240520987755, 'C': 0.030329330360253936, 'E': 0.045674240978054864, 'D': 0.00645352782477357, 'G': 0.011395087461859415, 'F': -0.014343392801833152, 'I': 0.044506588635158516, 'H': 0.024480951269012476, 'K': -0.05138629601514609, 'M': -0.05316120687195523, 'L': 0.025649889765157582, 'N': 0.04776273163273419, 'Q': -0.014343392801833152, 'P': 0.036949901585717475, 'S': 0.05257052053506415, 'R': 0.03874394016648952, 'T': 0.04187169402466573, 'W': 0.0168843188533921, 'V': 0.028272487493634407, 'Y': -0.014343392801833152}, '-2': {'A': -0.006142333610657802, 'C': 0.024480951269012476, 'E': 0.011395087461859415, 'D': -0.006142333610657802, 'G': -0.02275859463161221, 'F': 0.03874394016648952, 'I': 0.011395087461859415, 'H': -0.0369548777305301, 'K': 0.03874394016648952, 'M': 0.0006835541903349233, 'L': 0.009660872322431848, 'N': 0.032776285985872684, 'Q': 0.045674240978054864, 'P': 0.0349707542659746, 'S': 0.006407310151787433, 'R': 0.044506588635158516, 'T': 0.04187169402466573, 'W': 0.0168843188533921, 'V': 0.011395087461859415, 'Y': 0.03874394016648952}}, 'H': {'1': {'A': -0.019096467004301038, 'C': 0.012165562883285503, 'E': -0.024382127854076063, 'D': 0.032776285985872684, 'G': -0.030295291456180935, 'F': 0.020946765281766682, 'I': 0.030329330360253936, 'H': -0.024382127854076063, 'K': 0.024480951269012476, 'M': 0.020946765281766682, 'L': -0.0025800685461681966, 'N': 0.0168843188533921, 'Q': -0.06315838882014431, 'P': 0.020946765281766682, 'S': 0.009016289585226897, 'R': -0.04451192021793893, 'T': -0.22021529153512137, 'W': 0.0168843188533921, 'V': 0.027583643407040958, 'Y': 0.032776285985872684}, '0': {'A': 0.040377682024235036, 'C': 0.012165562883285503, 'E': -0.019096467004301038, 'D': -0.019096467004301038, 'G': 0.027583643407040958, 'F': 0.0168843188533921, 'I': 0.020946765281766682, 'H': 0.0349707542659746, 'K': -0.019096467004301038, 'M': 0.012165562883285503, 'L': 0.0349707542659746, 'N': -0.0369548777305301, 'Q': -0.14954527080808203, 'P': 0.027583643407040958, 'S': 0.032776285985872684, 'R': -0.04451192021793893, 'T': -0.006142333610657802, 'W': 0.006617407697849104, 'V': -0.09483381259375213, 'Y': -0.06315838882014431}, '3': {'A': -0.019096467004301038, 'C': 0.0, 'E': 0.027583643407040958, 'D': -0.04451192021793893, 'G': 0.030329330360253936, 'F': 0.027583643407040958, 'I': -0.0369548777305301, 'H': 0.020946765281766682, 'K': -0.0025800685461681966, 'M': -0.04451192021793893, 'L': -0.07625488084424975, 'N': -0.030295291456180935, 'Q': 0.027583643407040958, 'P': 0.024480951269012476, 'S': 0.044506588635158516, 'R': 0.012165562883285503, 'T': 0.04187169402466573, 'W': 0.006617407697849104, 'V': -0.10594774921748154, 'Y': -0.06315838882014431}, '2': {'A': -0.030295291456180935, 'C': 0.012165562883285503, 'E': 0.0349707542659746, 'D': -0.07625488084424975, 'G': 0.032776285985872684, 'F': -0.09483381259375213, 'I': 0.020946765281766682, 'H': 0.0168843188533921, 'K': -0.019096467004301038, 'M': 0.0168843188533921, 'L': -0.006142333610657802, 'N': 0.012165562883285503, 'Q': 0.024480951269012476, 'P': 0.020946765281766682, 'S': 0.0006835541903349233, 'R': 0.0349707542659746, 'T': -0.019096467004301038, 'W': 0.0, 'V': -0.024382127854076063, 'Y': -0.05316120687195523}, '-1': {'A': 0.030329330360253936, 'C': 0.006617407697849104, 'E': -0.030295291456180935, 'D': -0.09483381259375213, 'G': 0.020946765281766682, 'F': -0.04451192021793893, 'I': 0.0349707542659746, 'H': 0.027583643407040958, 'K': 0.032776285985872684, 'M': 0.006617407697849104, 'L': -0.10622579216764029, 'N': 0.020946765281766682, 'Q': -0.019096467004301038, 'P': -0.030295291456180935, 'S': -0.010046224002942469, 'R': 0.030329330360253936, 'T': 0.032776285985872684, 'W': 0.0168843188533921, 'V': -0.04451192021793893, 'Y': -0.019096467004301038}, '-2': {'A': -0.024382127854076063, 'C': -0.07484581410634417, 'E': -0.10594774921748154, 'D': 0.0168843188533921, 'G': -0.0025800685461681966, 'F': -0.014343392801833152, 'I': -0.010046224002942469, 'H': 0.03874394016648952, 'K': 0.030329330360253936, 'M': -0.04451192021793893, 'L': -0.006142333610657802, 'N': 0.020946765281766682, 'Q': 0.012165562883285503, 'P': -0.04451192021793893, 'S': -0.014343392801833152, 'R': 0.0168843188533921, 'T': 0.012165562883285503, 'W': 0.020946765281766682, 'V': -0.0369548777305301, 'Y': 0.027583643407040958}}, 'K': {'1': {'A': 0.009016289585226897, 'C': -0.04451192021793893, 'E': -0.007147277369760984, 'D': 0.021117567657584737, 'G': 0.003684594114903414, 'F': -0.01941657968669812, 'I': 0.04675661756807379, 'H': -0.0369548777305301, 'K': 0.053213309061158745, 'M': -0.04451192021793893, 'L': -0.07363539752174911, 'N': 0.022717557385383016, 'Q': -0.0684106140721089, 'P': 0.011395087461859415, 'S': -0.0195681762514733, 'R': -0.04376820838049898, 'T': 0.04957629180025336, 'W': 0.006617407697849104, 'V': 0.017606575471805455, 'Y': 0.011395087461859415}, '0': {'A': 0.019417161133744282, 'C': 0.020946765281766682, 'E': -0.12545795427689596, 'D': 0.022717557385383016, 'G': 0.05039639829479626, 'F': 0.04187169402466573, 'I': -0.03436846669548156, 'H': -0.006142333610657802, 'K': -0.00562719096177471, 'M': 0.032776285985872684, 'L': 0.03276605093799826, 'N': 0.0006835541903349233, 'Q': -0.06049892261445926, 'P': -0.12549426816886794, 'S': 0.04870036935053278, 'R': 0.00645352782477357, 'T': 0.04776273163273419, 'W': -0.06315838882014431, 'V': 0.053213309061158745, 'Y': 0.003684594114903414}, '3': {'A': -0.04342095347998651, 'C': 0.027583643407040958, 'E': -0.035007089015150115, 'D': -0.010631130656995544, 'G': -0.038875020303892484, 'F': 0.0006835541903349233, 'I': 0.01567474012457205, 'H': -0.014343392801833152, 'K': 0.01659220650615007, 'M': -0.0684106140721089, 'L': 0.057695076252589586, 'N': 0.03874394016648952, 'Q': -0.010046224002942469, 'P': 0.044506588635158516, 'S': 0.00645352782477357, 'R': -0.06556595367426897, 'T': 0.04776273163273419, 'W': 0.024480951269012476, 'V': -0.03020442356805448, 'Y': -0.0025800685461681966}, '2': {'A': -0.0025800685461681966, 'C': 0.006617407697849104, 'E': 0.026996754488264534, 'D': 0.054395728676378936, 'G': -0.01941657968669812, 'F': 0.05039639829479626, 'I': 0.051889226324338296, 'H': -0.06315838882014431, 'K': -0.010631130656995544, 'M': -0.019096467004301038, 'L': -0.02464722833156971, 'N': -0.010046224002942469, 'Q': -0.12137984368511133, 'P': 0.003684594114903414, 'S': 0.05039639829479626, 'R': 0.011395087461859415, 'T': -0.02275859463161221, 'W': -0.030295291456180935, 'V': -0.026345240520987755, 'Y': -0.006142333610657802}, '-1': {'A': 0.044506588635158516, 'C': -0.06315838882014431, 'E': -0.047274213364928, 'D': 0.053213309061158745, 'G': -0.03020442356805448, 'F': -0.013372661689246619, 'I': 0.024225772187906502, 'H': -0.07625488084424975, 'K': 0.008073438347626579, 'M': 0.036949901585717475, 'L': 0.01659220650615007, 'N': 0.03874394016648952, 'Q': -0.09789024835049301, 'P': -0.0025800685461681966, 'S': -0.00562719096177471, 'R': 0.0006835541903349233, 'T': 0.021117567657584737, 'W': -0.019096467004301038, 'V': 0.00645352782477357, 'Y': -0.03020442356805448}, '-2': {'A': 0.025649889765157582, 'C': -0.05316120687195523, 'E': -0.007147277369760984, 'D': -0.013372661689246619, 'G': 0.05039639829479626, 'F': 0.040377682024235036, 'I': 0.04870036935053278, 'H': -0.05493249778008978, 'K': -0.008054101281370652, 'M': 0.030329330360253936, 'L': -0.050849074289382436, 'N': 0.003684594114903414, 'Q': 0.030329330360253936, 'P': 0.040377682024235036, 'S': 0.009016289585226897, 'R': -0.010631130656995544, 'T': -0.08775394018602087, 'W': -0.05316120687195523, 'V': -0.00333764710809467, 'Y': 0.040377682024235036}}, 'M': {'1': {'A': 0.030329330360253936, 'C': 0.006617407697849104, 'E': -0.024382127854076063, 'D': -0.0369548777305301, 'G': 0.030329330360253936, 'F': 0.040377682024235036, 'I': 0.0349707542659746, 'H': 0.012165562883285503, 'K': -0.0369548777305301, 'M': 0.012165562883285503, 'L': -0.13687950266068458, 'N': 0.0349707542659746, 'Q': -0.04451192021793893, 'P': 0.032776285985872684, 'S': 0.03874394016648952, 'R': -0.05316120687195523, 'T': 0.032776285985872684, 'W': 0.006617407697849104, 'V': 0.020946765281766682, 'Y': 0.006617407697849104}, '0': {'A': 0.0349707542659746, 'C': 0.012165562883285503, 'E': -0.04451192021793893, 'D': -0.06315838882014431, 'G': 0.027583643407040958, 'F': -0.04451192021793893, 'I': 0.024480951269012476, 'H': 0.006617407697849104, 'K': 0.036949901585717475, 'M': 0.0168843188533921, 'L': -0.04376820838049898, 'N': -0.0369548777305301, 'Q': 0.024480951269012476, 'P': 0.03874394016648952, 'S': 0.027583643407040958, 'R': 0.0349707542659746, 'T': -0.014343392801833152, 'W': 0.012165562883285503, 'V': 0.024480951269012476, 'Y': -0.06315838882014431}, '3': {'A': 0.030329330360253936, 'C': 0.0, 'E': -0.019096467004301038, 'D': 0.0349707542659746, 'G': 0.030329330360253936, 'F': 0.0349707542659746, 'I': -0.04451192021793893, 'H': 0.012165562883285503, 'K': -0.019096467004301038, 'M': 0.0168843188533921, 'L': -0.05493249778008978, 'N': -0.0369548777305301, 'Q': 0.032776285985872684, 'P': 0.020946765281766682, 'S': 0.027583643407040958, 'R': 0.020946765281766682, 'T': 0.0168843188533921, 'W': 0.012165562883285503, 'V': -0.0684106140721089, 'Y': 0.020946765281766682}, '2': {'A': -0.06315838882014431, 'C': 0.006617407697849104, 'E': -0.014343392801833152, 'D': -0.030295291456180935, 'G': 0.032776285985872684, 'F': -0.030295291456180935, 'I': -0.0369548777305301, 'H': 0.024480951269012476, 'K': 0.030329330360253936, 'M': 0.006617407697849104, 'L': 0.030329330360253936, 'N': -0.014343392801833152, 'Q': -0.04451192021793893, 'P': 0.032776285985872684, 'S': -0.030295291456180935, 'R': 0.036949901585717475, 'T': 0.020946765281766682, 'W': 0.012165562883285503, 'V': 0.0349707542659746, 'Y': 0.012165562883285503}, '-1': {'A': 0.030329330360253936, 'C': 0.006617407697849104, 'E': 0.0349707542659746, 'D': 0.032776285985872684, 'G': -0.014343392801833152, 'F': 0.0349707542659746, 'I': 0.027583643407040958, 'H': 0.020946765281766682, 'K': -0.10622579216764029, 'M': 0.020946765281766682, 'L': -0.0684106140721089, 'N': 0.006617407697849104, 'Q': 0.020946765281766682, 'P': -0.05316120687195523, 'S': 0.032776285985872684, 'R': 0.027583643407040958, 'T': 0.024480951269012476, 'W': 0.0, 'V': 0.0349707542659746, 'Y': -0.06315838882014431}, '-2': {'A': -0.024382127854076063, 'C': 0.0, 'E': -0.09483381259375213, 'D': 0.020946765281766682, 'G': 0.040377682024235036, 'F': 0.036949901585717475, 'I': 0.024480951269012476, 'H': 0.012165562883285503, 'K': 0.027583643407040958, 'M': 0.012165562883285503, 'L': -0.04910008418106103, 'N': -0.024382127854076063, 'Q': 0.030329330360253936, 'P': -0.0369548777305301, 'S': -0.010046224002942469, 'R': 0.006617407697849104, 'T': 0.0349707542659746, 'W': 0.012165562883285503, 'V': 0.0168843188533921, 'Y': 0.020946765281766682}}, 'L': {'1': {'A': 0.008073438347626579, 'C': 0.027583643407040958, 'E': -0.007147277369760984, 'D': -0.039802799595950934, 'G': -0.028230641998194327, 'F': -0.00333764710809467, 'I': 0.0028143326873503747, 'H': 0.011395087461859415, 'K': -0.035007089015150115, 'M': -0.07625488084424975, 'L': -0.03614600734193771, 'N': 0.0006835541903349233, 'Q': -0.04342095347998651, 'P': -0.01941657968669812, 'S': 0.011175060617696728, 'R': 0.05116585944832461, 'T': -0.017244369636663145, 'W': -0.08500674967051082, 'V': 0.03172511813607717, 'Y': 0.045674240978054864}, '0': {'A': 0.040292925194124474, 'C': -0.07625488084424975, 'E': -0.06396226892452955, 'D': 0.01567474012457205, 'G': 0.009660872322431848, 'F': 0.0008735133055199623, 'I': 0.028272487493634407, 'H': -0.09971963576774057, 'K': -0.05628490053442865, 'M': -0.010046224002942469, 'L': -0.03457049665809053, 'N': 0.024225772187906502, 'Q': -0.07732250515566784, 'P': -0.030161659351683988, 'S': 0.025649889765157582, 'R': -0.026345240520987755, 'T': 0.026996754488264534, 'W': -0.08500674967051082, 'V': 0.02219950335792046, 'Y': 0.05382076673185387}, '3': {'A': 0.05915182092494603, 'C': 0.020946765281766682, 'E': -0.07493733913007207, 'D': -0.039802799595950934, 'G': 0.014003089613122521, 'F': 0.008073438347626579, 'I': 0.024225772187906502, 'H': -0.13907838818482374, 'K': -0.06506759046370185, 'M': 0.0349707542659746, 'L': 0.039590754160434366, 'N': 0.026996754488264534, 'Q': 0.00645352782477357, 'P': -0.09728707731019967, 'S': 0.014003089613122521, 'R': -0.006142333610657802, 'T': -0.015031740267939516, 'W': -0.0684106140721089, 'V': -0.0195681762514733, 'Y': 0.04776273163273419}, '2': {'A': 0.040968024847340384, 'C': 0.027583643407040958, 'E': -0.0777648445837144, 'D': -0.0195681762514733, 'G': 0.028272487493634407, 'F': 0.022717557385383016, 'I': -0.02729736366117636, 'H': -0.12556902791205748, 'K': 0.02219950335792046, 'M': 0.040377682024235036, 'L': 0.014187028130436853, 'N': -0.015031740267939516, 'Q': -0.09971963576774057, 'P': 0.01567474012457205, 'S': -0.13642211343939734, 'R': -0.01629497620387594, 'T': -0.030161659351683988, 'W': 0.027583643407040958, 'V': 0.021165397551160717, 'Y': 0.04324316860913081}, '-1': {'A': -0.0195681762514733, 'C': 0.024480951269012476, 'E': -0.09467154271484142, 'D': -0.010909537436089611, 'G': 0.004656484820508226, 'F': 0.054395728676378936, 'I': -0.026345240520987755, 'H': -0.07625488084424975, 'K': -0.03012053818816992, 'M': 0.032776285985872684, 'L': -0.05058962253907416, 'N': -0.08174305534071265, 'Q': 0.017606575471805455, 'P': -0.00562719096177471, 'S': 0.02219950335792046, 'R': -0.008054101281370652, 'T': 0.0294825797695118, 'W': 0.0349707542659746, 'V': 0.05494073457579573, 'Y': 0.011395087461859415}, '-2': {'A': 0.009660872322431848, 'C': 0.0349707542659746, 'E': 0.0023968760617405684, 'D': -0.013372661689246619, 'G': -0.03761510355173528, 'F': -0.02729736366117636, 'I': 0.019417161133744282, 'H': -0.0025800685461681966, 'K': -0.0875404463157605, 'M': 0.036949901585717475, 'L': -0.034115344609817, 'N': 0.017606575471805455, 'Q': -0.07259262241894178, 'P': -0.00562719096177471, 'S': 0.03809841172711378, 'R': -0.02729736366117636, 'T': -0.02458464150076406, 'W': 0.027583643407040958, 'V': 0.012620959974104402, 'Y': 0.022717557385383016}}, 'N': {'1': {'A': -0.07625488084424975, 'C': 0.0168843188533921, 'E': -0.038875020303892484, 'D': -0.0025800685461681966, 'G': 0.04776273163273419, 'F': 0.04675661756807379, 'I': 0.032776285985872684, 'H': 0.0168843188533921, 'K': 0.021117567657584737, 'M': -0.04451192021793893, 'L': -0.01941657968669812, 'N': 0.027583643407040958, 'Q': -0.05493249778008978, 'P': -0.11540673966076874, 'S': -0.0833267828747263, 'R': 0.020946765281766682, 'T': -0.09028822401539179, 'W': -0.05316120687195523, 'V': 0.04324316860913081, 'Y': 0.036949901585717475}, '0': {'A': -0.02275859463161221, 'C': 0.012165562883285503, 'E': -0.06133951839049299, 'D': -0.18005572137120354, 'G': 0.044506588635158516, 'F': 0.044506588635158516, 'I': 0.003684594114903414, 'H': -0.1332039145454917, 'K': -0.06049892261445926, 'M': 0.030329330360253936, 'L': 0.022717557385383016, 'N': 0.0349707542659746, 'Q': 0.032776285985872684, 'P': 0.0168843188533921, 'S': -0.02275859463161221, 'R': -0.024382127854076063, 'T': 0.030329330360253936, 'W': -0.0369548777305301, 'V': -0.01629497620387594, 'Y': -0.030295291456180935}, '3': {'A': -0.0833267828747263, 'C': -0.06315838882014431, 'E': -0.030295291456180935, 'D': 0.0006835541903349233, 'G': 0.04187169402466573, 'F': 0.0349707542659746, 'I': 0.0006835541903349233, 'H': 0.024480951269012476, 'K': 0.0349707542659746, 'M': 0.024480951269012476, 'L': -0.0011741224784317438, 'N': -0.09789024835049301, 'Q': -0.14954527080808203, 'P': -0.08500674967051082, 'S': 0.017606575471805455, 'R': 0.036949901585717475, 'T': -0.006142333610657802, 'W': -0.04451192021793893, 'V': 0.00645352782477357, 'Y': 0.0349707542659746}, '2': {'A': 0.0006835541903349233, 'C': -0.17015599391066905, 'E': 0.027583643407040958, 'D': -0.09789024835049301, 'G': 0.0349707542659746, 'F': 0.003684594114903414, 'I': 0.04324316860913081, 'H': -0.06315838882014431, 'K': 0.04675661756807379, 'M': 0.020946765281766682, 'L': 0.011395087461859415, 'N': -0.0833267828747263, 'Q': 0.036949901585717475, 'P': -0.024382127854076063, 'S': 0.019417161133744282, 'R': -0.0025800685461681966, 'T': -0.09028822401539179, 'W': -0.08500674967051082, 'V': 0.0006835541903349233, 'Y': 0.024480951269012476}, '-1': {'A': -0.024382127854076063, 'C': -0.08869277210647576, 'E': -0.07102641808830958, 'D': 0.0006835541903349233, 'G': -0.1298467985096191, 'F': 0.03874394016648952, 'I': 0.036949901585717475, 'H': -0.04451192021793893, 'K': 0.017606575471805455, 'M': 0.012165562883285503, 'L': -0.03020442356805448, 'N': -0.014343392801833152, 'Q': -0.0684106140721089, 'P': 0.0349707542659746, 'S': 0.011395087461859415, 'R': 0.030329330360253936, 'T': 0.021117567657584737, 'W': 0.0168843188533921, 'V': 0.003684594114903414, 'Y': -0.019096467004301038}, '-2': {'A': -0.0025800685461681966, 'C': -0.07484581410634417, 'E': -0.010046224002942469, 'D': 0.036949901585717475, 'G': -0.0833267828747263, 'F': -0.038875020303892484, 'I': 0.036949901585717475, 'H': -0.06315838882014431, 'K': -0.06556595367426897, 'M': 0.020946765281766682, 'L': -0.047274213364928, 'N': -0.06133951839049299, 'Q': 0.027583643407040958, 'P': 0.003684594114903414, 'S': 0.04187169402466573, 'R': 0.032776285985872684, 'T': 0.044506588635158516, 'W': 0.024480951269012476, 'V': -0.01941657968669812, 'Y': -0.019096467004301038}}, 'Q': {'1': {'A': 0.0349707542659746, 'C': 0.006617407697849104, 'E': 0.011395087461859415, 'D': -0.06133951839049299, 'G': -0.006142333610657802, 'F': 0.0349707542659746, 'I': -0.026345240520987755, 'H': 0.030329330360253936, 'K': -0.02275859463161221, 'M': -0.0369548777305301, 'L': 0.05039639829479626, 'N': 0.03874394016648952, 'Q': -0.030295291456180935, 'P': -0.0025800685461681966, 'S': -0.0025800685461681966, 'R': -0.27807604909429956, 'T': 0.0349707542659746, 'W': 0.024480951269012476, 'V': 0.0006835541903349233, 'Y': 0.030329330360253936}, '0': {'A': 0.022717557385383016, 'C': 0.006617407697849104, 'E': -0.06133951839049299, 'D': 0.04324316860913081, 'G': -0.024382127854076063, 'F': -0.10622579216764029, 'I': 0.0006835541903349233, 'H': 0.0168843188533921, 'K': 0.04324316860913081, 'M': -0.024382127854076063, 'L': -0.04342095347998651, 'N': -0.014343392801833152, 'Q': 0.04675661756807379, 'P': -0.030295291456180935, 'S': 0.00645352782477357, 'R': 0.032776285985872684, 'T': 0.0349707542659746, 'W': -0.11861989237166075, 'V': -0.0684106140721089, 'Y': 0.032776285985872684}, '3': {'A': 0.03874394016648952, 'C': -0.07484581410634417, 'E': -0.006142333610657802, 'D': 0.032776285985872684, 'G': -0.07692808111427749, 'F': -0.02275859463161221, 'I': 0.03874394016648952, 'H': 0.027583643407040958, 'K': -0.010046224002942469, 'M': 0.024480951269012476, 'L': -0.06001462250136521, 'N': 0.030329330360253936, 'Q': -0.04910008418106103, 'P': 0.04187169402466573, 'S': -0.006142333610657802, 'R': -0.024382127854076063, 'T': 0.030329330360253936, 'W': -0.07484581410634417, 'V': 0.044506588635158516, 'Y': -0.0025800685461681966}, '2': {'A': 0.04675661756807379, 'C': 0.012165562883285503, 'E': -0.05493249778008978, 'D': -0.12556902791205748, 'G': -0.006142333610657802, 'F': 0.003684594114903414, 'I': 0.027583643407040958, 'H': -0.019096467004301038, 'K': 0.04324316860913081, 'M': 0.032776285985872684, 'L': -0.013372661689246619, 'N': -0.05316120687195523, 'Q': -0.10594774921748154, 'P': -0.03436846669548156, 'S': 0.00645352782477357, 'R': -0.006142333610657802, 'T': -0.014343392801833152, 'W': -0.0369548777305301, 'V': 0.04675661756807379, 'Y': 0.030329330360253936}, '-1': {'A': 0.04957629180025336, 'C': 0.012165562883285503, 'E': -0.038875020303892484, 'D': 0.0349707542659746, 'G': -0.08500674967051082, 'F': -0.09789024835049301, 'I': 0.05039639829479626, 'H': 0.012165562883285503, 'K': -0.10622579216764029, 'M': -0.030295291456180935, 'L': -0.06049892261445926, 'N': -0.08500674967051082, 'Q': 0.040377682024235036, 'P': 0.032776285985872684, 'S': 0.04776273163273419, 'R': 0.04324316860913081, 'T': 0.0349707542659746, 'W': 0.012165562883285503, 'V': -0.03436846669548156, 'Y': -0.030295291456180935}, '-2': {'A': -0.03020442356805448, 'C': 0.020946765281766682, 'E': -0.13274526499370126, 'D': -0.010046224002942469, 'G': 0.00645352782477357, 'F': 0.0006835541903349233, 'I': 0.04187169402466573, 'H': -0.024382127854076063, 'K': -0.07102641808830958, 'M': -0.04451192021793893, 'L': 0.011395087461859415, 'N': -0.04451192021793893, 'Q': 0.03874394016648952, 'P': -0.030295291456180935, 'S': 0.00645352782477357, 'R': 0.036949901585717475, 'T': 0.032776285985872684, 'W': 0.024480951269012476, 'V': 0.040377682024235036, 'Y': 0.024480951269012476}}, 'P': {'1': {'A': -0.036398849628528344, 'C': 0.012165562883285503, 'E': -0.17256515350071736, 'D': -0.09971963576774057, 'G': -0.07692808111427749, 'F': 0.032776285985872684, 'I': -0.006142333610657802, 'H': 0.020946765281766682, 'K': 0.045674240978054864, 'M': 0.012165562883285503, 'L': 0.054395728676378936, 'N': -0.019096467004301038, 'Q': -0.0684106140721089, 'P': 0.04324316860913081, 'S': 0.04187169402466573, 'R': 0.036949901585717475, 'T': 0.00645352782477357, 'W': 0.012165562883285503, 'V': 0.05116585944832461, 'Y': -0.014343392801833152}, '0': {'A': 0.00645352782477357, 'C': 0.012165562883285503, 'E': -0.01941657968669812, 'D': -0.09789024835049301, 'G': -0.019096467004301038, 'F': -0.03020442356805448, 'I': -0.006142333610657802, 'H': 0.024480951269012476, 'K': -0.04376820838049898, 'M': -0.04451192021793893, 'L': 0.04870036935053278, 'N': 0.032776285985872684, 'Q': 0.0006835541903349233, 'P': 0.04675661756807379, 'S': 0.03874394016648952, 'R': -0.0684106140721089, 'T': -0.039802799595950934, 'W': 0.0168843188533921, 'V': 0.05039639829479626, 'Y': -0.019096467004301038}, '3': {'A': 0.04776273163273419, 'C': 0.032776285985872684, 'E': 0.03874394016648952, 'D': 0.0349707542659746, 'G': -0.006142333610657802, 'F': 0.045674240978054864, 'I': -0.06133951839049299, 'H': -0.030295291456180935, 'K': -0.014343392801833152, 'M': 0.024480951269012476, 'L': -0.03319061025777578, 'N': -0.05493249778008978, 'Q': -0.09483381259375213, 'P': -0.006142333610657802, 'S': 0.04675661756807379, 'R': -0.03020442356805448, 'T': 0.04187169402466573, 'W': -0.06315838882014431, 'V': -0.0833267828747263, 'Y': 0.0006835541903349233}, '2': {'A': 0.04324316860913081, 'C': 0.0168843188533921, 'E': -0.014343392801833152, 'D': 0.044506588635158516, 'G': 0.0006835541903349233, 'F': -0.09789024835049301, 'I': 0.044506588635158516, 'H': 0.0349707542659746, 'K': -0.006142333610657802, 'M': -0.05316120687195523, 'L': 0.015325578482297519, 'N': -0.0369548777305301, 'Q': -0.0369548777305301, 'P': -0.03436846669548156, 'S': 0.04187169402466573, 'R': -0.019096467004301038, 'T': -0.03020442356805448, 'W': -0.05316120687195523, 'V': -0.05578422385757292, 'Y': 0.036949901585717475}, '-1': {'A': 0.01567474012457205, 'C': -0.05316120687195523, 'E': -0.010046224002942469, 'D': 0.04324316860913081, 'G': -0.05628490053442865, 'F': 0.04187169402466573, 'I': -0.014343392801833152, 'H': -0.06133951839049299, 'K': 0.040377682024235036, 'M': 0.024480951269012476, 'L': -0.00562719096177471, 'N': -0.030295291456180935, 'Q': -0.05316120687195523, 'P': 0.04675661756807379, 'S': 0.013609049539262657, 'R': -0.019096467004301038, 'T': -0.06133951839049299, 'W': 0.012165562883285503, 'V': -0.02275859463161221, 'Y': 0.032776285985872684}, '-2': {'A': 0.013609049539262657, 'C': 0.020946765281766682, 'E': -0.00562719096177471, 'D': 0.020946765281766682, 'G': -0.01941657968669812, 'F': 0.036949901585717475, 'I': 0.0349707542659746, 'H': 0.036949901585717475, 'K': -0.05493249778008978, 'M': 0.012165562883285503, 'L': -0.030161659351683988, 'N': 0.030329330360253936, 'Q': 0.032776285985872684, 'P': 0.013609049539262657, 'S': -0.01941657968669812, 'R': 0.030329330360253936, 'T': 0.04324316860913081, 'W': -0.06315838882014431, 'V': -0.04376820838049898, 'Y': -0.1298467985096191}}, 'S': {'1': {'A': 0.024225772187906502, 'C': 0.006617407697849104, 'E': -0.07732250515566784, 'D': 0.013609049539262657, 'G': 0.021117567657584737, 'F': 0.00645352782477357, 'I': 0.0559497792080586, 'H': 0.0349707542659746, 'K': -0.03319061025777578, 'M': 0.030329330360253936, 'L': 0.017806440711848785, 'N': -0.05493249778008978, 'Q': 0.011395087461859415, 'P': 0.01567474012457205, 'S': 0.03561047819880325, 'R': 0.024225772187906502, 'T': -0.0011741224784317438, 'W': 0.032776285985872684, 'V': -0.010631130656995544, 'Y': 0.003684594114903414}, '0': {'A': 0.024225772187906502, 'C': -0.06315838882014431, 'E': 0.008073438347626579, 'D': 0.0294825797695118, 'G': 0.015325578482297519, 'F': 0.05257052053506415, 'I': -0.008054101281370652, 'H': 0.04187169402466573, 'K': 0.024225772187906502, 'M': 0.030329330360253936, 'L': -0.03761510355173528, 'N': -0.06133951839049299, 'Q': -0.05493249778008978, 'P': -0.02275859463161221, 'S': 0.004656484820508226, 'R': -0.006142333610657802, 'T': 0.022717557385383016, 'W': 0.027583643407040958, 'V': 0.044506588635158516, 'Y': 0.04957629180025336}, '3': {'A': 0.051889226324338296, 'C': -0.030295291456180935, 'E': 0.054395728676378936, 'D': -0.05138629601514609, 'G': -0.017244369636663145, 'F': -0.01629497620387594, 'I': 0.019417161133744282, 'H': 0.032776285985872684, 'K': 0.021117567657584737, 'M': -0.010046224002942469, 'L': 0.04555703034167893, 'N': -0.07102641808830958, 'Q': 0.003684594114903414, 'P': 0.00645352782477357, 'S': 0.0008735133055199623, 'R': 0.013609049539262657, 'T': -0.04376820838049898, 'W': 0.024480951269012476, 'V': 0.028272487493634407, 'Y': 0.04324316860913081}, '2': {'A': 0.028272487493634407, 'C': -0.04451192021793893, 'E': -0.01629497620387594, 'D': -0.013372661689246619, 'G': 0.021117567657584737, 'F': 0.017606575471805455, 'I': 0.045674240978054864, 'H': 0.03874394016648952, 'K': 0.004656484820508226, 'M': 0.0349707542659746, 'L': -0.005386700212625073, 'N': 0.013609049539262657, 'Q': -0.01629497620387594, 'P': 0.01567474012457205, 'S': 0.057288921311686634, 'R': -0.0833267828747263, 'T': 0.019417161133744282, 'W': 0.0168843188533921, 'V': -0.022011762261653127, 'Y': 0.04324316860913081}, '-1': {'A': 0.04957629180025336, 'C': 0.024480951269012476, 'E': -0.0011741224784317438, 'D': -0.05138629601514609, 'G': 0.05257052053506415, 'F': -0.030161659351683988, 'I': 0.044506588635158516, 'H': 0.027583643407040958, 'K': 0.04957629180025336, 'M': -0.09483381259375213, 'L': -0.05366729300465388, 'N': -0.006142333610657802, 'Q': 0.04324316860913081, 'P': 0.024225772187906502, 'S': 0.05545806617277234, 'R': -0.03020442356805448, 'T': 0.034705558027890736, 'W': -0.030295291456180935, 'V': 0.03172511813607717, 'Y': -0.008054101281370652}, '-2': {'A': 0.057695076252589586, 'C': 0.027583643407040958, 'E': 0.017606575471805455, 'D': 0.0028143326873503747, 'G': 0.03276605093799826, 'F': -0.03020442356805448, 'I': 0.026996754488264534, 'H': -0.014343392801833152, 'K': -0.00333764710809467, 'M': -0.024382127854076063, 'L': 0.058810690422036384, 'N': -0.006142333610657802, 'Q': -0.0684106140721089, 'P': 0.009016289585226897, 'S': 0.05382076673185387, 'R': -0.03020442356805448, 'T': -0.036398849628528344, 'W': 0.012165562883285503, 'V': -0.010909537436089611, 'Y': -0.010046224002942469}}, 'R': {'1': {'A': 0.04675661756807379, 'C': 0.012165562883285503, 'E': -0.008054101281370652, 'D': 0.04675661756807379, 'G': -0.010046224002942469, 'F': 0.04187169402466573, 'I': 0.032776285985872684, 'H': 0.027583643407040958, 'K': 0.044506588635158516, 'M': 0.020946765281766682, 'L': 0.0028143326873503747, 'N': -0.019096467004301038, 'Q': -0.14918354273804352, 'P': 0.00645352782477357, 'S': 0.0006835541903349233, 'R': 0.040377682024235036, 'T': 0.03874394016648952, 'W': 0.012165562883285503, 'V': 0.040377682024235036, 'Y': -0.0025800685461681966}, '0': {'A': 0.04187169402466573, 'C': 0.027583643407040958, 'E': -0.04376820838049898, 'D': 0.03874394016648952, 'G': 0.05116585944832461, 'F': -0.0025800685461681966, 'I': 0.044506588635158516, 'H': 0.012165562883285503, 'K': 0.0349707542659746, 'M': -0.13687950266068458, 'L': 0.006407310151787433, 'N': 0.04324316860913081, 'Q': 0.027583643407040958, 'P': -0.04910008418106103, 'S': 0.003684594114903414, 'R': 0.0349707542659746, 'T': 0.032776285985872684, 'W': 0.0168843188533921, 'V': 0.022717557385383016, 'Y': -0.006142333610657802}, '3': {'A': 0.053213309061158745, 'C': 0.006617407697849104, 'E': 0.0349707542659746, 'D': -0.019096467004301038, 'G': -0.01941657968669812, 'F': 0.03874394016648952, 'I': 0.027583643407040958, 'H': 0.012165562883285503, 'K': 0.04187169402466573, 'M': 0.012165562883285503, 'L': -0.02729736366117636, 'N': 0.0349707542659746, 'Q': -0.04910008418106103, 'P': 0.04187169402466573, 'S': 0.05116585944832461, 'R': -0.0025800685461681966, 'T': -0.05138629601514609, 'W': 0.0168843188533921, 'V': 0.01567474012457205, 'Y': 0.032776285985872684}, '2': {'A': 0.045674240978054864, 'C': -0.05316120687195523, 'E': 0.019417161133744282, 'D': 0.032776285985872684, 'G': 0.045674240978054864, 'F': -0.0025800685461681966, 'I': 0.032776285985872684, 'H': 0.032776285985872684, 'K': -0.006142333610657802, 'M': -0.014343392801833152, 'L': 0.04675661756807379, 'N': 0.0349707542659746, 'Q': -0.030295291456180935, 'P': -0.09789024835049301, 'S': 0.013609049539262657, 'R': -0.014343392801833152, 'T': 0.01567474012457205, 'W': 0.020946765281766682, 'V': 0.04957629180025336, 'Y': -0.006142333610657802}, '-1': {'A': 0.05257052053506415, 'C': 0.006617407697849104, 'E': -0.04376820838049898, 'D': 0.036949901585717475, 'G': -0.0025800685461681966, 'F': 0.045674240978054864, 'I': 0.045674240978054864, 'H': -0.030295291456180935, 'K': 0.00645352782477357, 'M': 0.020946765281766682, 'L': 0.05116585944832461, 'N': -0.05493249778008978, 'Q': -0.07625488084424975, 'P': 0.0006835541903349233, 'S': 0.013609049539262657, 'R': -0.04376820838049898, 'T': 0.04776273163273419, 'W': 0.012165562883285503, 'V': 0.03874394016648952, 'Y': 0.030329330360253936}, '-2': {'A': 0.011395087461859415, 'C': 0.0168843188533921, 'E': -0.0369548777305301, 'D': 0.045674240978054864, 'G': -0.019096467004301038, 'F': 0.00645352782477357, 'I': 0.009016289585226897, 'H': 0.032776285985872684, 'K': 0.013609049539262657, 'M': 0.0168843188533921, 'L': 0.051889226324338296, 'N': 0.036949901585717475, 'Q': -0.01941657968669812, 'P': 0.032776285985872684, 'S': -0.10638794819452413, 'R': 0.003684594114903414, 'T': 0.032776285985872684, 'W': 0.024480951269012476, 'V': 0.04675661756807379, 'Y': 0.036949901585717475}}, 'T': {'1': {'A': 0.04776273163273419, 'C': 0.012165562883285503, 'E': -0.014343392801833152, 'D': -0.038875020303892484, 'G': -0.01629497620387594, 'F': 0.00645352782477357, 'I': 0.044506588635158516, 'H': -0.010046224002942469, 'K': -0.04342095347998651, 'M': 0.030329330360253936, 'L': 0.030631971223768914, 'N': 0.009016289585226897, 'Q': -0.10622579216764029, 'P': 0.040377682024235036, 'S': 0.05116585944832461, 'R': -0.0025800685461681966, 'T': -0.05138629601514609, 'W': -0.04451192021793893, 'V': 0.03276605093799826, 'Y': 0.040377682024235036}, '0': {'A': 0.044506588635158516, 'C': 0.0168843188533921, 'E': 0.01567474012457205, 'D': -0.01941657968669812, 'G': 0.025649889765157582, 'F': -0.1489475626133201, 'I': 0.032776285985872684, 'H': 0.0, 'K': -0.00562719096177471, 'M': 0.027583643407040958, 'L': -0.02458464150076406, 'N': -0.04376820838049898, 'Q': 0.032776285985872684, 'P': 0.003684594114903414, 'S': 0.0294825797695118, 'R': -0.02275859463161221, 'T': 0.05382076673185387, 'W': 0.0168843188533921, 'V': 0.025649889765157582, 'Y': 0.027583643407040958}, '3': {'A': 0.04675661756807379, 'C': 0.012165562883285503, 'E': -0.07102641808830958, 'D': 0.0006835541903349233, 'G': 0.026996754488264534, 'F': -0.04376820838049898, 'I': 0.019417161133744282, 'H': -0.019096467004301038, 'K': 0.044506588635158516, 'M': 0.024480951269012476, 'L': -0.02729736366117636, 'N': 0.011395087461859415, 'Q': -0.03020442356805448, 'P': 0.0006835541903349233, 'S': 0.011395087461859415, 'R': 0.00645352782477357, 'T': -0.03020442356805448, 'W': 0.0168843188533921, 'V': 0.051889226324338296, 'Y': 0.044506588635158516}, '2': {'A': 0.024225772187906502, 'C': 0.020946765281766682, 'E': -0.010631130656995544, 'D': -0.02275859463161221, 'G': -0.06396226892452955, 'F': 0.03874394016648952, 'I': 0.013609049539262657, 'H': -0.09483381259375213, 'K': -0.010046224002942469, 'M': 0.030329330360253936, 'L': 0.03561047819880325, 'N': -0.024382127854076063, 'Q': -0.03436846669548156, 'P': 0.0349707542659746, 'S': 0.053213309061158745, 'R': -0.09028822401539179, 'T': 0.05039639829479626, 'W': 0.020946765281766682, 'V': 0.009016289585226897, 'Y': 0.03874394016648952}, '-1': {'A': -0.010631130656995544, 'C': 0.0, 'E': -0.01629497620387594, 'D': 0.009016289585226897, 'G': -0.07732250515566784, 'F': 0.0006835541903349233, 'I': -0.026345240520987755, 'H': -0.006142333610657802, 'K': -0.013372661689246619, 'M': 0.036949901585717475, 'L': 0.05545806617277234, 'N': -0.12556902791205748, 'Q': 0.04324316860913081, 'P': 0.0006835541903349233, 'S': 0.013609049539262657, 'R': 0.04776273163273419, 'T': 0.009016289585226897, 'W': 0.020946765281766682, 'V': 0.05116585944832461, 'Y': 0.0349707542659746}, '-2': {'A': 0.009016289585226897, 'C': 0.0168843188533921, 'E': -0.008054101281370652, 'D': 0.013609049539262657, 'G': -0.07102641808830958, 'F': -0.038875020303892484, 'I': 0.0006835541903349233, 'H': -0.030295291456180935, 'K': 0.01567474012457205, 'M': 0.0168843188533921, 'L': 0.03276605093799826, 'N': -0.01941657968669812, 'Q': -0.14954527080808203, 'P': 0.04957629180025336, 'S': 0.022717557385383016, 'R': 0.040377682024235036, 'T': -0.006142333610657802, 'W': -0.010046224002942469, 'V': 0.05494073457579573, 'Y': 0.036949901585717475}}, 'W': {'1': {'A': 0.0168843188533921, 'C': 0.0, 'E': -0.09483381259375213, 'D': 0.0168843188533921, 'G': 0.0349707542659746, 'F': 0.020946765281766682, 'I': 0.024480951269012476, 'H': 0.0168843188533921, 'K': 0.0, 'M': -0.05316120687195523, 'L': 0.024480951269012476, 'N': -0.04451192021793893, 'Q': 0.0, 'P': 0.012165562883285503, 'S': 0.03874394016648952, 'R': 0.012165562883285503, 'T': 0.020946765281766682, 'W': 0.006617407697849104, 'V': -0.07484581410634417, 'Y': 0.024480951269012476}, '0': {'A': -0.06315838882014431, 'C': 0.0, 'E': -0.04451192021793893, 'D': -0.0369548777305301, 'G': 0.0168843188533921, 'F': 0.006617407697849104, 'I': 0.024480951269012476, 'H': 0.0, 'K': 0.012165562883285503, 'M': 0.006617407697849104, 'L': -0.15016976580977406, 'N': 0.027583643407040958, 'Q': 0.0168843188533921, 'P': 0.020946765281766682, 'S': 0.0349707542659746, 'R': 0.020946765281766682, 'T': 0.027583643407040958, 'W': 0.012165562883285503, 'V': 0.030329330360253936, 'Y': 0.024480951269012476}, '3': {'A': 0.027583643407040958, 'C': 0.0, 'E': -0.0369548777305301, 'D': 0.024480951269012476, 'G': 0.006617407697849104, 'F': 0.024480951269012476, 'I': 0.0168843188533921, 'H': 0.012165562883285503, 'K': 0.030329330360253936, 'M': -0.08869277210647576, 'L': -0.05316120687195523, 'N': 0.020946765281766682, 'Q': 0.006617407697849104, 'P': 0.027583643407040958, 'S': -0.04451192021793893, 'R': -0.04451192021793893, 'T': 0.020946765281766682, 'W': 0.006617407697849104, 'V': 0.032776285985872684, 'Y': 0.006617407697849104}, '2': {'A': -0.05316120687195523, 'C': 0.012165562883285503, 'E': -0.05316120687195523, 'D': 0.024480951269012476, 'G': 0.024480951269012476, 'F': 0.006617407697849104, 'I': -0.05316120687195523, 'H': 0.020946765281766682, 'K': -0.05316120687195523, 'M': 0.006617407697849104, 'L': 0.030329330360253936, 'N': -0.04451192021793893, 'Q': 0.012165562883285503, 'P': 0.024480951269012476, 'S': 0.020946765281766682, 'R': 0.020946765281766682, 'T': 0.030329330360253936, 'W': 0.006617407697849104, 'V': 0.012165562883285503, 'Y': 0.020946765281766682}, '-1': {'A': 0.0, 'C': -0.07484581410634417, 'E': -0.030295291456180935, 'D': 0.012165562883285503, 'G': 0.030329330360253936, 'F': 0.0168843188533921, 'I': 0.012165562883285503, 'H': 0.024480951269012476, 'K': -0.0369548777305301, 'M': 0.006617407697849104, 'L': 0.020946765281766682, 'N': -0.05316120687195523, 'Q': -0.04451192021793893, 'P': 0.024480951269012476, 'S': 0.030329330360253936, 'R': 0.0168843188533921, 'T': 0.030329330360253936, 'W': 0.006617407697849104, 'V': 0.006617407697849104, 'Y': 0.0168843188533921}, '-2': {'A': 0.027583643407040958, 'C': -0.07484581410634417, 'E': 0.020946765281766682, 'D': -0.0369548777305301, 'G': 0.024480951269012476, 'F': 0.012165562883285503, 'I': 0.024480951269012476, 'H': 0.0, 'K': 0.027583643407040958, 'M': 0.006617407697849104, 'L': 0.020946765281766682, 'N': -0.11861989237166075, 'Q': -0.05316120687195523, 'P': 0.006617407697849104, 'S': 0.027583643407040958, 'R': 0.006617407697849104, 'T': 0.0168843188533921, 'W': 0.006617407697849104, 'V': 0.032776285985872684, 'Y': 0.024480951269012476}}, 'V': {'1': {'A': 0.004656484820508226, 'C': 0.020946765281766682, 'E': -0.05578422385757292, 'D': 0.036949901585717475, 'G': -0.04321985603992387, 'F': -0.1187331773470729, 'I': 0.03874394016648952, 'H': 0.032776285985872684, 'K': 0.017606575471805455, 'M': 0.030329330360253936, 'L': 0.006407310151787433, 'N': 0.053213309061158745, 'Q': 0.0006835541903349233, 'P': 0.03874394016648952, 'S': 0.05039639829479626, 'R': 0.013609049539262657, 'T': 0.017606575471805455, 'W': -0.11861989237166075, 'V': -0.008054101281370652, 'Y': 0.03874394016648952}, '0': {'A': 0.025649889765157582, 'C': 0.0168843188533921, 'E': -0.04342095347998651, 'D': 0.045674240978054864, 'G': -0.06396226892452955, 'F': 0.003684594114903414, 'I': 0.04324316860913081, 'H': 0.0349707542659746, 'K': 0.026996754488264534, 'M': 0.040377682024235036, 'L': 0.03647594546518123, 'N': -0.0833267828747263, 'Q': 0.0006835541903349233, 'P': 0.04675661756807379, 'S': -0.030161659351683988, 'R': 0.009016289585226897, 'T': -0.010046224002942469, 'W': -0.04451192021793893, 'V': -0.01629497620387594, 'Y': 0.0006835541903349233}, '3': {'A': 0.03276605093799826, 'C': 0.006617407697849104, 'E': -0.1489475626133201, 'D': -0.12549426816886794, 'G': 0.019417161133744282, 'F': 0.0349707542659746, 'I': 0.00645352782477357, 'H': 0.03874394016648952, 'K': 0.05039639829479626, 'M': -0.0369548777305301, 'L': 0.03809841172711378, 'N': 0.003684594114903414, 'Q': -0.014343392801833152, 'P': -0.03020442356805448, 'S': 0.05545806617277234, 'R': -0.038875020303892484, 'T': 0.05116585944832461, 'W': -0.04451192021793893, 'V': 0.011395087461859415, 'Y': 0.011395087461859415}, '2': {'A': 0.0294825797695118, 'C': 0.027583643407040958, 'E': -0.05578422385757292, 'D': -0.07692808111427749, 'G': -0.008054101281370652, 'F': 0.044506588635158516, 'I': 0.04776273163273419, 'H': 0.027583643407040958, 'K': 0.053213309061158745, 'M': 0.024480951269012476, 'L': 0.04776273163273419, 'N': 0.0006835541903349233, 'Q': -0.03436846669548156, 'P': -0.026345240520987755, 'S': 0.03730448520107278, 'R': -0.03436846669548156, 'T': -0.03319061025777578, 'W': -0.06315838882014431, 'V': 0.045674240978054864, 'Y': -0.07692808111427749}, '-1': {'A': 0.009660872322431848, 'C': -0.07625488084424975, 'E': -0.0011741224784317438, 'D': -0.07692808111427749, 'G': 0.026996754488264534, 'F': 0.05257052053506415, 'I': 0.003684594114903414, 'H': -0.0025800685461681966, 'K': 0.036949901585717475, 'M': 0.024480951269012476, 'L': 0.030631971223768914, 'N': -0.038875020303892484, 'Q': -0.038875020303892484, 'P': -0.0833267828747263, 'S': 0.011395087461859415, 'R': 0.013609049539262657, 'T': 0.022717557385383016, 'W': 0.024480951269012476, 'V': 0.044506588635158516, 'Y': -0.0025800685461681966}, '-2': {'A': 0.019417161133744282, 'C': 0.012165562883285503, 'E': -0.02275859463161221, 'D': 0.028272487493634407, 'G': -0.05138629601514609, 'F': -0.02275859463161221, 'I': 0.00645352782477357, 'H': -0.030295291456180935, 'K': 0.021117567657584737, 'M': 0.032776285985872684, 'L': 0.004656484820508226, 'N': 0.0006835541903349233, 'Q': 0.024225772187906502, 'P': 0.019417161133744282, 'S': 0.044506588635158516, 'R': 0.04324316860913081, 'T': -0.0494107364497676, 'W': -0.10594774921748154, 'V': 0.00645352782477357, 'Y': 0.03874394016648952}}, 'Y': {'1': {'A': 0.024480951269012476, 'C': 0.020946765281766682, 'E': -0.006142333610657802, 'D': 0.04776273163273419, 'G': 0.04675661756807379, 'F': -0.006142333610657802, 'I': -0.024382127854076063, 'H': 0.006617407697849104, 'K': 0.04187169402466573, 'M': -0.04451192021793893, 'L': 0.011395087461859415, 'N': 0.0349707542659746, 'Q': 0.032776285985872684, 'P': -0.06133951839049299, 'S': 0.013609049539262657, 'R': 0.020946765281766682, 'T': 0.003684594114903414, 'W': 0.024480951269012476, 'V': -0.10638794819452413, 'Y': -0.019096467004301038}, '0': {'A': 0.003684594114903414, 'C': 0.020946765281766682, 'E': -0.04376820838049898, 'D': -0.05493249778008978, 'G': 0.040377682024235036, 'F': -0.03436846669548156, 'I': 0.044506588635158516, 'H': -0.1332039145454917, 'K': -0.04910008418106103, 'M': 0.027583643407040958, 'L': 0.045674240978054864, 'N': 0.030329330360253936, 'Q': 0.030329330360253936, 'P': -0.0684106140721089, 'S': 0.04870036935053278, 'R': 0.036949901585717475, 'T': -0.0025800685461681966, 'W': 0.012165562883285503, 'V': 0.032776285985872684, 'Y': 0.032776285985872684}, '3': {'A': -0.014343392801833152, 'C': 0.012165562883285503, 'E': -0.0025800685461681966, 'D': -0.010046224002942469, 'G': 0.040377682024235036, 'F': 0.030329330360253936, 'I': 0.040377682024235036, 'H': -0.06315838882014431, 'K': -0.04910008418106103, 'M': 0.0168843188533921, 'L': 0.009016289585226897, 'N': 0.044506588635158516, 'Q': 0.0349707542659746, 'P': 0.009016289585226897, 'S': -0.02275859463161221, 'R': -0.0369548777305301, 'T': 0.003684594114903414, 'W': 0.0168843188533921, 'V': -0.038875020303892484, 'Y': 0.0349707542659746}, '2': {'A': 0.0006835541903349233, 'C': 0.0168843188533921, 'E': 0.0006835541903349233, 'D': 0.04324316860913081, 'G': 0.040377682024235036, 'F': -0.024382127854076063, 'I': -0.014343392801833152, 'H': 0.030329330360253936, 'K': -0.006142333610657802, 'M': 0.020946765281766682, 'L': -0.01941657968669812, 'N': 0.04187169402466573, 'Q': -0.0684106140721089, 'P': -0.07625488084424975, 'S': 0.017606575471805455, 'R': 0.027583643407040958, 'T': -0.006142333610657802, 'W': 0.0168843188533921, 'V': -0.010046224002942469, 'Y': 0.032776285985872684}, '-1': {'A': -0.0025800685461681966, 'C': 0.0168843188533921, 'E': -0.0025800685461681966, 'D': -0.05493249778008978, 'G': 0.00645352782477357, 'F': 0.024480951269012476, 'I': 0.045674240978054864, 'H': 0.027583643407040958, 'K': 0.011395087461859415, 'M': 0.0168843188533921, 'L': 0.04870036935053278, 'N': -0.006142333610657802, 'Q': -0.07625488084424975, 'P': -0.006142333610657802, 'S': -0.04910008418106103, 'R': 0.020946765281766682, 'T': -0.06133951839049299, 'W': 0.012165562883285503, 'V': 0.04324316860913081, 'Y': 0.036949901585717475}, '-2': {'A': -0.04451192021793893, 'C': 0.0, 'E': -0.04451192021793893, 'D': 0.04187169402466573, 'G': 0.04187169402466573, 'F': 0.003684594114903414, 'I': 0.032776285985872684, 'H': -0.06315838882014431, 'K': -0.01629497620387594, 'M': 0.012165562883285503, 'L': 0.017606575471805455, 'N': 0.030329330360253936, 'Q': -0.019096467004301038, 'P': -0.0369548777305301, 'S': -0.01629497620387594, 'R': 0.013609049539262657, 'T': 0.00645352782477357, 'W': 0.006617407697849104, 'V': 0.044506588635158516, 'Y': -0.010046224002942469}}}, '-2': {'A': {'1': {'A': 0.057695076252589586, 'C': 0.027583643407040958, 'E': -0.008054101281370652, 'D': 0.05116585944832461, 'G': -0.05628490053442865, 'F': 0.04776273163273419, 'I': 0.040377682024235036, 'H': -0.0025800685461681966, 'K': -0.013372661689246619, 'M': -0.04451192021793893, 'L': 0.06009555249030423, 'N': 0.040377682024235036, 'Q': -0.07102641808830958, 'P': 0.04324316860913081, 'S': 0.0294825797695118, 'R': 0.00645352782477357, 'T': -0.039802799595950934, 'W': 0.0168843188533921, 'V': 0.011395087461859415, 'Y': -0.014343392801833152}, '0': {'A': 0.017806440711848785, 'C': 0.020946765281766682, 'E': 0.01567474012457205, 'D': 0.045674240978054864, 'G': 0.028272487493634407, 'F': 0.003684594114903414, 'I': 0.04957629180025336, 'H': -0.06133951839049299, 'K': -0.01629497620387594, 'M': -0.019096467004301038, 'L': 0.030631971223768914, 'N': -0.0833267828747263, 'Q': -0.006142333610657802, 'P': -0.0025800685461681966, 'S': 0.05257052053506415, 'R': 0.04957629180025336, 'T': -0.02275859463161221, 'W': 0.030329330360253936, 'V': 0.0028143326873503747, 'Y': 0.04675661756807379}, '3': {'A': 0.0559497792080586, 'C': 0.020946765281766682, 'E': -0.013372661689246619, 'D': 0.04957629180025336, 'G': -0.0195681762514733, 'F': -0.05578422385757292, 'I': 0.017606575471805455, 'H': -0.019096467004301038, 'K': 0.021117567657584737, 'M': 0.020946765281766682, 'L': 0.040292925194124474, 'N': 0.040377682024235036, 'Q': 0.03874394016648952, 'P': 0.0006835541903349233, 'S': 0.05494073457579573, 'R': 0.009016289585226897, 'T': -0.01941657968669812, 'W': 0.0168843188533921, 'V': -0.036398849628528344, 'Y': -0.006142333610657802}, '2': {'A': 0.05808333405086175, 'C': 0.006617407697849104, 'E': -0.0833267828747263, 'D': -0.03436846669548156, 'G': 0.025649889765157582, 'F': -0.01629497620387594, 'I': 0.013609049539262657, 'H': -0.10594774921748154, 'K': 0.019417161133744282, 'M': -0.010046224002942469, 'L': 0.018971466957698562, 'N': 0.011395087461859415, 'Q': 0.04324316860913081, 'P': 0.04324316860913081, 'S': 0.051889226324338296, 'R': 0.017606575471805455, 'T': 0.01567474012457205, 'W': -0.05316120687195523, 'V': 0.025649889765157582, 'Y': 0.045674240978054864}, '-1': {'A': 0.01567474012457205, 'C': 0.0168843188533921, 'E': 0.013609049539262657, 'D': 0.009016289585226897, 'G': -0.00562719096177471, 'F': -0.019096467004301038, 'I': 0.045674240978054864, 'H': 0.024480951269012476, 'K': 0.04776273163273419, 'M': 0.032776285985872684, 'L': 0.014187028130436853, 'N': -0.0833267828747263, 'Q': 0.009016289585226897, 'P': 0.022717557385383016, 'S': 0.03809841172711378, 'R': 0.013609049539262657, 'T': 0.05116585944832461, 'W': 0.0, 'V': -0.0011741224784317438, 'Y': -0.04376820838049898}}, 'C': {'1': {'A': -0.05316120687195523, 'C': 0.012165562883285503, 'E': 0.0168843188533921, 'D': 0.020946765281766682, 'G': -0.08869277210647576, 'F': -0.05316120687195523, 'I': 0.027583643407040958, 'H': -0.07484581410634417, 'K': 0.024480951269012476, 'M': 0.006617407697849104, 'L': 0.012165562883285503, 'N': -0.05316120687195523, 'Q': 0.0168843188533921, 'P': 0.024480951269012476, 'S': 0.012165562883285503, 'R': 0.0, 'T': 0.024480951269012476, 'W': 0.006617407697849104, 'V': 0.006617407697849104, 'Y': -0.05316120687195523}, '0': {'A': -0.07484581410634417, 'C': 0.006617407697849104, 'E': -0.06315838882014431, 'D': 0.0, 'G': 0.027583643407040958, 'F': 0.0168843188533921, 'I': 0.024480951269012476, 'H': 0.006617407697849104, 'K': -0.08869277210647576, 'M': 0.0, 'L': 0.024480951269012476, 'N': 0.012165562883285503, 'Q': 0.020946765281766682, 'P': 0.0168843188533921, 'S': -0.0369548777305301, 'R': 0.012165562883285503, 'T': 0.020946765281766682, 'W': 0.006617407697849104, 'V': -0.04451192021793893, 'Y': -0.04451192021793893}, '3': {'A': 0.020946765281766682, 'C': 0.0, 'E': 0.012165562883285503, 'D': 0.012165562883285503, 'G': 0.0, 'F': 0.012165562883285503, 'I': -0.07484581410634417, 'H': 0.0168843188533921, 'K': -0.0369548777305301, 'M': -0.06315838882014431, 'L': 0.030329330360253936, 'N': 0.0, 'Q': -0.07484581410634417, 'P': 0.012165562883285503, 'S': 0.027583643407040958, 'R': 0.024480951269012476, 'T': -0.06315838882014431, 'W': 0.0, 'V': -0.0369548777305301, 'Y': 0.006617407697849104}, '2': {'A': 0.0168843188533921, 'C': 0.006617407697849104, 'E': 0.024480951269012476, 'D': 0.012165562883285503, 'G': 0.020946765281766682, 'F': 0.030329330360253936, 'I': -0.06315838882014431, 'H': 0.006617407697849104, 'K': 0.0168843188533921, 'M': 0.006617407697849104, 'L': -0.04451192021793893, 'N': -0.11861989237166075, 'Q': 0.012165562883285503, 'P': 0.024480951269012476, 'S': 0.012165562883285503, 'R': -0.15016976580977406, 'T': 0.006617407697849104, 'W': 0.006617407697849104, 'V': 0.020946765281766682, 'Y': 0.0}, '-1': {'A': 0.0168843188533921, 'C': 0.0, 'E': -0.07484581410634417, 'D': 0.020946765281766682, 'G': 0.020946765281766682, 'F': -0.024382127854076063, 'I': 0.020946765281766682, 'H': 0.0, 'K': 0.012165562883285503, 'M': 0.006617407697849104, 'L': -0.10594774921748154, 'N': 0.006617407697849104, 'Q': -0.06315838882014431, 'P': -0.06315838882014431, 'S': 0.030329330360253936, 'R': 0.012165562883285503, 'T': 0.0168843188533921, 'W': 0.006617407697849104, 'V': 0.020946765281766682, 'Y': 0.006617407697849104}}, 'E': {'1': {'A': -0.05578422385757292, 'C': 0.024480951269012476, 'E': -0.07363539752174911, 'D': 0.003684594114903414, 'G': -0.026345240520987755, 'F': -0.006142333610657802, 'I': 0.04957629180025336, 'H': -0.04451192021793893, 'K': 0.0008735133055199623, 'M': 0.024480951269012476, 'L': -0.05628490053442865, 'N': -0.03020442356805448, 'Q': -0.038875020303892484, 'P': 0.03874394016648952, 'S': -0.00562719096177471, 'R': -0.1018062744884454, 'T': -0.05138629601514609, 'W': 0.020946765281766682, 'V': 0.009016289585226897, 'Y': 0.03874394016648952}, '0': {'A': 0.011395087461859415, 'C': 0.0168843188533921, 'E': -0.07363539752174911, 'D': 0.04675661756807379, 'G': 0.04675661756807379, 'F': -0.04910008418106103, 'I': 0.05257052053506415, 'H': -0.04451192021793893, 'K': 0.00645352782477357, 'M': -0.0684106140721089, 'L': -0.05480584335651469, 'N': -0.04910008418106103, 'Q': -0.08775394018602087, 'P': -0.04376820838049898, 'S': 0.0008735133055199623, 'R': -0.05493249778008978, 'T': -0.01941657968669812, 'W': -0.07484581410634417, 'V': 0.045674240978054864, 'Y': -0.024382127854076063}, '3': {'A': 0.0008735133055199623, 'C': 0.024480951269012476, 'E': -0.06049892261445926, 'D': 0.045674240978054864, 'G': -0.01629497620387594, 'F': 0.030329330360253936, 'I': -0.0935245518404199, 'H': -0.09789024835049301, 'K': 0.009660872322431848, 'M': -0.0369548777305301, 'L': -0.09299328173765141, 'N': 0.017606575471805455, 'Q': -0.019096467004301038, 'P': 0.040377682024235036, 'S': 0.04675661756807379, 'R': -0.1489475626133201, 'T': 0.009016289585226897, 'W': 0.0168843188533921, 'V': -0.01941657968669812, 'Y': -0.02275859463161221}, '2': {'A': 0.0294825797695118, 'C': 0.012165562883285503, 'E': 0.008073438347626579, 'D': -0.06049892261445926, 'G': -0.20455781071283222, 'F': 0.003684594114903414, 'I': 0.04187169402466573, 'H': -0.024382127854076063, 'K': -0.08174305534071265, 'M': 0.020946765281766682, 'L': 0.008073438347626579, 'N': -0.014343392801833152, 'Q': -0.07102641808830958, 'P': -0.06049892261445926, 'S': -0.036398849628528344, 'R': 0.04675661756807379, 'T': 0.009016289585226897, 'W': 0.012165562883285503, 'V': 0.05116585944832461, 'Y': -0.13687950266068458}, '-1': {'A': 0.0008735133055199623, 'C': -0.08869277210647576, 'E': -0.04034954825222948, 'D': 0.017606575471805455, 'G': -0.038875020303892484, 'F': 0.003684594114903414, 'I': 0.003684594114903414, 'H': 0.020946765281766682, 'K': -0.02729736366117636, 'M': -0.09483381259375213, 'L': -0.04308868374492667, 'N': 0.04675661756807379, 'Q': -0.12556902791205748, 'P': -0.0025800685461681966, 'S': 0.04957629180025336, 'R': -0.010046224002942469, 'T': -0.01941657968669812, 'W': 0.0168843188533921, 'V': -0.0681475479431087, 'Y': -0.04376820838049898}}, 'D': {'1': {'A': 0.04776273163273419, 'C': 0.0, 'E': -0.03436846669548156, 'D': -0.06556595367426897, 'G': 0.019417161133744282, 'F': 0.0006835541903349233, 'I': 0.04957629180025336, 'H': 0.04187169402466573, 'K': -0.022011762261653127, 'M': 0.012165562883285503, 'L': 0.024225772187906502, 'N': 0.027583643407040958, 'Q': -0.030295291456180935, 'P': 0.04187169402466573, 'S': 0.01567474012457205, 'R': -0.0025800685461681966, 'T': 0.013609049539262657, 'W': 0.020946765281766682, 'V': 0.017606575471805455, 'Y': 0.03874394016648952}, '0': {'A': -0.04376820838049898, 'C': 0.006617407697849104, 'E': -0.0025800685461681966, 'D': 0.00645352782477357, 'G': -0.008054101281370652, 'F': 0.00645352782477357, 'I': -0.006142333610657802, 'H': 0.012165562883285503, 'K': 0.05382076673185387, 'M': 0.024480951269012476, 'L': 0.008073438347626579, 'N': 0.04776273163273419, 'Q': 0.00645352782477357, 'P': 0.036949901585717475, 'S': 0.054395728676378936, 'R': 0.040377682024235036, 'T': 0.003684594114903414, 'W': -0.15016976580977406, 'V': 0.013609049539262657, 'Y': -0.010046224002942469}, '3': {'A': 0.04870036935053278, 'C': 0.012165562883285503, 'E': -0.03020442356805448, 'D': -0.09028822401539179, 'G': -0.01941657968669812, 'F': -0.00333764710809467, 'I': 0.04187169402466573, 'H': 0.024480951269012476, 'K': -0.03020442356805448, 'M': 0.030329330360253936, 'L': 0.05116585944832461, 'N': 0.032776285985872684, 'Q': 0.04675661756807379, 'P': 0.040377682024235036, 'S': 0.044506588635158516, 'R': 0.009016289585226897, 'T': 0.01567474012457205, 'W': -0.06315838882014431, 'V': -0.01629497620387594, 'Y': 0.045674240978054864}, '2': {'A': 0.019417161133744282, 'C': 0.0168843188533921, 'E': 0.036949901585717475, 'D': 0.003684594114903414, 'G': 0.044506588635158516, 'F': 0.0349707542659746, 'I': 0.017606575471805455, 'H': -0.006142333610657802, 'K': -0.06049892261445926, 'M': 0.0349707542659746, 'L': 0.0294825797695118, 'N': -0.014343392801833152, 'Q': 0.019417161133744282, 'P': 0.04187169402466573, 'S': -0.013372661689246619, 'R': 0.003684594114903414, 'T': 0.011395087461859415, 'W': 0.020946765281766682, 'V': -0.04376820838049898, 'Y': 0.036949901585717475}, '-1': {'A': -0.02275859463161221, 'C': 0.012165562883285503, 'E': 0.044506588635158516, 'D': 0.009016289585226897, 'G': 0.04870036935053278, 'F': 0.009016289585226897, 'I': 0.04870036935053278, 'H': 0.032776285985872684, 'K': 0.011395087461859415, 'M': 0.0349707542659746, 'L': -0.017244369636663145, 'N': -0.06556595367426897, 'Q': -0.006142333610657802, 'P': -0.010046224002942469, 'S': 0.04324316860913081, 'R': 0.03874394016648952, 'T': 0.00645352782477357, 'W': 0.020946765281766682, 'V': -0.0025800685461681966, 'Y': 0.011395087461859415}}, 'G': {'1': {'A': 0.051889226324338296, 'C': 0.012165562883285503, 'E': 0.036949901585717475, 'D': -0.04342095347998651, 'G': -0.1405416302879957, 'F': 0.04324316860913081, 'I': 0.053213309061158745, 'H': 0.027583643407040958, 'K': -0.08775394018602087, 'M': -0.05316120687195523, 'L': -0.04071000616692685, 'N': -0.006142333610657802, 'Q': -0.1298467985096191, 'P': -0.01629497620387594, 'S': 0.0294825797695118, 'R': 0.05257052053506415, 'T': -0.039802799595950934, 'W': -0.07484581410634417, 'V': 0.03375842390149243, 'Y': 0.040377682024235036}, '0': {'A': 0.03172511813607717, 'C': 0.0168843188533921, 'E': -0.16789985932000417, 'D': 0.04776273163273419, 'G': -0.02729736366117636, 'F': -0.08775394018602087, 'I': -0.0025800685461681966, 'H': 0.036949901585717475, 'K': -0.013372661689246619, 'M': 0.032776285985872684, 'L': 0.03647594546518123, 'N': -0.024382127854076063, 'Q': -0.010046224002942469, 'P': 0.0349707542659746, 'S': 0.0028143326873503747, 'R': -0.09078628116811885, 'T': -0.026345240520987755, 'W': -0.019096467004301038, 'V': 0.008073438347626579, 'Y': 0.04187169402466573}, '3': {'A': 0.019417161133744282, 'C': 0.012165562883285503, 'E': -0.047274213364928, 'D': -0.07102641808830958, 'G': -0.03842511845851448, 'F': 0.013609049539262657, 'I': -0.02275859463161221, 'H': 0.020946765281766682, 'K': 0.051889226324338296, 'M': -0.11861989237166075, 'L': -0.021582478523963035, 'N': 0.030329330360253936, 'Q': -0.2032507640083194, 'P': 0.017606575471805455, 'S': 0.019417161133744282, 'R': 0.040377682024235036, 'T': 0.044506588635158516, 'W': -0.10594774921748154, 'V': 0.024225772187906502, 'Y': 0.05039639829479626}, '2': {'A': 0.03276605093799826, 'C': 0.024480951269012476, 'E': -0.05493249778008978, 'D': -0.05578422385757292, 'G': 0.01567474012457205, 'F': -0.03436846669548156, 'I': 0.04675661756807379, 'H': -0.0369548777305301, 'K': 0.025649889765157582, 'M': 0.032776285985872684, 'L': 0.03730448520107278, 'N': -0.05493249778008978, 'Q': -0.05138629601514609, 'P': -0.05578422385757292, 'S': -0.010631130656995544, 'R': -0.07692808111427749, 'T': -0.010631130656995544, 'W': 0.0168843188533921, 'V': -0.02729736366117636, 'Y': 0.0006835541903349233}, '-1': {'A': 0.040968024847340384, 'C': -0.04451192021793893, 'E': -0.04910008418106103, 'D': -0.06049892261445926, 'G': -0.09571096723910981, 'F': -0.06556595367426897, 'I': 0.01567474012457205, 'H': -0.06133951839049299, 'K': 0.011395087461859415, 'M': -0.014343392801833152, 'L': 0.019417161133744282, 'N': -0.09028822401539179, 'Q': -0.010046224002942469, 'P': -0.1135860325071056, 'S': 0.05641773072644874, 'R': -0.026345240520987755, 'T': 0.05808333405086175, 'W': 0.024480951269012476, 'V': 0.04675661756807379, 'Y': 0.036949901585717475}}, 'F': {'1': {'A': 0.030329330360253936, 'C': 0.006617407697849104, 'E': -0.03020442356805448, 'D': 0.04187169402466573, 'G': 0.013609049539262657, 'F': 0.019417161133744282, 'I': -0.006142333610657802, 'H': 0.020946765281766682, 'K': 0.00645352782477357, 'M': 0.027583643407040958, 'L': -0.0195681762514733, 'N': -0.038875020303892484, 'Q': -0.03436846669548156, 'P': 0.040377682024235036, 'S': -0.030161659351683988, 'R': -0.04910008418106103, 'T': -0.04376820838049898, 'W': 0.020946765281766682, 'V': -0.03020442356805448, 'Y': 0.0006835541903349233}, '0': {'A': 0.05257052053506415, 'C': 0.0168843188533921, 'E': -0.0025800685461681966, 'D': -0.05578422385757292, 'G': 0.003684594114903414, 'F': -0.038875020303892484, 'I': 0.04187169402466573, 'H': 0.012165562883285503, 'K': -0.08775394018602087, 'M': 0.03874394016648952, 'L': 0.05494073457579573, 'N': 0.045674240978054864, 'Q': 0.03874394016648952, 'P': -0.1415854939058933, 'S': -0.038875020303892484, 'R': -0.019096467004301038, 'T': -0.006142333610657802, 'W': 0.0, 'V': -0.05578422385757292, 'Y': 0.036949901585717475}, '3': {'A': 0.013609049539262657, 'C': 0.012165562883285503, 'E': -0.1135860325071056, 'D': -0.026345240520987755, 'G': 0.003684594114903414, 'F': -0.01941657968669812, 'I': 0.04870036935053278, 'H': 0.024480951269012476, 'K': 0.009016289585226897, 'M': -0.030295291456180935, 'L': -0.0011741224784317438, 'N': -0.0025800685461681966, 'Q': 0.00645352782477357, 'P': -0.10622579216764029, 'S': -0.05578422385757292, 'R': 0.0006835541903349233, 'T': 0.04187169402466573, 'W': 0.012165562883285503, 'V': 0.04187169402466573, 'Y': 0.036949901585717475}, '2': {'A': 0.05039639829479626, 'C': -0.09483381259375213, 'E': -0.03020442356805448, 'D': -0.0833267828747263, 'G': -0.013372661689246619, 'F': 0.021117567657584737, 'I': 0.003684594114903414, 'H': 0.030329330360253936, 'K': 0.05116585944832461, 'M': 0.030329330360253936, 'L': -0.05138629601514609, 'N': -0.030295291456180935, 'Q': 0.024480951269012476, 'P': 0.030329330360253936, 'S': 0.025649889765157582, 'R': -0.0684106140721089, 'T': 0.003684594114903414, 'W': -0.04451192021793893, 'V': -0.03020442356805448, 'Y': -0.014343392801833152}, '-1': {'A': 0.04870036935053278, 'C': 0.012165562883285503, 'E': -0.06133951839049299, 'D': 0.044506588635158516, 'G': -0.07732250515566784, 'F': 0.017606575471805455, 'I': 0.044506588635158516, 'H': 0.0168843188533921, 'K': 0.05382076673185387, 'M': 0.024480951269012476, 'L': -0.12549426816886794, 'N': -0.09028822401539179, 'Q': -0.04376820838049898, 'P': -0.0684106140721089, 'S': 0.024225772187906502, 'R': 0.00645352782477357, 'T': 0.009016289585226897, 'W': -0.05316120687195523, 'V': -0.014343392801833152, 'Y': 0.03874394016648952}}, 'I': {'1': {'A': 0.01567474012457205, 'C': 0.012165562883285503, 'E': 0.011395087461859415, 'D': 0.04324316860913081, 'G': -0.00333764710809467, 'F': 0.04870036935053278, 'I': 0.04187169402466573, 'H': 0.030329330360253936, 'K': 0.013609049539262657, 'M': 0.027583643407040958, 'L': 0.053213309061158745, 'N': -0.04910008418106103, 'Q': 0.032776285985872684, 'P': 0.030329330360253936, 'S': 0.0559497792080586, 'R': -0.030295291456180935, 'T': 0.04675661756807379, 'W': 0.030329330360253936, 'V': 0.040377682024235036, 'Y': -0.04910008418106103}, '0': {'A': 0.011395087461859415, 'C': 0.030329330360253936, 'E': 0.045674240978054864, 'D': 0.00645352782477357, 'G': 0.04776273163273419, 'F': -0.014343392801833152, 'I': 0.044506588635158516, 'H': 0.024480951269012476, 'K': -0.01629497620387594, 'M': 0.020946765281766682, 'L': 0.025649889765157582, 'N': 0.04776273163273419, 'Q': -0.0684106140721089, 'P': 0.036949901585717475, 'S': 0.05257052053506415, 'R': 0.03874394016648952, 'T': 0.04187169402466573, 'W': -0.06315838882014431, 'V': 0.05494073457579573, 'Y': -0.014343392801833152}, '3': {'A': 0.04776273163273419, 'C': 0.012165562883285503, 'E': 0.022717557385383016, 'D': -0.024382127854076063, 'G': 0.04870036935053278, 'F': 0.011395087461859415, 'I': 0.04776273163273419, 'H': 0.020946765281766682, 'K': -0.01941657968669812, 'M': 0.020946765281766682, 'L': 0.01567474012457205, 'N': -0.0025800685461681966, 'Q': 0.00645352782477357, 'P': 0.044506588635158516, 'S': 0.05257052053506415, 'R': 0.0349707542659746, 'T': -0.01941657968669812, 'W': 0.024480951269012476, 'V': 0.044506588635158516, 'Y': 0.03874394016648952}, '2': {'A': 0.04776273163273419, 'C': 0.027583643407040958, 'E': 0.04776273163273419, 'D': 0.04776273163273419, 'G': 0.04675661756807379, 'F': -0.0025800685461681966, 'I': 0.04776273163273419, 'H': 0.020946765281766682, 'K': 0.03874394016648952, 'M': 0.030329330360253936, 'L': 0.05382076673185387, 'N': 0.032776285985872684, 'Q': -0.024382127854076063, 'P': -0.04910008418106103, 'S': 0.011395087461859415, 'R': 0.05039639829479626, 'T': -0.013372661689246619, 'W': -0.05316120687195523, 'V': 0.00645352782477357, 'Y': 0.009016289585226897}, '-1': {'A': -0.006142333610657802, 'C': 0.024480951269012476, 'E': 0.04776273163273419, 'D': 0.040377682024235036, 'G': 0.013609049539262657, 'F': 0.03874394016648952, 'I': 0.04776273163273419, 'H': -0.0369548777305301, 'K': 0.03874394016648952, 'M': 0.0006835541903349233, 'L': 0.009660872322431848, 'N': 0.032776285985872684, 'Q': 0.045674240978054864, 'P': -0.019096467004301038, 'S': 0.006407310151787433, 'R': 0.003684594114903414, 'T': 0.04187169402466573, 'W': 0.0168843188533921, 'V': 0.04776273163273419, 'Y': 0.03874394016648952}}, 'H': {'1': {'A': 0.040377682024235036, 'C': 0.012165562883285503, 'E': -0.019096467004301038, 'D': -0.019096467004301038, 'G': 0.027583643407040958, 'F': 0.0168843188533921, 'I': 0.020946765281766682, 'H': 0.0349707542659746, 'K': -0.019096467004301038, 'M': 0.012165562883285503, 'L': 0.0349707542659746, 'N': -0.0369548777305301, 'Q': -0.14954527080808203, 'P': 0.027583643407040958, 'S': 0.032776285985872684, 'R': -0.04451192021793893, 'T': -0.006142333610657802, 'W': 0.006617407697849104, 'V': -0.09483381259375213, 'Y': -0.06315838882014431}, '0': {'A': 0.030329330360253936, 'C': 0.006617407697849104, 'E': -0.030295291456180935, 'D': -0.09483381259375213, 'G': 0.020946765281766682, 'F': -0.04451192021793893, 'I': 0.0349707542659746, 'H': 0.030329330360253936, 'K': 0.032776285985872684, 'M': 0.006617407697849104, 'L': -0.10622579216764029, 'N': 0.020946765281766682, 'Q': -0.019096467004301038, 'P': -0.030295291456180935, 'S': -0.010046224002942469, 'R': 0.030329330360253936, 'T': 0.032776285985872684, 'W': 0.0168843188533921, 'V': -0.04451192021793893, 'Y': -0.019096467004301038}, '3': {'A': -0.030295291456180935, 'C': 0.012165562883285503, 'E': 0.0349707542659746, 'D': -0.07625488084424975, 'G': 0.032776285985872684, 'F': -0.09483381259375213, 'I': 0.020946765281766682, 'H': 0.0168843188533921, 'K': -0.019096467004301038, 'M': 0.0168843188533921, 'L': -0.006142333610657802, 'N': 0.012165562883285503, 'Q': 0.024480951269012476, 'P': 0.020946765281766682, 'S': 0.0006835541903349233, 'R': 0.0349707542659746, 'T': -0.019096467004301038, 'W': 0.0, 'V': -0.024382127854076063, 'Y': -0.05316120687195523}, '2': {'A': -0.019096467004301038, 'C': 0.012165562883285503, 'E': -0.024382127854076063, 'D': 0.032776285985872684, 'G': -0.030295291456180935, 'F': 0.020946765281766682, 'I': 0.030329330360253936, 'H': -0.024382127854076063, 'K': 0.024480951269012476, 'M': 0.020946765281766682, 'L': -0.0025800685461681966, 'N': 0.0168843188533921, 'Q': -0.06315838882014431, 'P': 0.020946765281766682, 'S': 0.009016289585226897, 'R': -0.04451192021793893, 'T': -0.22021529153512137, 'W': 0.0168843188533921, 'V': 0.027583643407040958, 'Y': 0.032776285985872684}, '-1': {'A': -0.024382127854076063, 'C': -0.07484581410634417, 'E': -0.10594774921748154, 'D': 0.0168843188533921, 'G': -0.0025800685461681966, 'F': -0.014343392801833152, 'I': -0.010046224002942469, 'H': 0.040377682024235036, 'K': 0.030329330360253936, 'M': -0.04451192021793893, 'L': -0.006142333610657802, 'N': 0.020946765281766682, 'Q': 0.012165562883285503, 'P': -0.04451192021793893, 'S': -0.014343392801833152, 'R': 0.0168843188533921, 'T': 0.012165562883285503, 'W': 0.020946765281766682, 'V': -0.0369548777305301, 'Y': 0.027583643407040958}}, 'K': {'1': {'A': 0.019417161133744282, 'C': 0.020946765281766682, 'E': -0.09728707731019967, 'D': 0.022717557385383016, 'G': 0.017606575471805455, 'F': 0.04187169402466573, 'I': -0.03436846669548156, 'H': -0.006142333610657802, 'K': 0.024225772187906502, 'M': 0.032776285985872684, 'L': 0.03276605093799826, 'N': 0.0006835541903349233, 'Q': -0.06049892261445926, 'P': -0.12549426816886794, 'S': -0.02275859463161221, 'R': 0.00645352782477357, 'T': 0.04776273163273419, 'W': -0.06315838882014431, 'V': 0.053213309061158745, 'Y': 0.003684594114903414}, '0': {'A': 0.044506588635158516, 'C': -0.06315838882014431, 'E': -0.047274213364928, 'D': 0.053213309061158745, 'G': 0.009016289585226897, 'F': -0.013372661689246619, 'I': 0.024225772187906502, 'H': -0.019096467004301038, 'K': -0.017244369636663145, 'M': 0.036949901585717475, 'L': 0.017806440711848785, 'N': 0.040377682024235036, 'Q': -0.09789024835049301, 'P': -0.04910008418106103, 'S': -0.036398849628528344, 'R': 0.0006835541903349233, 'T': 0.021117567657584737, 'W': -0.07625488084424975, 'V': 0.00645352782477357, 'Y': 0.009016289585226897}, '3': {'A': -0.0025800685461681966, 'C': 0.006617407697849104, 'E': -0.0011741224784317438, 'D': 0.026996754488264534, 'G': -0.01941657968669812, 'F': 0.05039639829479626, 'I': 0.051889226324338296, 'H': -0.15016976580977406, 'K': 0.021117567657584737, 'M': -0.019096467004301038, 'L': -0.02464722833156971, 'N': -0.010046224002942469, 'Q': -0.07692808111427749, 'P': 0.003684594114903414, 'S': 0.05039639829479626, 'R': 0.011395087461859415, 'T': -0.02275859463161221, 'W': -0.030295291456180935, 'V': -0.026345240520987755, 'Y': -0.006142333610657802}, '2': {'A': 0.04675661756807379, 'C': -0.11861989237166075, 'E': -0.030136795594459743, 'D': 0.021117567657584737, 'G': 0.003684594114903414, 'F': -0.01941657968669812, 'I': 0.04675661756807379, 'H': -0.10594774921748154, 'K': 0.053213309061158745, 'M': -0.04451192021793893, 'L': -0.04623642333363459, 'N': 0.022717557385383016, 'Q': -0.0684106140721089, 'P': 0.011395087461859415, 'S': -0.0195681762514733, 'R': 0.0006835541903349233, 'T': 0.01567474012457205, 'W': 0.006617407697849104, 'V': 0.017606575471805455, 'Y': 0.011395087461859415}, '-1': {'A': -0.00333764710809467, 'C': -0.05316120687195523, 'E': -0.005386700212625073, 'D': -0.013372661689246619, 'G': 0.05039639829479626, 'F': 0.040377682024235036, 'I': 0.04870036935053278, 'H': -0.05493249778008978, 'K': -0.036398849628528344, 'M': 0.030329330360253936, 'L': -0.02785955606468368, 'N': 0.003684594114903414, 'Q': 0.030329330360253936, 'P': 0.040377682024235036, 'S': 0.009016289585226897, 'R': -0.010631130656995544, 'T': -0.05138629601514609, 'W': -0.05316120687195523, 'V': -0.00333764710809467, 'Y': -0.006142333610657802}}, 'M': {'1': {'A': 0.0349707542659746, 'C': 0.012165562883285503, 'E': 0.024480951269012476, 'D': -0.06315838882014431, 'G': 0.027583643407040958, 'F': -0.04451192021793893, 'I': 0.024480951269012476, 'H': 0.006617407697849104, 'K': 0.036949901585717475, 'M': 0.0168843188533921, 'L': 0.0006835541903349233, 'N': -0.0369548777305301, 'Q': 0.024480951269012476, 'P': -0.010046224002942469, 'S': 0.027583643407040958, 'R': -0.019096467004301038, 'T': -0.014343392801833152, 'W': 0.012165562883285503, 'V': 0.024480951269012476, 'Y': -0.06315838882014431}, '0': {'A': 0.030329330360253936, 'C': 0.006617407697849104, 'E': 0.0349707542659746, 'D': 0.032776285985872684, 'G': -0.014343392801833152, 'F': -0.019096467004301038, 'I': 0.027583643407040958, 'H': 0.020946765281766682, 'K': -0.05493249778008978, 'M': 0.020946765281766682, 'L': -0.0684106140721089, 'N': 0.006617407697849104, 'Q': 0.020946765281766682, 'P': 0.024480951269012476, 'S': 0.032776285985872684, 'R': -0.0369548777305301, 'T': 0.024480951269012476, 'W': 0.0, 'V': 0.0349707542659746, 'Y': -0.06315838882014431}, '3': {'A': -0.06315838882014431, 'C': 0.006617407697849104, 'E': -0.014343392801833152, 'D': -0.030295291456180935, 'G': 0.032776285985872684, 'F': -0.030295291456180935, 'I': 0.027583643407040958, 'H': 0.024480951269012476, 'K': 0.030329330360253936, 'M': 0.006617407697849104, 'L': -0.030295291456180935, 'N': 0.036949901585717475, 'Q': -0.04451192021793893, 'P': 0.032776285985872684, 'S': -0.030295291456180935, 'R': 0.036949901585717475, 'T': 0.020946765281766682, 'W': 0.012165562883285503, 'V': 0.0349707542659746, 'Y': 0.012165562883285503}, '2': {'A': 0.030329330360253936, 'C': 0.006617407697849104, 'E': 0.032776285985872684, 'D': -0.0369548777305301, 'G': -0.030295291456180935, 'F': -0.006142333610657802, 'I': 0.0349707542659746, 'H': 0.012165562883285503, 'K': -0.0369548777305301, 'M': 0.012165562883285503, 'L': -0.13687950266068458, 'N': 0.0349707542659746, 'Q': 0.024480951269012476, 'P': 0.032776285985872684, 'S': 0.03874394016648952, 'R': -0.05316120687195523, 'T': 0.032776285985872684, 'W': 0.006617407697849104, 'V': 0.020946765281766682, 'Y': 0.006617407697849104}, '-1': {'A': 0.032776285985872684, 'C': 0.0, 'E': -0.08500674967051082, 'D': -0.05316120687195523, 'G': 0.040377682024235036, 'F': 0.036949901585717475, 'I': 0.024480951269012476, 'H': 0.012165562883285503, 'K': 0.027583643407040958, 'M': 0.012165562883285503, 'L': -0.04910008418106103, 'N': -0.024382127854076063, 'Q': 0.030329330360253936, 'P': -0.0369548777305301, 'S': -0.010046224002942469, 'R': 0.006617407697849104, 'T': 0.0349707542659746, 'W': 0.012165562883285503, 'V': 0.0168843188533921, 'Y': 0.020946765281766682}}, 'L': {'1': {'A': 0.040292925194124474, 'C': -0.07625488084424975, 'E': -0.06396226892452955, 'D': 0.01567474012457205, 'G': -0.015031740267939516, 'F': -0.02729736366117636, 'I': 0.028272487493634407, 'H': -0.06049892261445926, 'K': 0.0008735133055199623, 'M': -0.010046224002942469, 'L': -0.03457049665809053, 'N': -0.00562719096177471, 'Q': -0.07732250515566784, 'P': -0.030161659351683988, 'S': 0.025649889765157582, 'R': 0.011395087461859415, 'T': -0.0011741224784317438, 'W': -0.14954527080808203, 'V': 0.02219950335792046, 'Y': 0.05382076673185387}, '0': {'A': -0.0195681762514733, 'C': 0.024480951269012476, 'E': -0.14346170688427337, 'D': -0.010909537436089611, 'G': -0.022011762261653127, 'F': 0.054395728676378936, 'I': -0.06556595367426897, 'H': -0.13687950266068458, 'K': 0.007619789794677241, 'M': 0.032776285985872684, 'L': -0.033495189179774114, 'N': -0.05275551846746037, 'Q': -0.01629497620387594, 'P': -0.00562719096177471, 'S': 0.02219950335792046, 'R': -0.008054101281370652, 'T': 0.0294825797695118, 'W': 0.0349707542659746, 'V': 0.05494073457579573, 'Y': 0.04776273163273419}, '3': {'A': 0.021165397551160717, 'C': 0.027583643407040958, 'E': -0.0777648445837144, 'D': 0.03172511813607717, 'G': 0.0008735133055199623, 'F': 0.022717557385383016, 'I': -0.02729736366117636, 'H': -0.014343392801833152, 'K': 0.02219950335792046, 'M': 0.040377682024235036, 'L': -0.0026200901859444597, 'N': 0.009660872322431848, 'Q': -0.1405416302879957, 'P': 0.01567474012457205, 'S': -0.13642211343939734, 'R': -0.01629497620387594, 'T': -0.030161659351683988, 'W': -0.0369548777305301, 'V': 0.0009626902336413124, 'Y': 0.04324316860913081}, '2': {'A': 0.008073438347626579, 'C': 0.027583643407040958, 'E': -0.007147277369760984, 'D': -0.039802799595950934, 'G': 0.026829135184833076, 'F': -0.03319061025777578, 'I': 0.0028143326873503747, 'H': 0.011395087461859415, 'K': -0.035007089015150115, 'M': -0.07625488084424975, 'L': -0.03614600734193771, 'N': -0.04376820838049898, 'Q': -0.04342095347998651, 'P': -0.01941657968669812, 'S': 0.034705558027890736, 'R': 0.019417161133744282, 'T': -0.017244369636663145, 'W': -0.08500674967051082, 'V': 0.006407310151787433, 'Y': 0.00645352782477357}, '-1': {'A': 0.03375842390149243, 'C': 0.0349707542659746, 'E': -0.03842511845851448, 'D': -0.047274213364928, 'G': -0.03761510355173528, 'F': -0.02729736366117636, 'I': -0.013372661689246619, 'H': -0.0025800685461681966, 'K': -0.06506759046370185, 'M': 0.036949901585717475, 'L': -0.014312717313637322, 'N': 0.017606575471805455, 'Q': -0.07259262241894178, 'P': 0.024225772187906502, 'S': 0.01659220650615007, 'R': -0.02729736366117636, 'T': 0.0028143326873503747, 'W': 0.027583643407040958, 'V': 0.012620959974104402, 'Y': -0.008054101281370652}}, 'N': {'1': {'A': -0.02275859463161221, 'C': 0.012165562883285503, 'E': -0.11540673966076874, 'D': -0.18005572137120354, 'G': 0.003684594114903414, 'F': 0.044506588635158516, 'I': 0.003684594114903414, 'H': -0.05316120687195523, 'K': -0.06049892261445926, 'M': 0.030329330360253936, 'L': 0.022717557385383016, 'N': 0.0349707542659746, 'Q': 0.032776285985872684, 'P': 0.0168843188533921, 'S': -0.06049892261445926, 'R': -0.024382127854076063, 'T': 0.030329330360253936, 'W': -0.0369548777305301, 'V': -0.01629497620387594, 'Y': -0.030295291456180935}, '0': {'A': -0.024382127854076063, 'C': -0.08869277210647576, 'E': -0.07102641808830958, 'D': -0.09028822401539179, 'G': -0.0833267828747263, 'F': 0.03874394016648952, 'I': 0.036949901585717475, 'H': -0.04451192021793893, 'K': 0.017606575471805455, 'M': 0.012165562883285503, 'L': -0.03020442356805448, 'N': -0.014343392801833152, 'Q': -0.06133951839049299, 'P': 0.0349707542659746, 'S': -0.026345240520987755, 'R': 0.030329330360253936, 'T': 0.021117567657584737, 'W': 0.0168843188533921, 'V': 0.003684594114903414, 'Y': -0.019096467004301038}, '3': {'A': 0.0006835541903349233, 'C': -0.17015599391066905, 'E': 0.027583643407040958, 'D': -0.04910008418106103, 'G': 0.0349707542659746, 'F': 0.003684594114903414, 'I': 0.04324316860913081, 'H': -0.06315838882014431, 'K': 0.04675661756807379, 'M': 0.020946765281766682, 'L': 0.011395087461859415, 'N': -0.0833267828747263, 'Q': 0.036949901585717475, 'P': -0.024382127854076063, 'S': -0.013372661689246619, 'R': -0.0025800685461681966, 'T': -0.13907838818482374, 'W': -0.08500674967051082, 'V': -0.04376820838049898, 'Y': 0.024480951269012476}, '2': {'A': -0.07625488084424975, 'C': 0.0168843188533921, 'E': -0.038875020303892484, 'D': -0.0025800685461681966, 'G': 0.04776273163273419, 'F': 0.04675661756807379, 'I': -0.024382127854076063, 'H': 0.0168843188533921, 'K': 0.021117567657584737, 'M': -0.04451192021793893, 'L': -0.01941657968669812, 'N': 0.027583643407040958, 'Q': -0.05493249778008978, 'P': -0.11540673966076874, 'S': -0.038875020303892484, 'R': 0.020946765281766682, 'T': -0.13907838818482374, 'W': -0.05316120687195523, 'V': 0.0006835541903349233, 'Y': 0.036949901585717475}, '-1': {'A': 0.04187169402466573, 'C': -0.07484581410634417, 'E': -0.06133951839049299, 'D': 0.036949901585717475, 'G': -0.0833267828747263, 'F': -0.038875020303892484, 'I': 0.036949901585717475, 'H': -0.06315838882014431, 'K': -0.10638794819452413, 'M': 0.020946765281766682, 'L': -0.047274213364928, 'N': -0.06133951839049299, 'Q': 0.027583643407040958, 'P': 0.003684594114903414, 'S': 0.04187169402466573, 'R': 0.032776285985872684, 'T': 0.045674240978054864, 'W': -0.04451192021793893, 'V': -0.01941657968669812, 'Y': -0.019096467004301038}}, 'Q': {'1': {'A': 0.022717557385383016, 'C': 0.006617407697849104, 'E': -0.06133951839049299, 'D': 0.04324316860913081, 'G': -0.024382127854076063, 'F': -0.16029301343791602, 'I': 0.0006835541903349233, 'H': 0.0168843188533921, 'K': 0.04324316860913081, 'M': -0.024382127854076063, 'L': -0.04342095347998651, 'N': -0.014343392801833152, 'Q': 0.04675661756807379, 'P': -0.030295291456180935, 'S': 0.00645352782477357, 'R': 0.032776285985872684, 'T': -0.019096467004301038, 'W': -0.11861989237166075, 'V': -0.0684106140721089, 'Y': 0.032776285985872684}, '0': {'A': 0.04957629180025336, 'C': 0.012165562883285503, 'E': -0.038875020303892484, 'D': -0.019096467004301038, 'G': -0.08500674967051082, 'F': -0.09789024835049301, 'I': 0.05039639829479626, 'H': 0.012165562883285503, 'K': -0.16029301343791602, 'M': -0.030295291456180935, 'L': -0.06049892261445926, 'N': -0.08500674967051082, 'Q': 0.040377682024235036, 'P': 0.0349707542659746, 'S': 0.04776273163273419, 'R': 0.04324316860913081, 'T': 0.0349707542659746, 'W': 0.012165562883285503, 'V': -0.03436846669548156, 'Y': -0.030295291456180935}, '3': {'A': 0.04675661756807379, 'C': 0.012165562883285503, 'E': -0.05493249778008978, 'D': -0.12556902791205748, 'G': -0.006142333610657802, 'F': -0.038875020303892484, 'I': 0.027583643407040958, 'H': -0.019096467004301038, 'K': 0.04324316860913081, 'M': 0.032776285985872684, 'L': -0.013372661689246619, 'N': -0.05316120687195523, 'Q': -0.10594774921748154, 'P': -0.03436846669548156, 'S': -0.03436846669548156, 'R': -0.006142333610657802, 'T': -0.014343392801833152, 'W': -0.0369548777305301, 'V': 0.04675661756807379, 'Y': 0.030329330360253936}, '2': {'A': 0.0349707542659746, 'C': 0.006617407697849104, 'E': 0.011395087461859415, 'D': -0.06133951839049299, 'G': -0.006142333610657802, 'F': 0.0349707542659746, 'I': -0.026345240520987755, 'H': 0.030329330360253936, 'K': -0.02275859463161221, 'M': -0.0369548777305301, 'L': 0.05039639829479626, 'N': 0.03874394016648952, 'Q': -0.030295291456180935, 'P': -0.04910008418106103, 'S': -0.0025800685461681966, 'R': -0.27807604909429956, 'T': -0.019096467004301038, 'W': 0.024480951269012476, 'V': 0.0006835541903349233, 'Y': 0.030329330360253936}, '-1': {'A': -0.07102641808830958, 'C': 0.020946765281766682, 'E': -0.13274526499370126, 'D': -0.010046224002942469, 'G': 0.00645352782477357, 'F': 0.0006835541903349233, 'I': 0.04187169402466573, 'H': -0.024382127854076063, 'K': -0.07102641808830958, 'M': -0.04451192021793893, 'L': 0.011395087461859415, 'N': -0.04451192021793893, 'Q': 0.03874394016648952, 'P': -0.030295291456180935, 'S': 0.00645352782477357, 'R': 0.036949901585717475, 'T': 0.032776285985872684, 'W': -0.04451192021793893, 'V': 0.04187169402466573, 'Y': 0.024480951269012476}}, 'P': {'1': {'A': 0.00645352782477357, 'C': 0.012165562883285503, 'E': -0.01941657968669812, 'D': -0.09789024835049301, 'G': -0.019096467004301038, 'F': -0.07102641808830958, 'I': 0.040377682024235036, 'H': 0.024480951269012476, 'K': -0.04376820838049898, 'M': -0.04451192021793893, 'L': 0.04870036935053278, 'N': 0.032776285985872684, 'Q': -0.04376820838049898, 'P': 0.04675661756807379, 'S': 0.03874394016648952, 'R': -0.0684106140721089, 'T': -0.039802799595950934, 'W': 0.0168843188533921, 'V': 0.05039639829479626, 'Y': -0.019096467004301038}, '0': {'A': 0.01567474012457205, 'C': 0.020946765281766682, 'E': -0.010046224002942469, 'D': 0.0006835541903349233, 'G': -0.05628490053442865, 'F': 0.04187169402466573, 'I': 0.036949901585717475, 'H': -0.06133951839049299, 'K': 0.040377682024235036, 'M': -0.04451192021793893, 'L': -0.00562719096177471, 'N': -0.030295291456180935, 'Q': -0.05316120687195523, 'P': 0.04675661756807379, 'S': 0.013609049539262657, 'R': -0.019096467004301038, 'T': -0.11540673966076874, 'W': 0.012165562883285503, 'V': -0.02275859463161221, 'Y': 0.032776285985872684}, '3': {'A': 0.04324316860913081, 'C': 0.0168843188533921, 'E': -0.014343392801833152, 'D': 0.044506588635158516, 'G': 0.0006835541903349233, 'F': -0.04910008418106103, 'I': 0.044506588635158516, 'H': 0.0349707542659746, 'K': -0.05493249778008978, 'M': -0.05316120687195523, 'L': -0.007147277369760984, 'N': -0.0369548777305301, 'Q': -0.0369548777305301, 'P': -0.07692808111427749, 'S': 0.04187169402466573, 'R': 0.0349707542659746, 'T': -0.03020442356805448, 'W': -0.05316120687195523, 'V': -0.05578422385757292, 'Y': 0.036949901585717475}, '2': {'A': -0.036398849628528344, 'C': 0.012165562883285503, 'E': -0.17256515350071736, 'D': -0.09971963576774057, 'G': -0.07692808111427749, 'F': -0.024382127854076063, 'I': -0.006142333610657802, 'H': 0.020946765281766682, 'K': 0.045674240978054864, 'M': 0.012165562883285503, 'L': 0.054395728676378936, 'N': 0.0349707542659746, 'Q': -0.0684106140721089, 'P': 0.0006835541903349233, 'S': 0.04187169402466573, 'R': 0.036949901585717475, 'T': 0.00645352782477357, 'W': 0.012165562883285503, 'V': 0.019417161133744282, 'Y': 0.036949901585717475}, '-1': {'A': 0.013609049539262657, 'C': 0.020946765281766682, 'E': -0.00562719096177471, 'D': 0.020946765281766682, 'G': -0.01941657968669812, 'F': 0.036949901585717475, 'I': 0.0349707542659746, 'H': -0.014343392801833152, 'K': -0.006142333610657802, 'M': 0.012165562883285503, 'L': -0.0011741224784317438, 'N': 0.030329330360253936, 'Q': 0.032776285985872684, 'P': -0.02275859463161221, 'S': -0.05578422385757292, 'R': 0.030329330360253936, 'T': 0.04324316860913081, 'W': -0.06315838882014431, 'V': -0.04376820838049898, 'Y': -0.1298467985096191}}, 'S': {'1': {'A': -0.00562719096177471, 'C': -0.06315838882014431, 'E': 0.03276605093799826, 'D': 0.0294825797695118, 'G': 0.015325578482297519, 'F': 0.05257052053506415, 'I': -0.008054101281370652, 'H': 0.04187169402466573, 'K': 0.024225772187906502, 'M': 0.030329330360253936, 'L': -0.03761510355173528, 'N': -0.06133951839049299, 'Q': -0.05493249778008978, 'P': 0.013609049539262657, 'S': 0.030631971223768914, 'R': -0.006142333610657802, 'T': 0.022717557385383016, 'W': 0.027583643407040958, 'V': 0.044506588635158516, 'Y': 0.04957629180025336}, '0': {'A': 0.04957629180025336, 'C': 0.024480951269012476, 'E': -0.0011741224784317438, 'D': -0.05138629601514609, 'G': 0.022717557385383016, 'F': 0.026996754488264534, 'I': 0.044506588635158516, 'H': 0.027583643407040958, 'K': 0.01567474012457205, 'M': -0.09483381259375213, 'L': -0.030136795594459743, 'N': -0.006142333610657802, 'Q': 0.04324316860913081, 'P': 0.025649889765157582, 'S': 0.05545806617277234, 'R': -0.03020442356805448, 'T': 0.034705558027890736, 'W': -0.030295291456180935, 'V': 0.03172511813607717, 'Y': 0.022717557385383016}, '3': {'A': 0.028272487493634407, 'C': -0.04451192021793893, 'E': -0.01629497620387594, 'D': 0.019417161133744282, 'G': -0.010631130656995544, 'F': 0.017606575471805455, 'I': 0.045674240978054864, 'H': 0.03874394016648952, 'K': 0.004656484820508226, 'M': 0.0349707542659746, 'L': 0.01659220650615007, 'N': 0.013609049539262657, 'Q': -0.01629497620387594, 'P': 0.01567474012457205, 'S': 0.057288921311686634, 'R': -0.038875020303892484, 'T': -0.013372661689246619, 'W': 0.0168843188533921, 'V': 0.004656484820508226, 'Y': 0.04324316860913081}, '2': {'A': 0.024225772187906502, 'C': 0.006617407697849104, 'E': -0.07732250515566784, 'D': 0.013609049539262657, 'G': 0.021117567657584737, 'F': 0.00645352782477357, 'I': 0.0559497792080586, 'H': 0.0349707542659746, 'K': 0.025649889765157582, 'M': 0.030329330360253936, 'L': -0.003699764509114721, 'N': -0.05493249778008978, 'Q': 0.011395087461859415, 'P': 0.01567474012457205, 'S': 0.05808333405086175, 'R': 0.024225772187906502, 'T': -0.0011741224784317438, 'W': 0.032776285985872684, 'V': 0.021117567657584737, 'Y': -0.038875020303892484}, '-1': {'A': 0.057695076252589586, 'C': 0.027583643407040958, 'E': 0.017606575471805455, 'D': 0.0294825797695118, 'G': 0.03276605093799826, 'F': 0.009016289585226897, 'I': 0.026996754488264534, 'H': -0.014343392801833152, 'K': -0.03319061025777578, 'M': -0.024382127854076063, 'L': 0.05915182092494603, 'N': -0.006142333610657802, 'Q': -0.014343392801833152, 'P': 0.009016289585226897, 'S': 0.05382076673185387, 'R': -0.03020442356805448, 'T': -0.00562719096177471, 'W': 0.012165562883285503, 'V': -0.035007089015150115, 'Y': -0.010046224002942469}}, 'R': {'1': {'A': 0.04187169402466573, 'C': 0.027583643407040958, 'E': 0.0006835541903349233, 'D': 0.03874394016648952, 'G': 0.05116585944832461, 'F': 0.04187169402466573, 'I': 0.044506588635158516, 'H': 0.012165562883285503, 'K': 0.0349707542659746, 'M': -0.07625488084424975, 'L': 0.006407310151787433, 'N': 0.04324316860913081, 'Q': 0.027583643407040958, 'P': -0.04910008418106103, 'S': 0.003684594114903414, 'R': -0.019096467004301038, 'T': 0.032776285985872684, 'W': 0.0168843188533921, 'V': -0.008054101281370652, 'Y': 0.040377682024235036}, '0': {'A': 0.05257052053506415, 'C': 0.006617407697849104, 'E': -0.04376820838049898, 'D': 0.036949901585717475, 'G': -0.0025800685461681966, 'F': 0.045674240978054864, 'I': 0.045674240978054864, 'H': 0.030329330360253936, 'K': 0.00645352782477357, 'M': 0.020946765281766682, 'L': 0.019417161133744282, 'N': -0.006142333610657802, 'Q': -0.07625488084424975, 'P': 0.0006835541903349233, 'S': 0.04870036935053278, 'R': 0.0006835541903349233, 'T': 0.011395087461859415, 'W': 0.012165562883285503, 'V': 0.03874394016648952, 'Y': 0.030329330360253936}, '3': {'A': 0.045674240978054864, 'C': -0.05316120687195523, 'E': -0.013372661689246619, 'D': 0.032776285985872684, 'G': 0.045674240978054864, 'F': -0.0025800685461681966, 'I': 0.032776285985872684, 'H': 0.032776285985872684, 'K': -0.006142333610657802, 'M': -0.014343392801833152, 'L': 0.04675661756807379, 'N': -0.019096467004301038, 'Q': -0.030295291456180935, 'P': -0.04910008418106103, 'S': 0.04870036935053278, 'R': 0.036949901585717475, 'T': 0.01567474012457205, 'W': 0.020946765281766682, 'V': 0.04957629180025336, 'Y': 0.040377682024235036}, '2': {'A': 0.04675661756807379, 'C': 0.012165562883285503, 'E': -0.008054101281370652, 'D': 0.04675661756807379, 'G': -0.010046224002942469, 'F': 0.04187169402466573, 'I': 0.032776285985872684, 'H': 0.027583643407040958, 'K': 0.044506588635158516, 'M': 0.020946765281766682, 'L': 0.0028143326873503747, 'N': 0.0349707542659746, 'Q': -0.14918354273804352, 'P': 0.045674240978054864, 'S': 0.0006835541903349233, 'R': 0.040377682024235036, 'T': 0.03874394016648952, 'W': 0.012165562883285503, 'V': -0.006142333610657802, 'Y': 0.04187169402466573}, '-1': {'A': 0.011395087461859415, 'C': 0.0168843188533921, 'E': -0.0369548777305301, 'D': 0.00645352782477357, 'G': -0.019096467004301038, 'F': 0.00645352782477357, 'I': 0.009016289585226897, 'H': 0.032776285985872684, 'K': 0.013609049539262657, 'M': 0.0168843188533921, 'L': 0.051889226324338296, 'N': 0.036949901585717475, 'Q': -0.01941657968669812, 'P': 0.032776285985872684, 'S': 0.011395087461859415, 'R': 0.003684594114903414, 'T': 0.032776285985872684, 'W': 0.024480951269012476, 'V': 0.04675661756807379, 'Y': 0.036949901585717475}}, 'T': {'1': {'A': 0.003684594114903414, 'C': 0.0168843188533921, 'E': 0.04957629180025336, 'D': -0.01941657968669812, 'G': 0.025649889765157582, 'F': -0.10638794819452413, 'I': 0.032776285985872684, 'H': 0.0, 'K': -0.00562719096177471, 'M': 0.027583643407040958, 'L': -0.02458464150076406, 'N': 0.0006835541903349233, 'Q': -0.024382127854076063, 'P': 0.003684594114903414, 'S': 0.0028143326873503747, 'R': -0.02275859463161221, 'T': 0.05382076673185387, 'W': 0.0168843188533921, 'V': -0.00333764710809467, 'Y': 0.027583643407040958}, '0': {'A': -0.010631130656995544, 'C': 0.0, 'E': -0.01629497620387594, 'D': 0.009016289585226897, 'G': 0.021117567657584737, 'F': 0.0006835541903349233, 'I': -0.06556595367426897, 'H': -0.006142333610657802, 'K': -0.047274213364928, 'M': 0.036949901585717475, 'L': 0.05545806617277234, 'N': -0.12556902791205748, 'Q': 0.0006835541903349233, 'P': 0.0006835541903349233, 'S': 0.013609049539262657, 'R': 0.011395087461859415, 'T': 0.009016289585226897, 'W': 0.020946765281766682, 'V': 0.051889226324338296, 'Y': 0.036949901585717475}, '3': {'A': 0.024225772187906502, 'C': 0.020946765281766682, 'E': -0.07732250515566784, 'D': -0.02275859463161221, 'G': -0.06396226892452955, 'F': 0.03874394016648952, 'I': 0.013609049539262657, 'H': -0.09483381259375213, 'K': -0.010046224002942469, 'M': 0.030329330360253936, 'L': 0.03561047819880325, 'N': -0.024382127854076063, 'Q': -0.03436846669548156, 'P': 0.0349707542659746, 'S': 0.053213309061158745, 'R': -0.09028822401539179, 'T': 0.05039639829479626, 'W': 0.020946765281766682, 'V': 0.04675661756807379, 'Y': 0.03874394016648952}, '2': {'A': 0.04776273163273419, 'C': 0.012165562883285503, 'E': 0.036949901585717475, 'D': -0.038875020303892484, 'G': -0.01629497620387594, 'F': 0.045674240978054864, 'I': 0.003684594114903414, 'H': -0.010046224002942469, 'K': -0.04342095347998651, 'M': 0.030329330360253936, 'L': 0.030631971223768914, 'N': -0.03020442356805448, 'Q': -0.16029301343791602, 'P': 0.040377682024235036, 'S': 0.05116585944832461, 'R': -0.0025800685461681966, 'T': -0.01629497620387594, 'W': -0.04451192021793893, 'V': 0.008073438347626579, 'Y': 0.040377682024235036}, '-1': {'A': -0.03020442356805448, 'C': 0.0168843188533921, 'E': -0.008054101281370652, 'D': 0.013609049539262657, 'G': -0.03020442356805448, 'F': -0.038875020303892484, 'I': 0.04324316860913081, 'H': -0.030295291456180935, 'K': 0.01567474012457205, 'M': 0.0168843188533921, 'L': 0.03276605093799826, 'N': -0.05578422385757292, 'Q': -0.14954527080808203, 'P': 0.01567474012457205, 'S': 0.022717557385383016, 'R': 0.040377682024235036, 'T': -0.0025800685461681966, 'W': -0.010046224002942469, 'V': 0.05545806617277234, 'Y': 0.036949901585717475}}, 'W': {'1': {'A': -0.06315838882014431, 'C': 0.0, 'E': -0.04451192021793893, 'D': -0.10594774921748154, 'G': 0.0168843188533921, 'F': 0.006617407697849104, 'I': 0.024480951269012476, 'H': 0.0, 'K': 0.012165562883285503, 'M': 0.006617407697849104, 'L': -0.06315838882014431, 'N': 0.027583643407040958, 'Q': 0.0168843188533921, 'P': 0.020946765281766682, 'S': 0.0349707542659746, 'R': 0.020946765281766682, 'T': -0.0369548777305301, 'W': 0.012165562883285503, 'V': 0.030329330360253936, 'Y': 0.024480951269012476}, '0': {'A': 0.0, 'C': 0.012165562883285503, 'E': -0.030295291456180935, 'D': -0.07484581410634417, 'G': 0.030329330360253936, 'F': 0.0168843188533921, 'I': 0.012165562883285503, 'H': 0.024480951269012476, 'K': -0.0369548777305301, 'M': 0.006617407697849104, 'L': 0.020946765281766682, 'N': -0.05316120687195523, 'Q': -0.04451192021793893, 'P': 0.024480951269012476, 'S': 0.030329330360253936, 'R': -0.06315838882014431, 'T': 0.030329330360253936, 'W': 0.006617407697849104, 'V': 0.006617407697849104, 'Y': 0.0168843188533921}, '3': {'A': 0.020946765281766682, 'C': 0.012165562883285503, 'E': -0.05316120687195523, 'D': 0.024480951269012476, 'G': 0.024480951269012476, 'F': 0.006617407697849104, 'I': -0.1332039145454917, 'H': 0.020946765281766682, 'K': -0.05316120687195523, 'M': 0.006617407697849104, 'L': 0.030329330360253936, 'N': -0.04451192021793893, 'Q': 0.012165562883285503, 'P': -0.04451192021793893, 'S': 0.020946765281766682, 'R': 0.020946765281766682, 'T': 0.030329330360253936, 'W': 0.006617407697849104, 'V': 0.012165562883285503, 'Y': 0.020946765281766682}, '2': {'A': 0.0168843188533921, 'C': 0.0, 'E': -0.09483381259375213, 'D': 0.0168843188533921, 'G': -0.019096467004301038, 'F': 0.020946765281766682, 'I': 0.024480951269012476, 'H': 0.0168843188533921, 'K': 0.0, 'M': -0.05316120687195523, 'L': 0.024480951269012476, 'N': -0.04451192021793893, 'Q': 0.0, 'P': -0.07484581410634417, 'S': 0.03874394016648952, 'R': 0.012165562883285503, 'T': 0.020946765281766682, 'W': 0.006617407697849104, 'V': 0.012165562883285503, 'Y': 0.024480951269012476}, '-1': {'A': 0.027583643407040958, 'C': -0.07484581410634417, 'E': 0.020946765281766682, 'D': -0.10594774921748154, 'G': 0.024480951269012476, 'F': 0.012165562883285503, 'I': -0.04451192021793893, 'H': 0.0, 'K': 0.027583643407040958, 'M': 0.006617407697849104, 'L': 0.020946765281766682, 'N': -0.04451192021793893, 'Q': -0.05316120687195523, 'P': 0.006617407697849104, 'S': 0.027583643407040958, 'R': 0.006617407697849104, 'T': 0.0168843188533921, 'W': 0.006617407697849104, 'V': 0.032776285985872684, 'Y': 0.024480951269012476}}, 'V': {'1': {'A': 0.05382076673185387, 'C': 0.0168843188533921, 'E': -0.010631130656995544, 'D': 0.045674240978054864, 'G': -0.06396226892452955, 'F': 0.044506588635158516, 'I': 0.04324316860913081, 'H': 0.0349707542659746, 'K': 0.026996754488264534, 'M': -0.006142333610657802, 'L': 0.014003089613122521, 'N': 0.003684594114903414, 'Q': -0.04376820838049898, 'P': 0.04675661756807379, 'S': -0.0011741224784317438, 'R': 0.009016289585226897, 'T': -0.010046224002942469, 'W': -0.04451192021793893, 'V': -0.01629497620387594, 'Y': 0.0006835541903349233}, '0': {'A': 0.03375842390149243, 'C': -0.019096467004301038, 'E': 0.026996754488264534, 'D': -0.12137984368511133, 'G': 0.026996754488264534, 'F': 0.024225772187906502, 'I': 0.00645352782477357, 'H': -0.0025800685461681966, 'K': 0.036949901585717475, 'M': 0.024480951269012476, 'L': 0.030631971223768914, 'N': 0.003684594114903414, 'Q': 0.003684594114903414, 'P': -0.0833267828747263, 'S': 0.04776273163273419, 'R': -0.02275859463161221, 'T': 0.022717557385383016, 'W': 0.024480951269012476, 'V': 0.044506588635158516, 'Y': -0.0025800685461681966}, '3': {'A': 0.0294825797695118, 'C': -0.0369548777305301, 'E': 0.04957629180025336, 'D': -0.12137984368511133, 'G': 0.022717557385383016, 'F': 0.044506588635158516, 'I': 0.011395087461859415, 'H': 0.027583643407040958, 'K': 0.053213309061158745, 'M': 0.024480951269012476, 'L': 0.04776273163273419, 'N': 0.0006835541903349233, 'Q': -0.03436846669548156, 'P': -0.026345240520987755, 'S': 0.03730448520107278, 'R': -0.03436846669548156, 'T': -0.00333764710809467, 'W': -0.06315838882014431, 'V': 0.045674240978054864, 'Y': -0.03436846669548156}, '2': {'A': -0.022011762261653127, 'C': 0.020946765281766682, 'E': -0.01941657968669812, 'D': 0.036949901585717475, 'G': 0.008073438347626579, 'F': -0.047274213364928, 'I': 0.03874394016648952, 'H': -0.024382127854076063, 'K': 0.05039639829479626, 'M': 0.030329330360253936, 'L': 0.006407310151787433, 'N': 0.024225772187906502, 'Q': 0.0006835541903349233, 'P': 0.03874394016648952, 'S': 0.05039639829479626, 'R': 0.013609049539262657, 'T': 0.017606575471805455, 'W': -0.11861989237166075, 'V': -0.008054101281370652, 'Y': 0.03874394016648952}, '-1': {'A': -0.013372661689246619, 'C': 0.012165562883285503, 'E': -0.02275859463161221, 'D': 0.028272487493634407, 'G': 0.017606575471805455, 'F': -0.02275859463161221, 'I': 0.00645352782477357, 'H': -0.030295291456180935, 'K': 0.022717557385383016, 'M': 0.032776285985872684, 'L': 0.030631971223768914, 'N': 0.04324316860913081, 'Q': 0.024225772187906502, 'P': 0.019417161133744282, 'S': 0.045674240978054864, 'R': -0.04376820838049898, 'T': 0.004656484820508226, 'W': -0.10594774921748154, 'V': 0.00645352782477357, 'Y': 0.03874394016648952}}, 'Y': {'1': {'A': 0.003684594114903414, 'C': 0.020946765281766682, 'E': -0.04376820838049898, 'D': -0.05493249778008978, 'G': 0.040377682024235036, 'F': 0.00645352782477357, 'I': 0.044506588635158516, 'H': -0.05316120687195523, 'K': -0.04910008418106103, 'M': 0.027583643407040958, 'L': 0.045674240978054864, 'N': 0.030329330360253936, 'Q': 0.030329330360253936, 'P': -0.0684106140721089, 'S': 0.04870036935053278, 'R': 0.036949901585717475, 'T': -0.0025800685461681966, 'W': 0.012165562883285503, 'V': -0.024382127854076063, 'Y': 0.032776285985872684}, '0': {'A': -0.0025800685461681966, 'C': 0.0168843188533921, 'E': -0.0025800685461681966, 'D': -0.05493249778008978, 'G': 0.009016289585226897, 'F': 0.024480951269012476, 'I': 0.045674240978054864, 'H': 0.027583643407040958, 'K': -0.026345240520987755, 'M': 0.0168843188533921, 'L': 0.04870036935053278, 'N': -0.006142333610657802, 'Q': -0.07625488084424975, 'P': 0.040377682024235036, 'S': -0.0025800685461681966, 'R': 0.020946765281766682, 'T': -0.06133951839049299, 'W': 0.012165562883285503, 'V': 0.04324316860913081, 'Y': 0.036949901585717475}, '3': {'A': 0.0006835541903349233, 'C': -0.06315838882014431, 'E': 0.0006835541903349233, 'D': 0.04324316860913081, 'G': 0.040377682024235036, 'F': -0.024382127854076063, 'I': -0.014343392801833152, 'H': 0.030329330360253936, 'K': 0.040377682024235036, 'M': 0.020946765281766682, 'L': -0.01941657968669812, 'N': 0.04187169402466573, 'Q': -0.014343392801833152, 'P': -0.07625488084424975, 'S': 0.017606575471805455, 'R': 0.027583643407040958, 'T': -0.006142333610657802, 'W': 0.0168843188533921, 'V': -0.010046224002942469, 'Y': 0.032776285985872684}, '2': {'A': 0.024480951269012476, 'C': 0.020946765281766682, 'E': -0.006142333610657802, 'D': 0.04776273163273419, 'G': 0.04675661756807379, 'F': -0.006142333610657802, 'I': -0.024382127854076063, 'H': 0.006617407697849104, 'K': 0.04187169402466573, 'M': 0.024480951269012476, 'L': 0.04776273163273419, 'N': 0.0349707542659746, 'Q': 0.032776285985872684, 'P': -0.06133951839049299, 'S': 0.013609049539262657, 'R': 0.020946765281766682, 'T': -0.038875020303892484, 'W': 0.024480951269012476, 'V': -0.10638794819452413, 'Y': -0.019096467004301038}, '-1': {'A': -0.04451192021793893, 'C': 0.0, 'E': -0.04451192021793893, 'D': 0.04187169402466573, 'G': 0.04187169402466573, 'F': 0.003684594114903414, 'I': 0.032776285985872684, 'H': -0.06315838882014431, 'K': -0.01629497620387594, 'M': 0.012165562883285503, 'L': 0.017606575471805455, 'N': 0.030329330360253936, 'Q': 0.036949901585717475, 'P': 0.027583643407040958, 'S': -0.01629497620387594, 'R': 0.013609049539262657, 'T': -0.03436846669548156, 'W': 0.006617407697849104, 'V': 0.044506588635158516, 'Y': -0.010046224002942469}}}}
