# Supplementary material for: SEPIa, a knowledge-driven algorithm for predicting conformational B-cell epitopes from the amino acid sequence
Source: BMC Bioinformatics. 2017 Feb 10;18:95. doi: 10.1186/s12859-017-1528-9 (PMC5301386; doi:10.1186/s12859-017-1528-9)
Supplement: Additional file 2: — Values of the epitope/non-epitope energy-like feature F9. (ZIP 61 kb) [file 12859_2017_1528_MOESM2_ESM.zip › Feature_9/SinglePotE]

{'1': {'A': -0.3485944197998886, 'C': -0.09394694373677563, 'E': 0.30225731382825477, 'D': 0.08178301972807676, 'G': 0.10006975251055988, 'F': -0.01757730978442273, 'I': -0.5307763500212099, 'H': -0.03360301784013741, 'K': 0.06875592892834916, 'M': -0.0149342235681275, 'L': -0.012365362443741834, 'N': 0.05622590979196535, 'Q': 0.39032778355660697, 'P': -0.015169961933923604, 'S': -0.23381084451835912, 'R': 0.15939396354490223, 'T': 0.02331756940362433, 'W': 0.20739079847190273, 'V': -0.13661567114754922, 'Y': -0.19232685717222137}, '0': {'A': -0.3108540918170416, 'C': -0.09394694373677563, 'E': 0.39918531438348775, 'D': 0.13662840471344515, 'G': -0.0112867787451872, 'F': 0.015212513038568154, 'I': -0.42541583436338354, 'H': 0.11300045635173789, 'K': 0.16639439849226526, 'M': -0.09950945320005372, 'L': 0.008253924758993966, 'N': 0.18975730241648794, 'Q': 0.2821141989163743, 'P': 0.05127405788436164, 'S': -0.339291537090345, 'R': 0.06408378374057738, 'T': -0.10184557355038173, 'W': 0.15332357720162704, 'V': -0.27884071466723764, 'Y': -0.19232685717222137}, '3': {'A': -0.42072934983028526, 'C': 0.11369242104146884, 'E': 0.30225731382825477, 'D': 0.14358360372532233, 'G': 0.0027602631386260254, 'F': 0.015212513038568154, 'I': -0.16067815342509614, 'H': 0.07389244582353534, 'K': -0.18761231994122105, 'M': -0.0149342235681275, 'L': -0.02742923915792753, 'N': -0.009625144257790087, 'Q': 0.3930800756918501, 'P': 0.08916809729435667, 'S': -0.289325458195511, 'R': 0.06666553797016762, 'T': 0.08266257102885162, 'W': 0.2633936683909573, 'V': -0.07409531416621516, 'Y': -0.39791893402965356}, '2': {'A': -0.3818901699072813, 'C': -0.019838971583053724, 'E': 0.258772201888516, 'D': 0.16865879911923592, 'G': -0.0012733523604693904, 'F': -0.051478861460104094, 'I': -0.33010565455905866, 'H': 0.07017957605844703, 'K': -0.12906981440157064, 'M': -0.07209263740807606, 'L': -0.04893544437889118, 'N': 0.022603003431289636, 'Q': 0.3930800756918501, 'P': 0.08661273237601876, 'S': -0.2967904947895453, 'R': 0.1312040591077388, 'T': 0.13454320451384866, 'W': 0.2121003740034068, 'V': -0.015254814143281776, 'Y': -0.18947243429692046}, '-1': {'A': -0.1707326636589459, 'C': 0.11369242104146884, 'E': 0.3191426067099512, 'D': -0.07496328353851449, 'G': 0.0980670832979983, 'F': 0.04934027433386543, 'I': -0.4743357122801377, 'H': 0.16115135426417362, 'K': 0.09606841675472386, 'M': -0.04235103936010511, 'L': 0.04975328261790477, 'N': 0.22327369889344087, 'Q': 0.16350563404734983, 'P': 0.0942985006283012, 'S': -0.3756591812612198, 'R': -0.04127673191724904, 'T': -0.24494641719105514, 'W': 0.15332357720162704, 'V': -0.10690640075361293, 'Y': -0.015119047152142665}, '-3': {'A': -0.235449055611367, 'C': 0.11369242104146884, 'E': 0.14517472848394572, 'D': -0.1440984687264586, 'G': 0.1723904140901861, 'F': 0.11474006955823013, 'I': -0.2832804755174284, 'H': 0.12413916801557034, 'K': 0.026125621827645093, 'M': -0.03848007307517408, 'L': 0.1267570938169431, 'N': 0.16350563404734983, 'Q': 0.10511688062190305, 'P': 0.06666553797016762, 'S': -0.14143752438734397, 'R': -0.19903762776283798, 'T': -0.060280565387787206, 'W': -0.028997979592327555, 'V': -0.036042790438593514, 'Y': -0.053078447737923994}, '-2': {'A': -0.2035224864819367, 'C': 0.11369242104146884, 'E': 0.258772201888516, 'D': -0.18183879670930567, 'G': 0.12275969588836982, 'F': 0.1099648961503002, 'I': -0.4230424178925872, 'H': 0.12041246145842814, 'K': 0.04877645812300935, 'M': -0.04235103936010511, 'L': 0.1447755993196213, 'N': 0.22327369889344087, 'Q': 0.16903304843212005, 'P': 0.0994553607931585, 'S': -0.20391285473271975, 'R': -0.29000940596856467, 'T': -0.032929085196843705, 'W': 0.03554054154524353, 'V': -0.13252429493424486, 'Y': -0.09850065609119381}}
