# Supplementary material for: SEPIa, a knowledge-driven algorithm for predicting conformational B-cell epitopes from the amino acid sequence
Source: BMC Bioinformatics. 2017 Feb 10;18:95. doi: 10.1186/s12859-017-1528-9 (PMC5301386; doi:10.1186/s12859-017-1528-9)
Supplement: Additional file 2: — Values of the epitope/non-epitope energy-like feature F9. (ZIP 61 kb) [file 12859_2017_1528_MOESM2_ESM.zip › Feature_9/SinglePotN]

{'1': {'A': 0.030243791548640032, 'C': 0.019592488558157525, 'E': -0.03830178043674089, 'D': -0.009490381175808159, 'G': -0.011108243813429277, 'F': 0.0019505494154838103, 'I': 0.04507246371108618, 'H': 0.004857341654074965, 'K': -0.007483160945550015, 'M': 0.002337499940525087, 'L': 0.0011856673524458807, 'N': -0.006966021035003082, 'Q': -0.05910456138657804, 'P': 0.001741340766470306, 'S': 0.021104962380679968, 'R': -0.020308032784489623, 'T': -0.002557594965824011, 'W': -0.045761299590031716, 'V': 0.01339729652861764, 'Y': 0.021230377675454045}, '0': {'A': 0.027492758176750082, 'C': 0.019592488558157525, 'E': -0.053571088561585246, 'D': -0.0163438624800746, 'G': 0.0011749017975645982, 'F': -0.001719179473478508, 'I': 0.038054891052439616, 'H': -0.017785135095684725, 'K': -0.019145100693392987, 'M': 0.014448160259295394, 'L': -0.0008004306191835245, 'N': -0.025399722723841108, 'Q': -0.03996522117588064, 'P': -0.006101558815406403, 'S': 0.02897814431573564, 'R': -0.007729250577629417, 'T': 0.010429600560987233, 'W': -0.032689218022678934, 'V': 0.02534179123231632, 'Y': 0.021230377675454045}, '3': {'A': 0.03529439035323218, 'C': -0.02692752707673535, 'E': -0.03830178043674089, 'D': -0.01729543206048758, 'G': -0.00029096193667636647, 'F': -0.001719179473478508, 'I': 0.016496260417862636, 'H': -0.01144043702877131, 'K': 0.01779550236891974, 'M': 0.002337499940525087, 'L': 0.002612226347144056, 'N': 0.0011541611470030657, 'Q': -0.05971495333160473, 'P': -0.01086863134118244, 'S': 0.02546427907743527, 'R': -0.008062634420527652, 'T': -0.009382175824821076, 'W': -0.06070364508882975, 'V': 0.007514926625551267, 'Y': 0.03959755356446195}, '2': {'A': 0.032643853406395106, 'C': 0.004325016427369013, 'E': -0.031952552758082134, 'D': -0.02059269345051457, 'G': 0.0001337403802830386, 'F': 0.005606860618594428, 'I': 0.03098772382934714, 'H': -0.010805875993937984, 'K': 0.012603597621187249, 'M': 0.010921243631916547, 'L': 0.004606244954008394, 'N': -0.0027516248354462415, 'Q': -0.05971495333160473, 'P': -0.010528751825343982, 'S': 0.025961907656714564, 'R': -0.016466045216907085, 'T': -0.015715679543335123, 'W': -0.04728062475668906, 'V': 0.0015977495974626678, 'Y': 0.020980879989315228}, '-1': {'A': 0.016252537475437215, 'C': -0.02692752707673535, 'E': -0.040791361915186335, 'D': 0.00798067899354139, 'G': -0.010866119508896117, 'F': -0.005689598955891824, 'I': 0.04145299239173017, 'H': -0.026190794833417436, 'K': -0.010625348881441224, 'M': 0.006350950026675924, 'L': -0.004938443683608115, 'N': -0.030531188942521974, 'Q': -0.021615107099334313, 'P': -0.011556533752817282, 'S': 0.03150021374844559, 'R': 0.004693269420927599, 'T': 0.023250288990048648, 'W': -0.032689218022678934, 'V': 0.010644614317009167, 'Y': 0.0018415397786179435}, '-3': {'A': 0.021678499900538738, 'C': -0.02692752707673535, 'E': -0.016802105608809452, 'D': 0.014792882491012968, 'G': -0.019944825613927193, 'F': -0.013760796165769631, 'I': 0.02726835739977368, 'H': -0.0198665648447811, 'K': -0.002785969723051657, 'M': 0.0058048512589189485, 'L': -0.013141314088446168, 'N': -0.021615107099334313, 'Q': -0.013493714920224937, 'P': -0.008062634420527652, 'S': 0.013402742018587594, 'R': 0.020805349580324484, 'T': 0.006335336062119343, 'W': 0.005531994797518971, 'V': 0.003742945242486753, 'Y': 0.006340331807979677}, '-2': {'A': 0.019041939563015715, 'C': -0.02692752707673535, 'E': -0.031952552758082134, 'D': 0.01829551304221496, 'G': -0.013794379287984543, 'F': -0.01312457744340985, 'I': 0.037925651873761845, 'H': -0.019162483122681612, 'K': -0.005260273931006063, 'M': 0.006350950026675924, 'L': -0.01516355946921397, 'N': -0.030531188942521974, 'Q': -0.022486264984022456, 'P': -0.012255512680563544, 'S': 0.018685307413267686, 'R': 0.028902559812943915, 'T': 0.0035070311104754737, 'W': -0.007046787409341267, 'V': 0.013043127649766171, 'Y': 0.011456998478059695}}
