# Supplementary material for: SEPIa, a knowledge-driven algorithm for predicting conformational B-cell epitopes from the amino acid sequence
Source: BMC Bioinformatics. 2017 Feb 10;18:95. doi: 10.1186/s12859-017-1528-9 (PMC5301386; doi:10.1186/s12859-017-1528-9)
Supplement: Additional file 3: — Values of the solvent accessibility energy-like feature F11. (ZIP 129 kb) [file 12859_2017_1528_MOESM3_ESM.zip]

Archive with 13 entries (10 files):
- Feature_11/
- Feature_11/.DS_Store
- __MACOSX/
- __MACOSX/Feature_11/
- __MACOSX/Feature_11/._.DS_Store
- Feature_11/PairPotB
- __MACOSX/Feature_11/._PairPotB
- Feature_11/PairPotS
- __MACOSX/Feature_11/._PairPotS
- Feature_11/SinglePotB
- __MACOSX/Feature_11/._SinglePotB
- Feature_11/SinglePotS
- __MACOSX/Feature_11/._SinglePotS
