# Supplementary material for: SEPIa, a knowledge-driven algorithm for predicting conformational B-cell epitopes from the amino acid sequence
Source: BMC Bioinformatics. 2017 Feb 10;18:95. doi: 10.1186/s12859-017-1528-9 (PMC5301386; doi:10.1186/s12859-017-1528-9)
Supplement: Additional file 3: — Values of the solvent accessibility energy-like feature F11. (ZIP 129 kb) [file 12859_2017_1528_MOESM3_ESM.zip › Feature_11/PairPotB]

{'1': {'A': {'3': {'A': 0.1464979839158612, 'C': 0.013544665047318516, 'E': 0.03444123170545289, 'D': 0.14895540999570236, 'G': 0.09083303051910839, 'F': 0.18950267318116276, 'I': 0.06639994443148269, 'H': 0.06420138566210735, 'K': -0.061239312953503044, 'M': 0.07600374109565985, 'L': -0.025457171095100078, 'N': -0.0005715974839235651, 'Q': -0.223705380645242, 'P': -0.09972055416246994, 'S': 0.06574264770284001, 'R': 0.09550370945126338, 'T': -0.07393395042116253, 'W': 0.07600374109565985, 'V': 0.014567394747969585, 'Y': 0.1738236538450739}, '2': {'A': 0.2616058694196949, 'C': -0.0004164449543099343, 'E': -0.49066933159989623, 'D': -0.12364557113638644, 'G': 0.17189463433856386, 'F': 0.09374391238066787, 'I': 0.08640869965401678, 'H': 0.13309795360019855, 'K': 0.17462313914376837, 'M': 0.047661032012895364, 'L': 0.0945517847565288, 'N': -0.1182325243705476, 'Q': -0.1058661762579764, 'P': -0.09766359167297789, 'S': 0.09168829302028592, 'R': -0.018355999267461114, 'T': -0.2410508749103459, 'W': -0.03117007929182366, 'V': 0.1575017111777295, 'Y': 0.1905761835047091}}, 'C': {'3': {'A': -0.012369855027091202, 'C': 0.05099164150492174, 'E': -0.016877489124675737, 'D': -0.13391066204379995, 'G': -0.04314952693221624, 'F': -0.14785415826827436, 'I': -0.25916328679891787, 'H': -0.05636531322080158, 'K': -0.36333055886021265, 'M': 0.0, 'L': -0.00047905325800015846, 'N': -0.06491779055684847, 'Q': -0.4058635287332343, 'P': 0.01277326890282715, 'S': -0.11170468836822461, 'R': 0.060245352397157476, 'T': 0.14917285172217637, 'W': 0.020902760151239527, 'V': -0.06422771611215679, 'Y': 0.09812618441156437}, '2': {'A': 0.03773524849617563, 'C': 0.03901841822907014, 'E': -0.25176391699507017, 'D': -0.016877489124675737, 'G': -0.10214157655872966, 'F': 0.23331319829887634, 'I': -0.018001229982029694, 'H': 0.09201443788222789, 'K': -0.1965720626058697, 'M': -0.08717995893490277, 'L': -0.0004164449543099343, 'N': -0.31187773538730956, 'Q': 0.015379119279224885, 'P': -0.4197156139200795, 'S': 0.09044204490602271, 'R': 0.029454542524611195, 'T': -0.1320335414682985, 'W': -0.08717995893490277, 'V': -0.07650389756974933, 'Y': -0.03540520821295834}}, 'E': {'3': {'A': -0.23325194678699251, 'C': -0.2880613418710583, 'E': -0.027092763634609014, 'D': -0.2672096131352709, 'G': 0.01558083954062641, 'F': -0.3136681119524107, 'I': -0.14825068994313276, 'H': 0.04473144289549307, 'K': -0.07759775720101075, 'M': -0.03117007929182366, 'L': -0.032308322362316316, 'N': 0.08237575807971857, 'Q': 0.2226378907140597, 'P': -0.0005297332997038793, 'S': -0.03137433600236668, 'R': -0.2136958927963212, 'T': 0.09224046372391896, 'W': -0.20666214201303812, 'V': -0.1746246328091063, 'Y': 0.039816715458360755}, '2': {'A': 0.03916353259187481, 'C': -0.29260838064835465, 'E': -0.270729588918373, 'D': -0.029071152130232286, 'G': -0.110502501847993, 'F': -0.13769381965076674, 'I': 0.12342299715173984, 'H': -0.18635037150121875, 'K': 0.09777753503695745, 'M': -0.20666214201303812, 'L': 0.05813570997522033, 'N': 0.01806248149391357, 'Q': 0.012079520776240152, 'P': -0.18978833446236318, 'S': 0.08640869965401678, 'R': 0.08645975992046034, 'T': -0.3955792866200281, 'W': -0.00033713547546387673, 'V': -0.29107815427870204, 'Y': -0.22357699033853384}}, 'D': {'3': {'A': -0.2750436077460619, 'C': -0.4058635287332343, 'E': -0.06955470081798375, 'D': -0.0005297332997038793, 'G': -0.11355895136915477, 'F': 0.08652541266560758, 'I': -0.25838072637126913, 'H': -0.0693300069624154, 'K': -0.3454303988051498, 'M': -0.03800255428564765, 'L': -0.19736038235187137, 'N': -0.288187733051931, 'Q': -0.25176391699507017, 'P': -0.30061649417638725, 'S': 0.25887447942020225, 'R': -0.1357211131920874, 'T': -0.288187733051931, 'W': -0.03314870507177814, 'V': -0.010957042238721838, 'Y': -0.2236155091614033}, '2': {'A': -0.24356086974745758, 'C': -0.3487231392225256, 'E': -0.2024424768421863, 'D': -0.07564848640843164, 'G': -0.023869510986847153, 'F': -0.03117007929182366, 'I': 0.009885821488136153, 'H': -0.1895558880402166, 'K': -0.2118388269669108, 'M': -0.041024289444466344, 'L': -0.08338191900089911, 'N': -0.03921377361131039, 'Q': -0.2655649340928212, 'P': -0.25838072637126913, 'S': -0.34272871098527397, 'R': -0.12478368100159923, 'T': -0.33031006695786097, 'W': -0.13640802089433804, 'V': -0.0005715974839235651, 'Y': 0.12628703502302113}}, 'G': {'3': {'A': -0.06322514702904712, 'C': -0.25838072637126913, 'E': -0.6644875641113096, 'D': -0.25800624174815734, 'G': 0.08151580419980757, 'F': -0.03563765463510488, 'I': 0.08952144547605843, 'H': 0.03773524849617563, 'K': -0.49826803285675647, 'M': -0.10214157655872966, 'L': -0.09730097304612444, 'N': -0.18978833446236318, 'Q': -0.33184983409172425, 'P': -0.21465121885257618, 'S': -0.04156354259194271, 'R': -0.09394270564369672, 'T': -0.059276540221377745, 'W': -0.20801863419752187, 'V': 0.033239013899386084, 'Y': 0.11121508201285518}, '2': {'A': 0.17900070435349397, 'C': -0.1058661762579764, 'E': -0.20769654533965104, 'D': -0.348978019953884, 'G': -0.023869510986847153, 'F': 0.1211615375974315, 'I': 0.2870453563868985, 'H': -0.19457245939526738, 'K': -0.5362006123116871, 'M': -0.015893178920941758, 'L': -0.015747239379359342, 'N': -0.2533208937443135, 'Q': -0.09586179687349417, 'P': -0.2054311287108956, 'S': -0.1449589708593656, 'R': -0.23211929628920336, 'T': -0.761813812106825, 'W': 0.21951128893955468, 'V': -0.10986182974128708, 'Y': -0.05583900265031087}}, 'F': {'3': {'A': 0.1211615375974315, 'C': -0.05251146218577981, 'E': 0.14612442093387512, 'D': 0.0736152740164402, 'G': 0.19176921531184307, 'F': 0.09201443788222789, 'I': -0.13769381965076674, 'H': 0.033587663273993214, 'K': -0.32501997827670076, 'M': -0.02080506978947837, 'L': 0.11121508201285518, 'N': -0.12478368100159923, 'Q': -0.03540520821295834, 'P': -0.09328099488158617, 'S': 0.19613869676213075, 'R': 0.18181589619380453, 'T': -0.029420975897576262, 'W': 0.03901841822907014, 'V': 0.2871523391520771, 'Y': -0.05251146218577981}, '2': {'A': 0.40053879991159064, 'C': 0.3231243084841021, 'E': -0.14564668046062065, 'D': -0.0850220586441858, 'G': 0.08992852916167256, 'F': 0.14917285172217637, 'I': 0.2598184276475437, 'H': -0.018001229982029694, 'K': -0.10423837060906502, 'M': -0.00016858194527292897, 'L': 0.15621281997473074, 'N': -0.2960051426005382, 'Q': 0.039816715458360755, 'P': 0.0736152740164402, 'S': 0.07635427909182671, 'R': -0.1320335414682985, 'T': -0.09845236620739732, 'W': 0.020902760151239527, 'V': 0.011452258344512073, 'Y': -0.0003792694192773916}}, 'I': {'3': {'A': 0.00769692398484836, 'C': -0.15997833276534915, 'E': 0.24745439416817575, 'D': -0.03563765463510488, 'G': 0.34561369894153854, 'F': 0.2108926487128971, 'I': 0.3889350334620193, 'H': 0.10828565382933024, 'K': 0.05070781600839128, 'M': 0.07987412572826355, 'L': 0.27606546917462255, 'N': 0.18950267318116276, 'Q': 0.11455133919295993, 'P': -0.3948485880954323, 'S': 0.10643862898991367, 'R': -0.35718060453888245, 'T': 0.11455133919295993, 'W': 0.14164455225517752, 'V': -0.0006067620443017311, 'Y': 0.19628522907521015}, '2': {'A': 0.35981177521597024, 'C': 0.06870389126403104, 'E': 0.14319363758853643, 'D': -0.2236155091614033, 'G': 0.2870793951161679, 'F': 0.2871057484765195, 'I': 0.3538271121266184, 'H': -0.22353254369918635, 'K': -0.03733790582491988, 'M': -0.02080506978947837, 'L': 0.08919081196023086, 'N': 0.045990282335188926, 'Q': 0.05081424112955041, 'P': -0.2118388269669108, 'S': 0.06183532987060479, 'R': 0.299134330796293, 'T': -0.29143541659772343, 'W': 0.01919992639489174, 'V': 0.20701704957280567, 'Y': 0.11740376623710612}}, 'H': {'3': {'A': -0.0004164449543099343, 'C': -0.22348068678967373, 'E': -0.19457245939526738, 'D': 0.09620177051822744, 'G': -0.015023864591996814, 'F': -0.0693300069624154, 'I': 0.1155301626424929, 'H': -0.31872957768829274, 'K': 0.017742658932920215, 'M': -0.04883833333956687, 'L': 0.03415016060780168, 'N': -0.09570860042939484, 'Q': 0.1714709875073819, 'P': -0.05636531322080158, 'S': -0.03314870507177814, 'R': -0.1895558880402166, 'T': 0.01919992639489174, 'W': -0.00016858194527292897, 'V': -0.19226024549901957, 'Y': 0.1512740515574429}, '2': {'A': 0.10828565382933024, 'C': 0.1512740515574429, 'E': -0.11804526195918404, 'D': -0.0693300069624154, 'G': -0.16877689174663624, 'F': -0.22348068678967373, 'I': 0.06420138566210735, 'H': -0.22353254369918635, 'K': -0.05251146218577981, 'M': -0.04458369868462704, 'L': -0.03921377361131039, 'N': 0.19386703421803705, 'Q': -0.1762495487124515, 'P': -0.15458411885158238, 'S': -0.1401870075460028, 'R': -0.05636531322080158, 'T': 0.07600374109565985, 'W': 0.05923763788405813, 'V': 0.07156593228487901, 'Y': 0.05481168531566937}}, 'K': {'3': {'A': 0.18181589619380453, 'C': -0.13391066204379995, 'E': -0.1883884597269626, 'D': -0.04707163270406222, 'G': -0.2565096981124621, 'F': 0.299134330796293, 'I': 0.11824266268816963, 'H': -0.05251146218577981, 'K': -0.14825068994313276, 'M': -0.1895558880402166, 'L': -0.0426983621054142, 'N': -0.1877295326799738, 'Q': -0.029420975897576262, 'P': -0.2604814571391297, 'S': -0.12287091589302654, 'R': -0.07564848640843164, 'T': -0.23325194678699251, 'W': -0.060842781278644585, 'V': 0.00769692398484836, 'Y': 0.27343156663986584}, '2': {'A': 0.10857697675955316, 'C': -0.11170468836822461, 'E': 0.21360132072818633, 'D': 0.01806248149391357, 'G': 0.08315134287689946, 'F': -0.029420975897576262, 'I': -0.15801071393998858, 'H': -0.22348068678967373, 'K': 0.12800268668502543, 'M': 0.05923763788405813, 'L': -0.27262391863942753, 'N': -0.011856335839326434, 'Q': -0.25176391699507017, 'P': -0.16302459009792497, 'S': -0.3349546648035933, 'R': 0.14164455225517752, 'T': -0.12844013355418665, 'W': -0.31872957768829274, 'V': 0.008321834519091789, 'Y': -0.15468041312696226}}, 'M': {'3': {'A': 0.21421536050946963, 'C': -0.02080506978947837, 'E': -0.09210920213575155, 'D': -0.09933899451158897, 'G': 0.033587663273993214, 'F': -0.03800255428564765, 'I': 0.0867355304198718, 'H': -0.16141879664271505, 'K': 0.05481168531566937, 'M': -0.08717995893490277, 'L': 0.1587508062279992, 'N': 0.14286743005234936, 'Q': -0.00023341358832392131, 'P': -0.08027612126186032, 'S': 0.12482600747854204, 'R': 0.017742658932920215, 'T': -0.019296286838052523, 'W': -0.04458369868462704, 'V': 0.1155301626424929, 'Y': -0.00023341358832392131}, '2': {'A': -0.016877489124675737, 'C': 0.17505343997849798, 'E': 0.2586671230803034, 'D': -0.18635037150121875, 'G': -0.10951318036668022, 'F': 0.11312639038279206, 'I': 0.11312639038279206, 'H': -0.04458369868462704, 'K': 0.05481168531566937, 'M': -9.195731143748901e-05, 'L': 0.1108091901559145, 'N': -0.07439695237664229, 'Q': 0.020902760151239527, 'P': -0.1672874982514902, 'S': -0.1895558880402166, 'R': 0.16544406766927888, 'T': -0.10951318036668022, 'W': 0.02291894557993337, 'V': 0.1332424124016022, 'Y': -0.019296286838052523}}, 'L': {'3': {'A': 0.15730152971209388, 'C': -0.10235901828520379, 'E': -0.20662807950441395, 'D': 0.0811323520042776, 'G': -0.09114557629530973, 'F': 0.1329328833761994, 'I': -0.06966702881585539, 'H': 0.2479686611612179, 'K': -0.1861033007141816, 'M': 0.20022120674798694, 'L': 0.11574986734795162, 'N': 0.08952144547605843, 'Q': 0.08012813983475978, 'P': -0.15766926597129488, 'S': -0.11849463284751295, 'R': 0.052144815131025264, 'T': -0.03244391573846604, 'W': -0.06491779055684847, 'V': 0.020329066841501476, 'Y': 0.09620177051822744}, '2': {'A': 0.22111528755651047, 'C': -0.06762526716165067, 'E': -0.07436206066384955, 'D': 0.07082224791726265, 'G': 0.11430477128005863, 'F': 0.06908566543481462, 'I': 0.16821090062102742, 'H': -0.0005056606001500639, 'K': -0.17837884348080713, 'M': 0.1819844213184907, 'L': 0.004204623388953604, 'N': -0.011387240079477102, 'Q': -0.061295947502103064, 'P': -0.4574325598246188, 'S': 0.01250367867833297, 'R': -0.09203115919295951, 'T': -0.1110574191836842, 'W': 0.18722937620588426, 'V': 0.12947130680334626, 'Y': -0.025210603182198876}}, 'N': {'3': {'A': 0.21421536050946963, 'C': 0.017742658932920215, 'E': -0.3488420916483041, 'D': -0.17232931018465938, 'G': 0.022448588517996443, 'F': -0.1255795879083159, 'I': 0.23087195222106993, 'H': -0.09933899451158897, 'K': -0.436839444110531, 'M': -0.08717995893490277, 'L': 0.10682599341766161, 'N': -0.3058607028091821, 'Q': -0.13769381965076674, 'P': -0.20122231253132059, 'S': -0.1849144838494233, 'R': 0.08652541266560758, 'T': -0.22383118715499614, 'W': 0.0361054178680742, 'V': -0.0005516170691693138, 'Y': -0.0004164449543099343}, '2': {'A': 0.07860192317863555, 'C': -0.03314870507177814, 'E': -0.2686804315489893, 'D': -0.00047905325800015846, 'G': -0.22376956961759872, 'F': -0.07564848640843164, 'I': -0.288187733051931, 'H': -0.09933899451158897, 'K': 0.06397669180653885, 'M': -0.018001229982029694, 'L': -0.47248032815467605, 'N': 0.14498365096903468, 'Q': -0.25176391699507017, 'P': -0.30757137011874663, 'S': 0.10682599341766161, 'R': -0.06104106677074481, 'T': -0.3136681119524107, 'W': 0.1332424124016022, 'V': 0.1738236538450739, 'Y': -0.00047905325800015846}}, 'Q': {'3': {'A': -0.03563765463510488, 'C': -0.14942457154546435, 'E': -0.05454627452827596, 'D': 0.14164455225517752, 'G': -0.05583900265031087, 'F': 0.1714709875073819, 'I': 0.27489398926813924, 'H': -0.1434379791161372, 'K': -0.015023864591996814, 'M': -0.1721519098092881, 'L': 0.30224946719975054, 'N': 0.3641711557407157, 'Q': -0.1058661762579764, 'P': -0.17545335122238115, 'S': -0.0005516170691693138, 'R': -0.026468184540542408, 'T': 0.28713573762794614, 'W': -0.018001229982029694, 'V': 0.19793294813201087, 'Y': -0.15458411885158238}, '2': {'A': 0.24061043974771865, 'C': -0.21018520159819185, 'E': 0.09374391238066787, 'D': 0.31668839031786405, 'G': 0.239192834464447, 'F': 0.1406801776348356, 'I': -0.06104106677074481, 'H': 0.23852267059343474, 'K': 0.0736152740164402, 'M': -0.019296286838052523, 'L': -0.3099613986569011, 'N': 0.01277326890282715, 'Q': 0.0736152740164402, 'P': 0.1728070506579139, 'S': -0.12478368100159923, 'R': 0.22005680529013025, 'T': 0.05081424112955041, 'W': -0.1895558880402166, 'V': 0.032595426731507504, 'Y': 0.026203576466038585}}, 'P': {'3': {'A': 0.08012813983475978, 'C': -0.2388094440700682, 'E': -0.29863911469050275, 'D': -0.21106403053796952, 'G': 0.023028890776529712, 'F': 0.039816715458360755, 'I': -0.06422771611215679, 'H': -0.00033713547546387673, 'K': -0.2724634487833457, 'M': -0.00023341358832392131, 'L': -0.4335109177599475, 'N': -0.15468041312696226, 'Q': -0.1357211131920874, 'P': -0.21252703130147754, 'S': -0.11834486498741578, 'R': -0.13769381965076674, 'T': -0.15474918907558152, 'W': -0.14785415826827436, 'V': -0.07759775720101075, 'Y': -0.015023864591996814}, '2': {'A': -0.1490825428945685, 'C': -0.08043170005851291, 'E': -0.054723643438335905, 'D': -0.5601825550259961, 'G': -0.1883884597269626, 'F': -0.39058662836235253, 'I': 0.02482510984700806, 'H': -0.12661943433950174, 'K': -0.10061319185668642, 'M': 0.12380455680262084, 'L': 0.007150447426834648, 'N': -0.11170468836822461, 'Q': -0.06422771611215679, 'P': -0.3696093656633387, 'S': -0.4061018241730468, 'R': -0.024071427116896395, 'T': -0.0005056606001500639, 'W': 0.047661032012895364, 'V': -0.02121779645105897, 'Y': -0.25629225638598785}}, 'S': {'3': {'A': 0.1900184807788029, 'C': -0.05454627452827596, 'E': 0.10300710378917317, 'D': -0.000622315205438816, 'G': 0.13286006693885433, 'F': 0.06690035108883026, 'I': 0.06639994443148269, 'H': 0.08652541266560758, 'K': -0.0005715974839235651, 'M': -0.06104106677074481, 'L': 0.18649774259583246, 'N': -0.11305893330801267, 'Q': -0.2347601545913681, 'P': -0.2418121449227051, 'S': 0.04641452535887883, 'R': 0.10276758860235749, 'T': -0.08365020273974526, 'W': 0.01648140930117159, 'V': 0.15694656824825817, 'Y': -0.20122231253132059}, '2': {'A': 0.2790841629104765, 'C': 0.2586671230803034, 'E': 0.09656523920532452, 'D': 0.24625331588722418, 'G': -0.0007303165966017982, 'F': -0.18978833446236318, 'I': 0.2658191956253369, 'H': -0.20917987903295437, 'K': -0.14228016858126583, 'M': -0.03314870507177814, 'L': -0.1250462661244516, 'N': 0.061294453836765045, 'Q': -0.14228016858126583, 'P': -0.0806650228789752, 'S': 0.1999403788655493, 'R': -0.12364557113638644, 'T': -0.244571893420227, 'W': 0.1406801776348356, 'V': 0.0997881544083096, 'Y': -0.2696854451414261}}, 'R': {'3': {'A': 0.10857697675955316, 'C': -0.2388094440700682, 'E': -0.04314952693221624, 'D': -0.0850220586441858, 'G': 0.18865208712510817, 'F': -0.01355804589137485, 'I': 0.3210372893036275, 'H': 0.11740376623710612, 'K': -0.051798954987700555, 'M': 0.042427678305002804, 'L': 0.25711530980978575, 'N': 0.4151170233365958, 'Q': 0.2463881200843322, 'P': 0.2250263586425712, 'S': 0.16403650131539463, 'R': 0.3824304229250735, 'T': 0.09374391238066787, 'W': 0.2489676997566267, 'V': 0.2563077364494143, 'Y': 0.22005680529013025}, '2': {'A': 0.21153099627193353, 'C': 0.17692644794270546, 'E': 0.20192575486315076, 'D': 0.10479868632679401, 'G': 0.22249346320839258, 'F': 0.20382850566553634, 'I': 0.022448588517996443, 'H': 0.09812618441156437, 'K': 0.2108926487128971, 'M': -0.0491594018583462, 'L': 0.31849310367036554, 'N': 0.15937674309470257, 'Q': 0.014407518444930417, 'P': 0.17749719087133436, 'S': 0.2543159256535287, 'R': 0.0482845035692819, 'T': 0.11597703567055853, 'W': 0.09330789854861363, 'V': 0.2563077364494143, 'Y': 0.06406656329037762}}, 'T': {'3': {'A': 0.008669175852614626, 'C': 0.08661295636455982, 'E': 0.1151753933570615, 'D': 0.08652541266560758, 'G': 0.17262488581036803, 'F': 0.09480451920417482, 'I': -0.032673792930659654, 'H': 0.047661032012895364, 'K': -0.25838072637126913, 'M': 0.033587663273993214, 'L': 0.19801024407895398, 'N': 0.07199436885957394, 'Q': 0.08237575807971857, 'P': 0.022448588517996443, 'S': 0.40787839449341573, 'R': -0.0005297332997038793, 'T': 0.05556277616257757, 'W': -0.03314870507177814, 'V': 0.10930322897097375, 'Y': -0.0005297332997038793}, '2': {'A': 0.3123343632744407, 'C': 0.4302902179551726, 'E': -0.19162683424663274, 'D': 0.26646427600072203, 'G': 0.16365296318545924, 'F': 0.06690035108883026, 'I': 0.23471557768614168, 'H': 0.12563315355515495, 'K': -0.3088998689028399, 'M': -0.3003668187531387, 'L': 0.06551522253481856, 'N': 0.07749687085358903, 'Q': -0.3190564084541476, 'P': -0.07393395042116253, 'S': 0.2563077364494143, 'R': 0.0736152740164402, 'T': -0.11834486498741578, 'W': -0.13391066204379995, 'V': 0.32560417854536927, 'Y': -0.1320335414682985}}, 'W': {'3': {'A': -0.1762495487124515, 'C': -0.04458369868462704, 'E': -0.3433036333756177, 'D': -0.03314870507177814, 'G': -0.00033713547546387673, 'F': 0.01919992639489174, 'I': 0.20233848152473138, 'H': 0.24404631146544942, 'K': -0.07439695237664229, 'M': 0.0, 'L': 0.015379119279224885, 'N': 0.1587508062279992, 'Q': 0.05099164150492174, 'P': 0.1155301626424929, 'S': 0.1331621549356084, 'R': -0.08587036061162723, 'T': 0.1587508062279992, 'W': -0.06610861683839021, 'V': -0.1895558880402166, 'Y': -0.09933899451158897}, '2': {'A': 0.16963681049259696, 'C': 0.04647184646475802, 'E': -0.37507271886068794, 'D': -0.03540520821295834, 'G': 0.30186442691862364, 'F': 0.1224703859785391, 'I': -0.09210920213575155, 'H': -0.022585246973278322, 'K': -0.08587036061162723, 'M': 0.03901841822907014, 'L': -0.09570860042939484, 'N': -0.1078164467791081, 'Q': -0.14785415826827436, 'P': -0.09210920213575155, 'S': 0.09201443788222789, 'R': -0.060842781278644585, 'T': -0.09004559771401109, 'W': -0.00016858194527292897, 'V': -0.0693300069624154, 'Y': 0.37925620811657984}}, 'V': {'3': {'A': 0.3367984765612848, 'C': -0.03117007929182366, 'E': -0.0807082248351666, 'D': 0.11272192326270156, 'G': 0.19388005219463955, 'F': 0.10242403655023888, 'I': 0.2960883842999966, 'H': -0.11075562450907554, 'K': 0.048668371671169816, 'M': 0.3386737139567026, 'L': 0.1327714279971322, 'N': 0.010882360999787975, 'Q': -0.10822917344068872, 'P': -0.36605828274278857, 'S': 0.05556277616257757, 'R': 0.09374391238066787, 'T': 0.15621281997473074, 'W': 0.22276428189493244, 'V': -0.15934657824832624, 'Y': 0.23715366128529228}, '2': {'A': -0.04795296223336438, 'C': 0.1518414631513988, 'E': 0.13694169654489388, 'D': -0.03017734243010376, 'G': 0.2047875520467487, 'F': 0.23302937280234604, 'I': 0.277307357317857, 'H': -0.029420975897576262, 'K': 0.11618739797901238, 'M': -0.03540520821295834, 'L': 0.32263410238347495, 'N': -0.33184983409172425, 'Q': 0.11597703567055853, 'P': -0.5266447129659485, 'S': -0.0443405806642917, 'R': -0.03017734243010376, 'T': -0.15740090361136977, 'W': 0.017742658932920215, 'V': 0.3997682045823064, 'Y': 0.09480451920417482}}, 'Y': {'3': {'A': 0.15028196002788147, 'C': -0.3338991758232853, 'E': 0.13925628177500873, 'D': -0.09328099488158617, 'G': 0.18175972746292238, 'F': 0.18722937620588426, 'I': -0.1401870075460028, 'H': -0.12803566643409606, 'K': 0.12628703502302113, 'M': -0.041024289444466344, 'L': 0.21873317695606465, 'N': 0.07600374109565985, 'Q': 0.19628522907521015, 'P': -0.1255795879083159, 'S': 0.039816715458360755, 'R': 0.19628522907521015, 'T': 0.08652541266560758, 'W': 0.05923763788405813, 'V': -0.05760790255411277, 'Y': -0.3338991758232853}, '2': {'A': -0.041293952367448664, 'C': 0.09201443788222789, 'E': -0.14564668046062065, 'D': -0.2723029531725559, 'G': 0.10738970058056503, 'F': 0.13309795360019855, 'I': -0.09004559771401109, 'H': 0.2229749693689368, 'K': 0.014407518444930417, 'M': -0.09933899451158897, 'L': 0.21218650907548797, 'N': -0.0004494887141641752, 'Q': 0.24076363619181815, 'P': 0.1537011911130942, 'S': 0.10479868632679401, 'R': -0.08053540581081822, 'T': -0.14564668046062065, 'W': -0.03800255428564765, 'V': 0.16650246759399687, 'Y': 0.081804659212648}}}, '0': {'A': {'1': {'A': 0.3357138415734168, 'C': 0.1108091901559145, 'E': -0.074758060259539, 'D': -0.04314952693221624, 'G': 0.041841506090366215, 'F': 0.4583870259685772, 'I': 0.5517719493432502, 'H': 0.18188811776963054, 'K': 0.3389261904350446, 'M': 0.21951128893955468, 'L': 0.4047067130603682, 'N': -0.05760790255411277, 'Q': 0.0482845035692819, 'P': 0.12448898562510215, 'S': 0.34951740232238576, 'R': 0.49958709226739356, 'T': 0.20697384761661428, 'W': 0.1406801776348356, 'V': 0.5870643708649544, 'Y': 0.1905761835047091}, '3': {'A': 0.38894150142335, 'C': 0.18188811776963054, 'E': 0.06183532987060479, 'D': 0.20424279557684394, 'G': 0.2939223887288226, 'F': 0.4742789234028592, 'I': 0.44958631081248773, 'H': 0.16769534487457682, 'K': -0.1091138598037687, 'M': 0.2873128347628667, 'L': 0.38702043618167736, 'N': 0.3496261054578534, 'Q': 0.23302937280234604, 'P': 0.010362303441616923, 'S': 0.2780633143632034, 'R': 0.17176046008930906, 'T': 0.2870352369881121, 'W': 0.10828565382933024, 'V': 0.3892608441893803, 'Y': 0.5554533609091785}, '2': {'A': 0.3791202791846147, 'C': 0.11890518070514469, 'E': 0.4283455174125414, 'D': 0.2543159256535287, 'G': 0.4092867616376431, 'F': 0.36539333964482684, 'I': 0.20455028291229987, 'H': 0.06420138566210735, 'K': 0.25721441816503154, 'M': 0.1331621549356084, 'L': 0.4445464581506356, 'N': 0.3296700893866533, 'Q': 0.14401939948007533, 'P': -0.029071152130232286, 'S': 0.27159470190698876, 'R': 0.3318924875154937, 'T': 0.08640869965401678, 'W': 0.1331621549356084, 'V': 0.27925994897505185, 'Y': 0.29870196514615466}}, 'C': {'1': {'A': 0.37420748511738855, 'C': 0.24665778300731458, 'E': 0.4050156193940002, 'D': 0.10828565382933024, 'G': 0.09201443788222789, 'F': 0.1155301626424929, 'I': 0.23331319829887634, 'H': 0.2032400729924522, 'K': 0.27343156663986584, 'M': 0.15398209788198539, 'L': 0.46220707699380315, 'N': 0.16769534487457682, 'Q': 0.23852267059343474, 'P': 0.18642018965023616, 'S': 0.36539333964482684, 'R': 0.4920780644727241, 'T': 0.4275822464671241, 'W': 0.2229749693689368, 'V': 0.4755646847302904, 'Y': 0.3700598998952061}, '3': {'A': 0.41396910747480203, 'C': -0.0462171033715044, 'E': 0.24467296931882085, 'D': 0.3025605521975928, 'G': 0.4356301197228607, 'F': 0.3601933348668511, 'I': 0.21951128893955468, 'H': 0.2545333673800028, 'K': 0.3317354143975447, 'M': 0.08691941967819232, 'L': 0.3889350334620193, 'N': 0.27285989597535726, 'Q': 0.0867355304198718, 'P': 0.07749687085358903, 'S': 0.4092988049286586, 'R': 0.5336660409759479, 'T': 0.34442404133741966, 'W': 0.144468837689888, 'V': 0.38524603585767475, 'Y': 0.3061261135965753}, '2': {'A': 0.5540256198937102, 'C': 0.3386737139567026, 'E': -0.016877489124675737, 'D': 0.4459078332091421, 'G': 0.3477167817547955, 'F': 0.28746391298957114, 'I': 0.3386737139567026, 'H': 0.21189867337387766, 'K': 0.2428052447101029, 'M': -0.02471728489420394, 'L': 0.3509188335798884, 'N': 0.27155444606436446, 'Q': 0.1406801776348356, 'P': 0.15937674309470257, 'S': 0.4432003566043401, 'R': 0.27155444606436446, 'T': 0.14917285172217637, 'W': 0.17505343997849798, 'V': 0.5466813662108164, 'Y': 0.1587508062279992}}, 'E': {'1': {'A': -0.6539836479680705, 'C': -0.4467590604756131, 'E': -0.9246560563250369, 'D': -0.802261040363714, 'G': -0.6701182897834156, 'F': -0.2628569626047727, 'I': -0.5697241834082055, 'H': -0.2816605513055436, 'K': -0.9700630949643987, 'M': -0.31049206377930344, 'L': -0.6639990074579774, 'N': -0.9751892915163699, 'Q': -0.6810676597837052, 'P': -0.5152107348969911, 'S': -0.5013779652481022, 'R': -0.5266447129659485, 'T': -0.7702727360614389, 'W': -0.4058022435836282, 'V': -0.6014588875396594, 'Y': -0.22357699033853384}, '3': {'A': -0.7026894111459687, 'C': -0.5113312843661408, 'E': -0.7460013797707717, 'D': -0.6291704887534064, 'G': -0.46023942260016515, 'F': -0.6683220707129373, 'I': -0.6619748062206264, 'H': -0.4058022435836282, 'K': -0.9736788055848916, 'M': -0.38898369880699274, 'L': -0.7212840601930007, 'N': -0.7660087718462737, 'Q': -0.6832613590718092, 'P': -0.724521516562312, 'S': -0.30285246935685706, 'R': -0.5791174890495043, 'T': -0.606687420639485, 'W': -0.31049206377930344, 'V': -0.6240615151251308, 'Y': -0.2655649340928212}, '2': {'A': -0.5697241834082055, 'C': -0.2880613418710583, 'E': -0.9614020010114424, 'D': -0.592632013569899, 'G': -0.7185221691056417, 'F': -0.6619748062206264, 'I': -0.60023581368619, 'H': -0.39058662836235253, 'K': -0.7315242246076747, 'M': -0.5011737085375592, 'L': -0.8054982105957981, 'N': -0.6107714224802268, 'Q': -0.4437173378170606, 'P': -0.4801028135615902, 'S': -0.5013779652481022, 'R': -0.724521516562312, 'T': -0.7767973832996906, 'W': -0.29367351900266797, 'V': -0.685450256575097, 'Y': -0.2655649340928212}}, 'D': {'1': {'A': -0.60023581368619, 'C': -0.3487231392225256, 'E': -0.4388312549064166, 'D': -0.2832878511866762, 'G': -0.23150887576509158, 'F': -0.09570860042939484, 'I': -0.14448843486324445, 'H': -0.27656726502984635, 'K': -0.5601455212351265, 'M': -0.22334584623842096, 'L': -0.4549454754333821, 'N': -0.09328099488158617, 'Q': -0.4197156139200795, 'P': -0.606687420639485, 'S': -0.2519511443457885, 'R': -0.39304766759627857, 'T': -0.10716651564365128, 'W': -0.13640802089433804, 'V': -0.5078241263933682, 'Y': -0.6156503097063563}, '3': {'A': -0.5312429421992386, 'C': -0.35931433016218567, 'E': -0.4178349631352556, 'D': -0.4170817113853228, 'G': -0.22372902969336894, 'F': -0.4178349631352556, 'I': -0.3696093656633387, 'H': -0.25385646814974877, 'K': -0.6481103605364558, 'M': -0.11804526195918404, 'L': -0.2703070906208048, 'N': -0.3799686749629039, 'Q': -0.31893969544255674, 'P': -0.48600051391898247, 'S': -0.2136958927963212, 'R': -0.24835415449640855, 'T': -0.3742927337688456, 'W': -0.20312662658343292, 'V': -0.16767639986860502, 'Y': -0.18540830281803414}, '2': {'A': -0.0839883709833528, 'C': -0.31885215174360465, 'E': -0.6291704887534064, 'D': -0.33700196992091686, 'G': -0.2629865796729298, 'F': -0.31893969544255674, 'I': -0.25838072637126913, 'H': -0.31049206377930344, 'K': -0.3454303988051498, 'M': -0.05636531322080158, 'L': -0.49964125422480504, 'N': -0.5113312843661408, 'Q': -0.6020371707140341, 'P': -0.30061649417638725, 'S': -0.3007413085152204, 'R': -0.44110276274326926, 'T': -0.288187733051931, 'W': -0.1762495487124515, 'V': -0.3088998689028399, 'Y': -0.3667163528020766}}, 'G': {'1': {'A': 0.34023136954670746, 'C': 0.40495944750801427, 'E': -0.16847583218636977, 'D': -0.4574325598246188, 'G': -0.023869510986847153, 'F': 0.31040353723595987, 'I': 0.5536740196408471, 'H': -0.1255795879083159, 'K': -0.16847583218636977, 'M': 0.3025605521975928, 'L': 0.16918743960426805, 'N': -0.12322463729777117, 'Q': -0.1584598100312018, 'P': -0.07759775720101075, 'S': -0.0007137994923139835, 'R': 0.08633443482933124, 'T': -0.06866663154687967, 'W': 0.4105665257022639, 'V': 0.22585920325819414, 'Y': 0.31885444679109975}, '3': {'A': 0.29336271946146775, 'C': -0.30757137011874663, 'E': -0.1458288453081666, 'D': -0.2347601545913681, 'G': 0.2533885194924975, 'F': 0.29692360304331505, 'I': 0.23295842901344496, 'H': 0.013544665047318516, 'K': -0.12415488567387888, 'M': 0.20725037239326796, 'L': 0.19595032961866377, 'N': -0.11305893330801267, 'Q': -0.09586179687349417, 'P': 0.05443012566478827, 'S': 0.29363132161902517, 'R': 0.14319363758853643, 'T': 0.05813570997522033, 'W': -0.0004164449543099343, 'V': 0.2293838675912514, 'Y': -0.10716651564365128}, '2': {'A': 0.2639877641793691, 'C': -0.09586179687349417, 'E': -0.05138309122490072, 'D': -0.13540391965582502, 'G': 0.2505921342437416, 'F': 0.25321869144506737, 'I': 0.4111050696035207, 'H': -0.1504394087215348, 'K': -0.110502501847993, 'M': 0.09201443788222789, 'L': 0.26207302786177294, 'N': 0.010882360999787975, 'Q': -0.08053540581081822, 'P': -0.0868178473426913, 'S': 0.05715064522372008, 'R': 0.0929113668737554, 'T': -0.025374988545696423, 'W': -0.0003792694192773916, 'V': 0.22585920325819414, 'Y': 0.2871057484765195}}, 'F': {'1': {'A': 0.40053879991159064, 'C': -0.05636531322080158, 'E': 0.37760146330392724, 'D': 0.21725881322874785, 'G': 0.16403650131539463, 'F': 0.09201443788222789, 'I': 0.2598184276475437, 'H': 0.2873804195691521, 'K': 0.34204873201935454, 'M': 0.07987412572826355, 'L': 0.24858614010574587, 'N': 0.33260351682183603, 'Q': 0.39121460229624927, 'P': 0.20714666664096282, 'S': 0.518187031370866, 'R': 0.18642018965023616, 'T': 0.3264308277578687, 'W': 0.17505343997849798, 'V': 0.2250263586425712, 'Y': 0.405085838688887}, '3': {'A': 0.4475996573561162, 'C': 0.06870389126403104, 'E': 0.40884361004921244, 'D': 0.42346173541851917, 'G': 0.2871057484765195, 'F': 0.252870187365402, 'I': 0.10738970058056503, 'H': 0.26803057300635535, 'K': 0.40053879991159064, 'M': 0.01919992639489174, 'L': 0.24745439416817575, 'N': 0.27343156663986584, 'Q': 0.34701231476842664, 'P': 0.19628522907521015, 'S': 0.49986858152726876, 'R': 0.16210248454346496, 'T': 0.26087879981038536, 'W': 0.20233848152473138, 'V': 0.06690035108883026, 'Y': 0.28723258373761684}, '2': {'A': 0.3770949117346321, 'C': 0.14164455225517752, 'E': 0.1905761835047091, 'D': 0.2479686611612179, 'G': 0.2870793951161679, 'F': 0.39429530975516147, 'I': 0.49482873909274366, 'H': 0.26997644133822357, 'K': 0.6045159803474748, 'M': -0.02080506978947837, 'L': 0.2871057484765195, 'N': 0.1330454283005006, 'Q': 0.2159092200679478, 'P': 0.27444378524373125, 'S': 0.1220307246084088, 'R': 0.18181589619380453, 'T': 0.2284081334045234, 'W': 0.11312639038279206, 'V': 0.5102958904662868, 'Y': 0.01648140930117159}}, 'I': {'1': {'A': 0.45989523377295277, 'C': -0.00028898022292041497, 'E': 0.33734965202949385, 'D': 0.01277326890282715, 'G': 0.19176921531184307, 'F': 0.17462313914376837, 'I': 0.3423931340576611, 'H': 0.38957192918722255, 'K': 0.3681272022832445, 'M': 0.20233848152473138, 'L': 0.23437282180472885, 'N': 0.45145539044335337, 'Q': 0.4759901794273309, 'P': 0.09044204490602271, 'S': 0.43652877931201545, 'R': 0.42068373177659957, 'T': 0.47403242554184805, 'W': 0.1623007700355651, 'V': 0.42058744677291465, 'Y': 0.31807446169925735}, '3': {'A': 0.4398262868156318, 'C': 0.17615478445892774, 'E': 0.299134330796293, 'D': 0.4356301197228607, 'G': 0.5047587208329827, 'F': 0.28718937431449915, 'I': 0.31991006594373944, 'H': -0.0004164449543099343, 'K': 0.3296700893866533, 'M': -0.0693300069624154, 'L': 0.2616901071385871, 'N': 0.40884361004921244, 'Q': 0.3509188335798884, 'P': 0.18580564548928985, 'S': 0.26764167138924055, 'R': 0.5059802750982108, 'T': 0.3740907721057977, 'W': 0.24076363619181815, 'V': 0.298298592464513, 'Y': 0.528445708643599}, '2': {'A': 0.34416916060606134, 'C': 0.21951128893955468, 'E': 0.216682735501422, 'D': 0.4637539910619285, 'G': 0.5467669233382954, 'F': 0.34442404133741966, 'I': 0.40884361004921244, 'H': -0.016877489124675737, 'K': 0.3871800526296043, 'M': 0.13334561003778006, 'L': 0.4583870259685772, 'N': 0.36539333964482684, 'Q': 0.27489398926813924, 'P': 0.15519774882383972, 'S': 0.5325230243008137, 'R': 0.2226378907140597, 'T': 0.07009957662212596, 'W': 0.14164455225517752, 'V': 0.4440790592171441, 'Y': 0.14749506490577807}}, 'H': {'1': {'A': -0.016877489124675737, 'C': -0.13640802089433804, 'E': -0.20505663894881376, 'D': -0.22348068678967373, 'G': -0.3919204430608459, 'F': -0.22348068678967373, 'I': -0.22348068678967373, 'H': -0.22353254369918635, 'K': -0.12661943433950174, 'M': -0.13989387848895185, 'L': -0.2756025516755407, 'N': -0.15443966005017873, 'Q': -0.25629225638598785, 'P': -0.22357699033853384, 'S': -0.36333055886021265, 'R': 0.017742658932920215, 'T': -0.2723029531725559, 'W': -0.1078164467791081, 'V': -0.2686804315489893, 'Y': -0.019296286838052523}, '3': {'A': -0.16470147191634632, 'C': -0.27656726502984635, 'E': -0.16470147191634632, 'D': -0.19226024549901957, 'G': -0.07564848640843164, 'F': 0.01919992639489174, 'I': -0.27656726502984635, 'H': -0.5011737085375592, 'K': -0.2388094440700682, 'M': -0.04458369868462704, 'L': -0.2832878511866762, 'N': -0.06491779055684847, 'Q': -0.38898369880699274, 'P': -0.14942457154546435, 'S': -0.17974849599602696, 'R': -0.13640802089433804, 'T': -0.05251146218577981, 'W': -0.09540213711576227, 'V': -0.2723029531725559, 'Y': -0.262597678055815}, '2': {'A': -0.20917987903295437, 'C': -0.22348068678967373, 'E': 0.0567419688856386, 'D': -0.36333055886021265, 'G': -0.2832878511866762, 'F': -0.31049206377930344, 'I': -0.1721519098092881, 'H': -0.31872957768829274, 'K': -0.31872957768829274, 'M': -0.04883833333956687, 'L': -0.3488420916483041, 'N': -0.31885215174360465, 'Q': -0.37507271886068794, 'P': -0.13640802089433804, 'S': -0.10214157655872966, 'R': 0.033587663273993214, 'T': -0.060842781278644585, 'W': -0.00016858194527292897, 'V': -0.19226024549901957, 'Y': -0.13640802089433804}}, 'K': {'1': {'A': -0.5506686521247108, 'C': -0.47309037526981507, 'E': -1.0479754164486192, 'D': -0.7928677347224152, 'G': -0.6841038098367677, 'F': -0.4647390471554219, 'I': -0.7738122034389205, 'H': -0.4058022435836282, 'K': -0.7641465175103042, 'M': -0.20312662658343292, 'L': -0.8116204193721145, 'N': -0.8003136962035966, 'Q': -0.5882361536162832, 'P': -0.7060816022845515, 'S': -0.8760586498673202, 'R': -0.29367351900266797, 'T': -0.9168974939184567, 'W': -0.31872957768829274, 'V': -1.0391616477671817, 'Y': -0.6471568982247564}, '3': {'A': -0.7272366396891623, 'C': -0.5011737085375592, 'E': -0.802261040363714, 'D': -0.5819320985470902, 'G': -0.8985783092708409, 'F': -0.48600051391898247, 'I': -0.6099958376830459, 'H': -0.31872957768829274, 'K': -0.9349593254826505, 'M': -0.22341939788396784, 'L': -0.9526652366442945, 'N': -0.7304850863848652, 'Q': -0.7050035163992717, 'P': -0.6351749065805403, 'S': -0.9001520595980301, 'R': -0.5882361536162832, 'T': -0.8864257795926218, 'W': -0.3003668187531387, 'V': -0.7498801708826912, 'Y': -0.5162207326172399}, '2': {'A': -0.5983426613557705, 'C': -0.47038289866501287, 'E': -0.9349593254826505, 'D': -0.7890089774334395, 'G': -0.6726747212434354, 'F': -0.4801028135615902, 'I': -0.6099958376830459, 'H': -0.38898369880699274, 'K': -0.8413978705030781, 'M': -0.29367351900266797, 'L': -1.2001511507964573, 'N': -0.7183577837421442, 'Q': -0.4789318200504757, 'P': -0.7304850863848652, 'S': -0.9438514679628568, 'R': -0.4503419358498424, 'T': -0.9938884890751657, 'W': -0.060842781278644585, 'V': -0.9169648892030591, 'Y': -0.4197156139200795}}, 'M': {'1': {'A': 0.047661032012895364, 'C': 0.17505343997849798, 'E': 0.28723258373761684, 'D': -0.11804526195918404, 'G': -0.03540520821295834, 'F': -0.24316433807259924, 'I': 0.18211926186974337, 'H': 0.042427678305002804, 'K': 0.16963681049259696, 'M': 0.08691941967819232, 'L': 0.30186442691862364, 'N': 0.25102544805798566, 'Q': -0.18249013873922756, 'P': 0.07387455856539804, 'S': 0.1587508062279992, 'R': 0.3498435471843276, 'T': 0.14164455225517752, 'W': 0.1099303225695631, 'V': 0.06870389126403104, 'Y': -0.11804526195918404}, '3': {'A': 0.1406801776348356, 'C': 0.1224703859785391, 'E': -0.019296286838052523, 'D': -0.1434379791161372, 'G': 0.36252622427009107, 'F': 0.2229749693689368, 'I': 0.12380455680262084, 'H': 0.08691941967819232, 'K': 0.03901841822907014, 'M': -9.195731143748901e-05, 'L': 0.12628703502302113, 'N': -0.00023341358832392131, 'Q': 0.1512740515574429, 'P': -0.1895558880402166, 'S': 0.10509828935502562, 'R': 0.16963681049259696, 'T': 0.23331319829887634, 'W': 0.08691941967819232, 'V': 0.2873128347628667, 'Y': 0.11312639038279206}, '2': {'A': 0.16769534487457682, 'C': 0.03901841822907014, 'E': 0.09812618441156437, 'D': 0.05481168531566937, 'G': -0.00033713547546387673, 'F': 0.0361054178680742, 'I': 0.21189867337387766, 'H': 0.020902760151239527, 'K': 0.2489676997566267, 'M': -0.08717995893490277, 'L': 0.23605164258876654, 'N': -0.00023341358832392131, 'Q': 0.18834307794019203, 'P': -0.08027612126186032, 'S': 0.4696664937702716, 'R': 0.1512740515574429, 'T': -0.03800255428564765, 'W': 0.1224703859785391, 'V': 0.1155301626424929, 'Y': -0.00023341358832392131}}, 'L': {'1': {'A': 0.40683243335160335, 'C': 0.1330454283005006, 'E': 0.2675120711194905, 'D': 0.464726533624351, 'G': 0.23690709337239108, 'F': 0.2767250302130591, 'I': 0.4811478837369526, 'H': 0.1268275206505524, 'K': 0.5147683370791382, 'M': 0.336135101145749, 'L': 0.36884773697686274, 'N': 0.30815453176829094, 'Q': 0.5954835888869674, 'P': 0.1534765224983543, 'S': 0.4692620811740479, 'R': 0.6157148207881384, 'T': 0.4315517040717591, 'W': 0.015379119279224885, 'V': 0.4113224589443339, 'Y': 0.3802545049259655}, '3': {'A': 0.5150547702292335, 'C': 0.24076363619181815, 'E': 0.4555687379307786, 'D': 0.26917117188299705, 'G': 0.37560437634225474, 'F': 0.3740907721057977, 'I': 0.39014820035858194, 'H': 0.4392907124101965, 'K': 0.2596362627999978, 'M': 0.3338328503977596, 'L': 0.5818177228083309, 'N': 0.4411960362141568, 'Q': 0.24177219769488273, 'P': 0.14884670686023446, 'S': 0.3773282284751089, 'R': 0.2557294515648577, 'T': 0.46539451250071345, 'W': 0.16210248454346496, 'V': 0.41369587264598384, 'Y': 0.2871202431207486}, '2': {'A': 0.5814587708324108, 'C': 0.37947906860753466, 'E': 0.406612652444067, 'D': 0.3759318922249225, 'G': 0.22976214378479162, 'F': 0.3560764346904091, 'I': 0.6054616462414115, 'H': 0.02482510984700806, 'K': 0.32472232305180915, 'M': 0.3280545782578719, 'L': 0.4608032144606202, 'N': 0.21873317695606465, 'Q': 0.4017117639622219, 'P': 0.08067719341369617, 'S': 0.28697047526065156, 'R': 0.3759318922249225, 'T': 0.36221027626548274, 'W': 0.20725037239326796, 'V': 0.5406148058701169, 'Y': 0.5857499958369333}}, 'N': {'1': {'A': -0.16652053485434948, 'C': -0.25629225638598785, 'E': -0.0004164449543099343, 'D': -0.6423329394303949, 'G': -0.43507866328480554, 'F': -0.20917987903295437, 'I': -0.5360362269481895, 'H': -0.18635037150121875, 'K': -0.35254319024775155, 'M': -0.27656726502984635, 'L': -0.2703070906208048, 'N': -0.5481635295909106, 'Q': -0.1182325243705476, 'P': -0.44110276274326926, 'S': -0.6240615151251308, 'R': -0.3487231392225256, 'T': -0.4495311699292255, 'W': -0.00028898022292041497, 'V': -0.4059948414078682, 'Y': -0.23686783132223058}, '3': {'A': -0.42953653522506074, 'C': -0.49292597381195835, 'E': -0.21314239186499517, 'D': -0.3532860452388652, 'G': -0.5601825550259961, 'F': -0.13391066204379995, 'I': -0.10423837060906502, 'H': -0.22341939788396784, 'K': -0.5601825550259961, 'M': -0.1672874982514902, 'L': -0.3088998689028399, 'N': -0.3532860452388652, 'Q': -0.3487231392225256, 'P': -0.2696854451414261, 'S': -0.3940128497636523, 'R': -0.15907698802383208, 'T': -0.3721098912563178, 'W': -0.12661943433950174, 'V': -0.4539543460954983, 'Y': -0.3696093656633387}, '2': {'A': -0.16877689174663624, 'C': -0.2414510370398085, 'E': -0.16652053485434948, 'D': -0.3058607028091821, 'G': -0.07286159128632837, 'F': -0.19457245939526738, 'I': -0.2655649340928212, 'H': -0.18635037150121875, 'K': -0.5703708367350535, 'M': -0.18249013873922756, 'L': -0.6343222693374678, 'N': -0.23686783132223058, 'Q': -0.026468184540542408, 'P': -0.31900534818770404, 'S': -0.8413978705030781, 'R': -0.31893969544255674, 'T': -0.8036496824079383, 'W': -0.11804526195918404, 'V': -0.3414884163016255, 'Y': -0.2832878511866762}}, 'Q': {'1': {'A': -0.5266447129659485, 'C': -0.43332875291240164, 'E': -0.2919185684313168, 'D': -0.3487231392225256, 'G': -0.29143541659772343, 'F': -0.16470147191634632, 'I': -0.2686804315489893, 'H': -0.19226024549901957, 'K': -0.6683220707129373, 'M': -0.2816605513055436, 'L': -0.4816161842880118, 'N': -0.2236155091614033, 'Q': 0.012079520776240152, 'P': -0.6423329394303949, 'S': -0.5601017522594447, 'R': -0.5601017522594447, 'T': -0.3799686749629039, 'W': -0.27656726502984635, 'V': -0.28086379448519067, 'Y': -0.2791780730851433}, '3': {'A': -0.5266447129659485, 'C': -0.3003668187531387, 'E': -0.36347709117329197, 'D': -0.3799686749629039, 'G': -0.5819320985470902, 'F': -0.3270324174285153, 'I': -0.22364921191435977, 'H': -0.1721519098092881, 'K': -0.5113312843661408, 'M': -0.16141879664271505, 'L': -0.13168468457446422, 'N': -0.22364921191435977, 'Q': -0.40595780624544614, 'P': -0.6290806172695677, 'S': -0.4495311699292255, 'R': -0.41870339531621403, 'T': -0.33031006695786097, 'W': -0.041024289444466344, 'V': -0.3349546648035933, 'Y': -0.42234259723284023}, '2': {'A': -0.2469467483023118, 'C': -0.48589680816667735, 'E': -0.5470227596260702, 'D': -0.1762495487124515, 'G': -0.2565096981124621, 'F': -0.13391066204379995, 'I': -0.24835415449640855, 'H': -0.0693300069624154, 'K': -0.1401870075460028, 'M': -0.3544734666032427, 'L': -0.591568408822346, 'N': -0.15907698802383208, 'Q': -0.4437173378170606, 'P': -0.523760045490597, 'S': -0.31900534818770404, 'R': -0.40595780624544614, 'T': -0.44110276274326926, 'W': -0.25916328679891787, 'V': -0.6471568982247564, 'Y': -0.4647390471554219}}, 'P': {'1': {'A': -0.5433317467832796, 'C': -0.30357525137272273, 'E': -0.6425103083404549, 'D': -0.2347601545913681, 'G': -0.4335109177599475, 'F': -0.30357525137272273, 'I': 0.012079520776240152, 'H': -0.29367351900266797, 'K': -0.2118388269669108, 'M': 0.2489676997566267, 'L': -0.32309123944374213, 'N': -0.23686783132223058, 'Q': -0.11829493738243255, 'P': -0.4437173378170606, 'S': -0.5884233809670014, 'R': -0.3605436637381093, 'T': 0.0482845035692819, 'W': 0.047661032012895364, 'V': 0.019604198069196103, 'Y': 0.03138981606579299}, '3': {'A': -0.3136681119524107, 'C': -0.1434379791161372, 'E': -0.5013779652481022, 'D': -0.14715509126104476, 'G': -0.1649057286268893, 'F': -0.2791780730851433, 'I': -0.15468041312696226, 'H': -0.27656726502984635, 'K': -0.2604814571391297, 'M': -0.11804526195918404, 'L': -0.3387214935559864, 'N': -0.09328099488158617, 'Q': -0.1877295326799738, 'P': -0.3955792866200281, 'S': -0.3454303988051498, 'R': -0.288187733051931, 'T': -0.5602142971837459, 'W': 0.17615478445892774, 'V': -0.21419641550349794, 'Y': 0.05081424112955041}, '2': {'A': -0.2426452524282914, 'C': -0.03117007929182366, 'E': -0.41642215034688623, 'D': -0.41870339531621403, 'G': -0.3072127960940472, 'F': 0.039816715458360755, 'I': -0.012934421724606267, 'H': -0.1434379791161372, 'K': -0.2724634487833457, 'M': -0.262597678055815, 'L': -0.2328402222977964, 'N': -0.4059948414078682, 'Q': -0.3721098912563178, 'P': -0.7050035163992717, 'S': -0.4170817113853228, 'R': -0.33184983409172425, 'T': -0.3088998689028399, 'W': -0.08027612126186032, 'V': 0.1375136224159347, 'Y': -0.1401870075460028}}, 'S': {'1': {'A': 0.007150447426834648, 'C': 0.2586671230803034, 'E': -0.041428756564556864, 'D': -0.45684819933306514, 'G': -0.2169534250662378, 'F': -0.03563765463510488, 'I': 0.18865208712510817, 'H': -0.1401870075460028, 'K': -0.2820421109564246, 'M': -0.10214157655872966, 'L': -0.05339564896061088, 'N': 0.020472459316509924, 'Q': -0.019677846488933514, 'P': -0.04941618247282091, 'S': -0.007652695911397071, 'R': -0.032673792930659654, 'T': 0.019604198069196103, 'W': 0.08661295636455982, 'V': -0.13073550420352276, 'Y': -0.10716651564365128}, '3': {'A': 0.047329537855206716, 'C': -0.1426984214827462, 'E': -0.560287113621091, 'D': -0.0771255555014936, 'G': 0.15564599300787507, 'F': -0.02121779645105897, 'I': 0.22455903813483408, 'H': 0.08652541266560758, 'K': -0.17243573530581843, 'M': -0.10951318036668022, 'L': 0.07048777030481543, 'N': -0.21252703130147754, 'Q': -0.18540830281803414, 'P': -0.13677569799628223, 'S': -0.05630775659975177, 'R': -0.06955470081798375, 'T': -0.10986182974128708, 'W': -0.0491594018583462, 'V': 0.047329537855206716, 'Y': -0.04707163270406222}, '2': {'A': 0.11618739797901238, 'C': -0.00047905325800015846, 'E': -0.1746246328091063, 'D': -0.17724955398270578, 'G': -0.09766359167297789, 'F': -0.17822210694415463, 'I': 0.13785890841362775, 'H': 0.1330454283005006, 'K': -0.19162683424663274, 'M': -0.0004164449543099343, 'L': -0.0007137994923139835, 'N': 0.020472459316509924, 'Q': -0.4860745828722741, 'P': -0.22380305788066326, 'S': -0.007652695911397071, 'R': -0.02041731843324788, 'T': -0.21506629351351528, 'W': -0.05251146218577981, 'V': 0.14884670686023446, 'Y': 0.04390014550166457}}, 'R': {'1': {'A': -0.6757721987289692, 'C': -0.25385646814974877, 'E': -0.5602142971837459, 'D': -0.8114920455473611, 'G': -0.5602658760412398, 'F': -0.4467590604756131, 'I': -0.5036445073787825, 'H': -0.27656726502984635, 'K': -0.4357345162121554, 'M': -0.2723029531725559, 'L': -0.8036496824079383, 'N': -0.6290806172695677, 'Q': -0.17974849599602696, 'P': -0.39304766759627857, 'S': -0.6619748062206264, 'R': -0.43128857669260423, 'T': -0.33031006695786097, 'W': -0.24316433807259924, 'V': -0.5703708367350535, 'Y': -0.3667163528020766}, '3': {'A': -0.8703967345426511, 'C': -0.3433036333756177, 'E': -0.7272366396891623, 'D': -0.12478368100159923, 'G': -0.4705935417591559, 'F': -0.3433036333756177, 'I': -0.38188554712093126, 'H': -0.22353254369918635, 'K': -0.46001138263644037, 'M': -0.22334584623842096, 'L': -0.4657341474707084, 'N': -0.4647390471554219, 'Q': -0.5601017522594447, 'P': -0.6619748062206264, 'S': -0.6240615151251308, 'R': -0.744530271784846, 'T': -0.3721098912563178, 'W': -0.1672874982514902, 'V': -0.7128250270488788, 'Y': -0.3532860452388652}, '2': {'A': -0.6196615236116622, 'C': -0.16470147191634632, 'E': -0.4060550206215846, 'D': -0.5203401299020314, 'G': -0.7807484700629954, 'F': -0.47309037526981507, 'I': -0.44110276274326926, 'H': -0.20801863419752187, 'K': -0.5983426613557705, 'M': -0.04458369868462704, 'L': -0.6367025662123107, 'N': -0.31885215174360465, 'Q': -0.4467590604756131, 'P': -0.5481635295909106, 'S': -0.6832613590718092, 'R': -0.28086379448519067, 'T': -0.7272366396891623, 'W': -0.2816605513055436, 'V': -0.5703708367350535, 'Y': -0.6554119320637697}}, 'T': {'1': {'A': -0.12696217136454824, 'C': -0.19831844146720165, 'E': -0.5711164559515365, 'D': -0.02121779645105897, 'G': -0.34601446720723633, 'F': -0.07286159128632837, 'I': 0.019604198069196103, 'H': -0.11075562450907554, 'K': -0.254832647632564, 'M': -0.11804526195918404, 'L': -0.41999259324688226, 'N': -0.0850220586441858, 'Q': -0.12844013355418665, 'P': -0.436839444110531, 'S': -0.07393395042116253, 'R': 0.3249297022973463, 'T': 0.0529219178604129, 'W': -0.20801863419752187, 'V': -0.23970963050469107, 'Y': -0.339672906246543}, '3': {'A': 0.01558083954062641, 'C': -0.33184983409172425, 'E': -0.09595370347602722, 'D': -0.3586814094021398, 'G': 0.0986631117983848, 'F': -0.288187733051931, 'I': -0.034089459129216966, 'H': 0.06870389126403104, 'K': -0.39622357751663023, 'M': -0.03800255428564765, 'L': -0.16030982692303783, 'N': -0.3799686749629039, 'Q': -0.09328099488158617, 'P': -0.18069293332109226, 'S': -0.018992662339898887, 'R': -0.13769381965076674, 'T': -0.377920249444857, 'W': -0.3270324174285153, 'V': -0.17657569357439337, 'Y': -0.4503419358498424}, '2': {'A': 0.08012813983475978, 'C': 0.1406801776348356, 'E': -0.30603807171924197, 'D': -0.24994682395560522, 'G': 0.04341315433036175, 'F': 0.0482845035692819, 'I': -0.17243573530581843, 'H': -0.08587036061162723, 'K': -0.14715509126104476, 'M': -0.03540520821295834, 'L': 0.10037177451503788, 'N': -0.21314239186499517, 'Q': -0.23607797303881597, 'P': -0.5036445073787825, 'S': -0.261171234487469, 'R': -0.33700196992091686, 'T': -0.7793490353292613, 'W': 0.03138981606579299, 'V': -0.303886336370565, 'Y': -0.28430357051073285}}, 'W': {'1': {'A': 0.0361054178680742, 'C': -0.04883833333956687, 'E': 0.060245352397157476, 'D': 0.09812618441156437, 'G': -0.06104106677074481, 'F': 0.1224703859785391, 'I': -0.25916328679891787, 'H': -0.022585246973278322, 'K': 0.047661032012895364, 'M': -0.041024289444466344, 'L': 0.08661295636455982, 'N': 0.13334561003778006, 'Q': 0.01919992639489174, 'P': -0.018001229982029694, 'S': 0.03138981606579299, 'R': 0.01919992639489174, 'T': 0.2284081334045234, 'W': -0.08717995893490277, 'V': 0.12482600747854204, 'Y': 0.26803057300635535}, '3': {'A': -0.00023341358832392131, 'C': -9.195731143748901e-05, 'E': -0.03117007929182366, 'D': 0.18211926186974337, 'G': -0.07140891965186372, 'F': -0.022585246973278322, 'I': 0.01919992639489174, 'H': 0.10094546782477594, 'K': -0.08027612126186032, 'M': 0.042427678305002804, 'L': -0.0003792694192773916, 'N': 0.2159092200679478, 'Q': 0.4271068793514758, 'P': -0.09210920213575155, 'S': 0.07156593228487901, 'R': 0.10509828935502562, 'T': 0.18834307794019203, 'W': 0.020902760151239527, 'V': -0.2686804315489893, 'Y': 0.017742658932920215}, '2': {'A': 0.03138981606579299, 'C': 0.19657835813226104, 'E': -0.03314870507177814, 'D': -0.25629225638598785, 'G': 0.12482600747854204, 'F': 0.09330789854861363, 'I': -0.02080506978947837, 'H': 0.10094546782477594, 'K': 0.1332424124016022, 'M': 0.0, 'L': -0.19226024549901957, 'N': 0.1587508062279992, 'Q': 0.1155301626424929, 'P': 0.1155301626424929, 'S': 0.015379119279224885, 'R': 0.10828565382933024, 'T': 0.033587663273993214, 'W': 0.020902760151239527, 'V': 0.09812618441156437, 'Y': 0.05481168531566937}}, 'V': {'1': {'A': 0.3892608441893803, 'C': 0.012079520776240152, 'E': 0.43174123676553866, 'D': 0.4398262868156318, 'G': 0.4106396062508974, 'F': 0.44274990378441503, 'I': 0.4398262868156318, 'H': -0.10423837060906502, 'K': 0.2274130330892369, 'M': 0.3700598998952061, 'L': 0.5639984850798848, 'N': -0.026468184540542408, 'Q': 0.48062014925846774, 'P': 0.04390014550166457, 'S': 0.3611245274438726, 'R': 0.6427671308123222, 'T': 0.5458389163203567, 'W': 0.21189867337387766, 'V': 0.5837995400648358, 'Y': 0.5301225904620204}, '3': {'A': 0.4992180460841459, 'C': 0.023579560987233166, 'E': 0.3144443305750129, 'D': 0.3521990594173036, 'G': 0.3770763637235262, 'F': 0.41634746910795234, 'I': 0.5849180071192566, 'H': 0.36252622427009107, 'K': 0.26868941011188213, 'M': 0.36252622427009107, 'L': 0.38702043618167736, 'N': 0.5606628569320041, 'Q': 0.39714203795940717, 'P': 0.39253068638355804, 'S': 0.45664714403275153, 'R': 0.40148974629391226, 'T': 0.37837234447355544, 'W': 0.2159092200679478, 'V': 0.5032426431451217, 'Y': 0.49845576873889946}, '2': {'A': 0.508648733487944, 'C': 0.287283651826711, 'E': 0.2610410688868901, 'D': 0.3358654745769113, 'G': 0.5159769437260748, 'F': 0.6045159803474748, 'I': 0.4918329614260919, 'H': 0.2722366277470303, 'K': -0.041428756564556864, 'M': 0.3386737139567026, 'L': 0.6020016042646356, 'N': 0.13871573250967287, 'Q': 0.22455903813483408, 'P': 0.08640869965401678, 'S': 0.5216525060871767, 'R': 0.3406039903121938, 'T': 0.2775736769789982, 'W': 0.36252622427009107, 'V': 0.6653769601003383, 'Y': 0.4130443277489564}}, 'Y': {'1': {'A': -0.041293952367448664, 'C': -0.03314870507177814, 'E': -0.027863644804237187, 'D': -0.0491594018583462, 'G': -0.03921377361131039, 'F': 0.21421536050946963, 'I': 0.081804659212648, 'H': 0.15398209788198539, 'K': -0.0462171033715044, 'M': -0.11804526195918404, 'L': -0.010957042238721838, 'N': -0.339672906246543, 'Q': 0.19197347202238615, 'P': 0.1049110269436621, 'S': -0.1696381593749662, 'R': 0.120135289651333, 'T': 0.1728070506579139, 'W': -0.11804526195918404, 'V': 0.2757017595589888, 'Y': 0.027737437942372236}, '3': {'A': -0.09586179687349417, 'C': 0.16963681049259696, 'E': 0.19793294813201087, 'D': -0.08863120021247048, 'G': -0.11829493738243255, 'F': 0.10828565382933024, 'I': 0.081804659212648, 'H': 0.07387455856539804, 'K': 0.053617732556111686, 'M': -0.20312662658343292, 'L': 0.27531221742468975, 'N': -0.09004559771401109, 'Q': 0.10828565382933024, 'P': -0.10423837060906502, 'S': 0.020472459316509924, 'R': -0.00047905325800015846, 'T': -0.0005297332997038793, 'W': 0.0361054178680742, 'V': 0.13990017401534316, 'Y': -0.10214157655872966}, '2': {'A': -0.024071427116896395, 'C': 0.5133986845639184, 'E': 0.13925628177500873, 'D': 0.012079520776240152, 'G': 0.04198801693487251, 'F': 0.1331621549356084, 'I': 0.09620177051822744, 'H': 0.11312639038279206, 'K': -0.027863644804237187, 'M': -0.041024289444466344, 'L': 0.01806248149391357, 'N': 0.015379119279224885, 'Q': 0.042134549247951784, 'P': -0.06104106677074481, 'S': -0.0850220586441858, 'R': -0.015023864591996814, 'T': -0.24994682395560522, 'W': -0.1078164467791081, 'V': -0.05760790255411277, 'Y': -0.0462171033715044}}}, '2': {'A': {'3': {'A': 0.2806540643903893, 'C': -0.2686804315489893, 'E': -0.028045809651783132, 'D': -0.12364557113638644, 'G': -0.015316907749582512, 'F': 0.3713756489789475, 'I': 0.34591989513910143, 'H': 0.31541951039415317, 'K': -0.022087155102285882, 'M': 0.10828565382933024, 'L': 0.07156226653182994, 'N': -0.1182325243705476, 'Q': 0.0482845035692819, 'P': 0.1618476038121066, 'S': 0.28699969649645596, 'R': 0.14594705202381514, 'T': 0.3209210863511671, 'W': 0.15595707800571743, 'V': 0.31513065538131263, 'Y': -0.05454627452827596}}, 'C': {'3': {'A': 0.22005680529013025, 'C': 0.18211926186974337, 'E': 0.053617732556111686, 'D': 0.047661032012895364, 'G': -0.10214157655872966, 'F': -0.09210920213575155, 'I': 0.05099164150492174, 'H': 0.14917285172217637, 'K': -0.07140891965186372, 'M': -0.06610861683839021, 'L': 0.0567419688856386, 'N': -0.23776976323358762, 'Q': 0.015379119279224885, 'P': -0.014250505811915054, 'S': 0.2871523391520771, 'R': 0.19197347202238615, 'T': 0.09111000984591122, 'W': -0.00016858194527292897, 'V': -0.025210603182198876, 'Y': -0.03540520821295834}}, 'E': {'3': {'A': 0.03916353259187481, 'C': -0.2236155091614033, 'E': -0.1861033007141816, 'D': -0.06829186528351357, 'G': -0.06737640160940139, 'F': -0.08053540581081822, 'I': -0.09972055416246994, 'H': -0.019296286838052523, 'K': -0.27691591440445334, 'M': 0.08101993043874281, 'L': -0.023869510986847153, 'N': 0.05443012566478827, 'Q': -0.1504394087215348, 'P': -0.03563765463510488, 'S': 0.08640869965401678, 'R': 0.16650246759399687, 'T': 0.061294453836765045, 'W': -0.31049206377930344, 'V': -0.05111053495804582, 'Y': -0.1401870075460028}}, 'D': {'3': {'A': -0.02041731843324788, 'C': -0.3487231392225256, 'E': -0.3136681119524107, 'D': -0.07564848640843164, 'G': 0.20693928739542558, 'F': -0.09570860042939484, 'I': 0.08992852916167256, 'H': 0.033587663273993214, 'K': -0.2118388269669108, 'M': 0.11312639038279206, 'L': 0.015058153812353394, 'N': 0.120135289651333, 'Q': -0.1320335414682985, 'P': -0.2960051426005382, 'S': 0.08012813983475978, 'R': -0.01355804589137485, 'T': -0.10716651564365128, 'W': 0.0867355304198718, 'V': -0.023034685183090858, 'Y': 0.026203576466038585}}, 'G': {'3': {'A': 0.25498661133141587, 'C': 0.0482845035692819, 'E': 0.00741483427729442, 'D': -0.21544662732936143, 'G': 0.22396665291773418, 'F': 0.23894457325381485, 'I': 0.1375136224159347, 'H': -0.0004164449543099343, 'K': -0.335529916849536, 'M': 0.15595707800571743, 'L': -0.07826759636069341, 'N': 0.3716247693427759, 'Q': -0.09586179687349417, 'P': -0.3007413085152204, 'S': -0.07826759636069341, 'R': 0.08633443482933124, 'T': 0.15447691976733013, 'W': 0.16544406766927888, 'V': 0.15840215685339226, 'Y': 0.2543159256535287}}, 'F': {'3': {'A': 0.15937674309470257, 'C': 0.017742658932920215, 'E': -0.027863644804237187, 'D': 0.1728070506579139, 'G': 0.3389261904350446, 'F': 0.09201443788222789, 'I': 0.13990017401534316, 'H': 0.1155301626424929, 'K': -0.043613748792630136, 'M': -0.00016858194527292897, 'L': 0.08952144547605843, 'N': -0.024071427116896395, 'Q': -0.05760790255411277, 'P': -0.33184983409172425, 'S': 0.03861395110897967, 'R': -0.014250505811915054, 'T': 0.11285672745980956, 'W': 0.020902760151239527, 'V': 0.10242403655023888, 'Y': 0.11740376623710612}}, 'I': {'3': {'A': 0.05443012566478827, 'C': -0.07439695237664229, 'E': -0.04314952693221624, 'D': -0.041293952367448664, 'G': 0.20192575486315076, 'F': 0.2204143739778472, 'I': 0.09789373798941774, 'H': 0.04473144289549307, 'K': -0.08863120021247048, 'M': -0.02080506978947837, 'L': 0.14981543377666579, 'N': 0.1738236538450739, 'Q': 0.11285672745980956, 'P': -0.1426984214827462, 'S': 0.29516570175978785, 'R': 0.33422565060756315, 'T': 0.11402969151044101, 'W': 0.1623007700355651, 'V': 0.05654372270288041, 'Y': 0.18722937620588426}}, 'H': {'3': {'A': 0.047661032012895364, 'C': -0.05636531322080158, 'E': -0.03800255428564765, 'D': 0.06420138566210735, 'G': -0.10423837060906502, 'F': 0.06420138566210735, 'I': -0.0693300069624154, 'H': -0.22353254369918635, 'K': 0.01648140930117159, 'M': -0.04458369868462704, 'L': 0.1944010775701948, 'N': 0.06870389126403104, 'Q': -0.15997833276534915, 'P': -0.15458411885158238, 'S': -0.1401870075460028, 'R': -0.22341939788396784, 'T': -0.0491594018583462, 'W': 0.07987412572826355, 'V': -0.11075562450907554, 'Y': 0.12380455680262084}}, 'K': {'3': {'A': 0.10857697675955316, 'C': -0.3058607028091821, 'E': -0.20625252483207768, 'D': 0.05443012566478827, 'G': 0.08315134287689946, 'F': 0.13309795360019855, 'I': -0.03017734243010376, 'H': -0.00033713547546387673, 'K': -0.02041731843324788, 'M': -0.1078164467791081, 'L': 0.07568277562878815, 'N': -0.011856335839326434, 'Q': 0.053617732556111686, 'P': -0.22364921191435977, 'S': -0.22372902969336894, 'R': -0.12661943433950174, 'T': -0.07393395042116253, 'W': -0.05636531322080158, 'V': -0.3099613986569011, 'Y': 0.1330016593248188}}, 'M': {'3': {'A': 0.10828565382933024, 'C': 0.10094546782477594, 'E': -0.23776976323358762, 'D': -0.18635037150121875, 'G': -0.07439695237664229, 'F': -0.041024289444466344, 'I': -0.041024289444466344, 'H': -0.04458369868462704, 'K': -0.019296286838052523, 'M': -9.195731143748901e-05, 'L': 0.17692644794270546, 'N': 0.1332424124016022, 'Q': -0.16141879664271505, 'P': -0.1672874982514902, 'S': 0.033587663273993214, 'R': -0.08587036061162723, 'T': -0.03540520821295834, 'W': 0.02291894557993337, 'V': 0.1332424124016022, 'Y': -0.18635037150121875}}, 'L': {'3': {'A': -0.00714336442446971, 'C': -0.11170468836822461, 'E': -0.020294839393573808, 'D': 0.05443012566478827, 'G': 0.1976863802191097, 'F': 0.04023208200683477, 'I': 0.11264104946621681, 'H': 0.09480451920417482, 'K': -0.21611917146365406, 'M': -0.00033713547546387673, 'L': 0.18652618018290804, 'N': 0.11121508201285518, 'Q': -0.13540391965582502, 'P': 0.00769692398484836, 'S': 0.15910715287020835, 'R': -0.05630775659975177, 'T': -0.1110574191836842, 'W': -0.19226024549901957, 'V': 0.10594080939315212, 'Y': -0.13057111884002515}}, 'N': {'3': {'A': 0.16198353211768665, 'C': 0.03138981606579299, 'E': -0.06104106677074481, 'D': -0.05454627452827596, 'G': -0.132797791411872, 'F': -0.015023864591996814, 'I': -0.051798954987700555, 'H': -0.18635037150121875, 'K': -0.223705380645242, 'M': -0.09210920213575155, 'L': 0.10472379959294392, 'N': 0.05797227397940499, 'Q': 0.053617732556111686, 'P': -0.1357211131920874, 'S': -0.18291146930737484, 'R': -0.06104106677074481, 'T': -0.011387240079477102, 'W': -0.2414510370398085, 'V': 0.011452258344512073, 'Y': 0.09960440529898235}}, 'Q': {'3': {'A': -0.04707163270406222, 'C': -0.21018520159819185, 'E': 0.09374391238066787, 'D': -0.0462171033715044, 'G': 0.08012813983475978, 'F': -0.015893178920941758, 'I': -0.1255795879083159, 'H': 0.1331621549356084, 'K': -0.026468184540542408, 'M': -0.00023341358832392131, 'L': 0.07082224791726265, 'N': -0.15907698802383208, 'Q': 0.16458705222216677, 'P': -0.21018520159819185, 'S': -0.12478368100159923, 'R': -0.06762526716165067, 'T': -0.46001138263644037, 'W': -0.27656726502984635, 'V': -0.03563765463510488, 'Y': -0.2791780730851433}}, 'P': {'3': {'A': -0.26825482045149707, 'C': -0.08043170005851291, 'E': -0.2595180560843492, 'D': -0.10716651564365128, 'G': -0.06578613763463025, 'F': -0.08043170005851291, 'I': -0.026468184540542408, 'H': 0.01648140930117159, 'K': -0.2118388269669108, 'M': -0.019296286838052523, 'L': -0.41406301764946885, 'N': -0.3799686749629039, 'Q': -0.1058661762579764, 'P': -0.012934421724606267, 'S': -0.3007413085152204, 'R': -0.12415488567387888, 'T': -0.1058661762579764, 'W': -0.016877489124675737, 'V': -0.06377741086985483, 'Y': -0.15997833276534915}}, 'S': {'3': {'A': 0.03792210609358828, 'C': 0.11890518070514469, 'E': 0.019604198069196103, 'D': -0.0006067620443017311, 'G': -0.11154271937934185, 'F': -0.1357211131920874, 'I': 0.2658191956253369, 'H': 0.014407518444930417, 'K': -0.2820421109564246, 'M': -0.08587036061162723, 'L': 0.2197942201672779, 'N': -0.16184909747744466, 'Q': -0.2820421109564246, 'P': -0.11355895136915477, 'S': 0.13629344452523937, 'R': 0.08992852916167256, 'T': -0.18291146930737484, 'W': 0.24076363619181815, 'V': 0.06993519125862836, 'Y': 0.07515504115030332}}, 'R': {'3': {'A': 0.08636785331792753, 'C': -0.25385646814974877, 'E': 0.1329328833761994, 'D': 0.07515504115030332, 'G': -0.06578613763463025, 'F': 0.01277326890282715, 'I': 0.06690035108883026, 'H': 0.09812618441156437, 'K': -0.1255795879083159, 'M': 0.015379119279224885, 'L': 0.11264104946621681, 'N': -0.09845236620739732, 'Q': -0.11075562450907554, 'P': -0.18540830281803414, 'S': -0.15114918245463585, 'R': 0.0482845035692819, 'T': -0.011856335839326434, 'W': 0.1623007700355651, 'V': -0.07393395042116253, 'Y': 0.11285672745980956}}, 'T': {'3': {'A': -0.27691591440445334, 'C': -0.40595780624544614, 'E': -0.1293996389335418, 'D': -0.02121779645105897, 'G': -0.38841561911458056, 'F': -0.024071427116896395, 'I': 0.05882491122247745, 'H': -0.5162207326172399, 'K': -0.3088998689028399, 'M': -0.03800255428564765, 'L': -0.22387580438103308, 'N': -0.0850220586441858, 'Q': -0.07393395042116253, 'P': -0.15474918907558152, 'S': -0.1183857129919964, 'R': -0.026468184540542408, 'T': -0.1696381593749662, 'W': -0.06491779055684847, 'V': -0.40615531126395016, 'Y': -0.18277104550811876}}, 'W': {'3': {'A': 0.0361054178680742, 'C': -0.04883833333956687, 'E': -0.13391066204379995, 'D': -0.1895558880402166, 'G': 0.34442404133741966, 'F': -0.13989387848895185, 'I': -0.09210920213575155, 'H': -0.022585246973278322, 'K': -0.15997833276534915, 'M': -0.041024289444466344, 'L': 0.1406801776348356, 'N': 0.13334561003778006, 'Q': 0.09330789854861363, 'P': -0.25916328679891787, 'S': -0.10214157655872966, 'R': -0.060842781278644585, 'T': 0.13309795360019855, 'W': 0.07987412572826355, 'V': -0.0693300069624154, 'Y': 0.26803057300635535}}, 'V': {'3': {'A': 0.10930322897097375, 'C': -0.21106403053796952, 'E': -0.017208983282364466, 'D': 0.08315134287689946, 'G': 0.3047315614453648, 'F': 0.18532305416657716, 'I': 0.15214421436385087, 'H': -0.15458411885158238, 'K': 0.06386436380866718, 'M': 0.05099164150492174, 'L': 0.37392739677102554, 'N': 0.02482510984700806, 'Q': 0.2156767736458012, 'P': -0.31900534818770404, 'S': 0.2870165552901507, 'R': -0.14825068994313276, 'T': -0.08074278505635524, 'W': -0.13640802089433804, 'V': 0.24894531484772278, 'Y': 0.18181589619380453}}, 'Y': {'3': {'A': 0.28721011460458745, 'C': -0.42234259723284023, 'E': -0.14564668046062065, 'D': -0.11815227334529768, 'G': 0.1518414631513988, 'F': 0.081804659212648, 'I': 0.13309795360019855, 'H': 0.07987412572826355, 'K': -0.17974849599602696, 'M': -0.019296286838052523, 'L': -0.09796841922835163, 'N': -0.05760790255411277, 'Q': 0.08661295636455982, 'P': -0.1182325243705476, 'S': 0.06397669180653885, 'R': -0.08053540581081822, 'T': 0.026203576466038585, 'W': 0.0361054178680742, 'V': -0.04707163270406222, 'Y': 0.13309795360019855}}}, '-1': {'A': {'1': {'A': 0.1464979839158612, 'C': -0.10423837060906502, 'E': 0.19350592633514027, 'D': -0.05583900265031087, 'G': -0.07168589897866644, 'F': 0.18950267318116276, 'I': 0.17176046008930906, 'H': -0.00033713547546387673, 'K': 0.05654372270288041, 'M': 0.1331621549356084, 'L': 0.11430477128005863, 'N': 0.2651315682490821, 'Q': 0.25321869144506737, 'P': -0.19612523679339844, 'S': 0.0939135246695364, 'R': 0.24965438927852163, 'T': -0.03137433600236668, 'W': 0.23852267059343474, 'V': 0.15564599300787507, 'Y': 0.10945996550762617}, '0': {'A': 0.4534968772298003, 'C': 0.30186442691862364, 'E': -0.7679052408194843, 'D': -0.4060550206215846, 'G': 0.17189463433856386, 'F': 0.588440154216775, 'I': 0.40148974629391226, 'H': -0.29768496249225573, 'K': -0.759686098233065, 'M': 0.10828565382933024, 'L': 0.4847494207339046, 'N': -0.25176391699507017, 'Q': -0.288187733051931, 'P': -0.22381770864311376, 'S': 0.20291392813051037, 'R': -0.46018875154650035, 'T': -0.3320226531160727, 'W': 0.3317354143975447, 'V': 0.5043726550198412, 'Y': -0.11170468836822461}, '3': {'A': 0.2928832521256832, 'C': -0.03921377361131039, 'E': -0.1883884597269626, 'D': -0.12844013355418665, 'G': 0.11051183561791031, 'F': 0.18532305416657716, 'I': 0.019604198069196103, 'H': 0.06420138566210735, 'K': 0.08315134287689946, 'M': 0.19197347202238615, 'L': 0.3965372389642749, 'N': 0.21304436699835513, 'Q': 0.19793294813201087, 'P': -0.041428756564556864, 'S': 0.34951740232238576, 'R': -0.20453072957488141, 'T': 0.008669175852614626, 'W': -0.00023341358832392131, 'V': -0.09913529023713831, 'Y': 0.05081424112955041}, '2': {'A': 0.04516996232052539, 'C': 0.18188811776963054, 'E': 0.031063671203851135, 'D': 0.12728175444071552, 'G': 0.060307537547317484, 'F': 0.31605491818796505, 'I': 0.34422579515466134, 'H': 0.16769534487457682, 'K': 0.008669175852614626, 'M': 0.015379119279224885, 'L': 0.190310141935623, 'N': 0.18532305416657716, 'Q': -0.032673792930659654, 'P': -0.1293996389335418, 'S': 0.16365296318545924, 'R': 0.02865961644863571, 'T': 0.008321834519091789, 'W': -0.15997833276534915, 'V': 0.12897774592571376, 'Y': 0.16458705222216677}}, 'C': {'1': {'A': -0.28430357051073285, 'C': 0.23331319829887634, 'E': -0.08587036061162723, 'D': -0.06491779055684847, 'G': -0.04314952693221624, 'F': 0.01919992639489174, 'I': -0.1721519098092881, 'H': 0.0867355304198718, 'K': -0.1401870075460028, 'M': -0.02471728489420394, 'L': -0.17232931018465938, 'N': -0.13391066204379995, 'Q': -0.09570860042939484, 'P': -0.15907698802383208, 'S': 0.08652541266560758, 'R': 0.060245352397157476, 'T': -0.1762495487124515, 'W': -0.16141879664271505, 'V': -0.012934421724606267, 'Y': -0.03540520821295834}, '0': {'A': 0.22005680529013025, 'C': 0.18211926186974337, 'E': -0.49292597381195835, 'D': -0.42234259723284023, 'G': -0.03314870507177814, 'F': 0.3874638781261346, 'I': -0.018001229982029694, 'H': -0.4386138131799425, 'K': -0.5067269909097092, 'M': -0.08717995893490277, 'L': 0.2108926487128971, 'N': -0.23776976323358762, 'Q': -0.19226024549901957, 'P': -0.1965720626058697, 'S': 0.10945996550762617, 'R': -0.4058635287332343, 'T': -0.2655649340928212, 'W': -0.00016858194527292897, 'V': 0.15711095361175578, 'Y': 0.1587508062279992}, '3': {'A': -0.09570860042939484, 'C': -0.4178349631352556, 'E': -0.1401870075460028, 'D': 0.11740376623710612, 'G': -0.18291146930737484, 'F': 0.09201443788222789, 'I': 0.11312639038279206, 'H': -0.0693300069624154, 'K': -0.29367351900266797, 'M': 0.020902760151239527, 'L': -0.012369855027091202, 'N': 0.09201443788222789, 'Q': -0.08587036061162723, 'P': 0.1331621549356084, 'S': -0.3940128497636523, 'R': -0.09210920213575155, 'T': 0.08101993043874281, 'W': 0.09330789854861363, 'V': 0.12482600747854204, 'Y': -0.05636531322080158}, '2': {'A': 0.026203576466038585, 'C': -0.42091055281291506, 'E': -0.25176391699507017, 'D': -0.14942457154546435, 'G': -0.041293952367448664, 'F': 0.05481168531566937, 'I': -0.15997833276534915, 'H': -0.03314870507177814, 'K': -0.09570860042939484, 'M': 0.08691941967819232, 'L': -0.0005297332997038793, 'N': -0.029420975897576262, 'Q': -0.31872957768829274, 'P': -0.0850220586441858, 'S': 0.03773524849617563, 'R': 0.1108091901559145, 'T': -0.4357345162121554, 'W': 0.06442613001635146, 'V': 0.1108091901559145, 'Y': 0.18834307794019203}}, 'E': {'1': {'A': -0.33333540534397504, 'C': -0.06491779055684847, 'E': 0.10643862898991367, 'D': -0.0665389176731197, 'G': -0.335529916849536, 'F': -0.15114918245463585, 'I': 0.018803394720033454, 'H': -0.08043170005851291, 'K': -0.038377044047729424, 'M': -0.03117007929182366, 'L': 0.041799649791405484, 'N': -0.012934421724606267, 'Q': 0.1268275206505524, 'P': -0.10061319185668642, 'S': -0.03137433600236668, 'R': 0.22455903813483408, 'T': -0.009542230586023418, 'W': 0.01648140930117159, 'V': 0.13286006693885433, 'Y': 0.23087195222106993}, '0': {'A': 0.26230708390608454, 'C': 0.4356301197228607, 'E': -1.0046987639985734, 'D': -0.4539543460954983, 'G': 0.11264104946621681, 'F': 0.2479686611612179, 'I': 0.4834257311831468, 'H': -0.09933899451158897, 'K': -0.8030090103012324, 'M': 0.06420138566210735, 'L': 0.41481065391395266, 'N': -0.3874026266142509, 'Q': -0.41870339531621403, 'P': -0.30757137011874663, 'S': -0.1183857129919964, 'R': -0.7890089774334395, 'T': -0.032673792930659654, 'W': 0.06420138566210735, 'V': 0.34951740232238576, 'Y': 0.027737437942372236}, '3': {'A': -0.2805316250249463, 'C': 0.12628703502302113, 'E': -0.03457570900458533, 'D': -0.014250505811915054, 'G': -0.03575385758756523, 'F': 0.120135289651333, 'I': -0.011856335839326434, 'H': 0.07156593228487901, 'K': -0.010195469319539659, 'M': -0.15997833276534915, 'L': -0.13320515268445085, 'N': -0.13057111884002515, 'Q': 0.12728175444071552, 'P': -0.2919185684313168, 'S': 0.03711801277740814, 'R': 0.12398916203849915, 'T': 0.008321834519091789, 'W': -0.1434379791161372, 'V': 0.13286006693885433, 'Y': 0.37760146330392724}, '2': {'A': -0.2507042874029115, 'C': 0.09480451920417482, 'E': -0.1661828845178296, 'D': 0.021417077387742893, 'G': 0.27942777359467297, 'F': -0.2628569626047727, 'I': -0.011387240079477102, 'H': 0.06420138566210735, 'K': 0.1523324572713325, 'M': 0.08101993043874281, 'L': -0.11514825662268513, 'N': 0.022448588517996443, 'Q': 0.05070781600839128, 'P': -0.3190564084541476, 'S': 0.1220307246084088, 'R': -0.06829186528351357, 'T': -0.3835438693252751, 'W': 0.23605164258876654, 'V': 0.10682599341766161, 'Y': 0.039816715458360755}}, 'D': {'1': {'A': -0.3862692428562863, 'C': -0.16470147191634632, 'E': -0.11834486498741578, 'D': -0.33700196992091686, 'G': -0.21419641550349794, 'F': 0.08652541266560758, 'I': 0.2757017595589888, 'H': 0.12482600747854204, 'K': -0.4705935417591559, 'M': 0.1512740515574429, 'L': -0.0006500881058171463, 'N': -0.288187733051931, 'Q': -0.014250505811915054, 'P': 0.1268275206505524, 'S': -0.038377044047729424, 'R': -0.08442781880453688, 'T': -0.051798954987700555, 'W': -0.10214157655872966, 'V': 0.2972359346674757, 'Y': -0.09845236620739732}, '0': {'A': 0.05654372270288041, 'C': -0.0004164449543099343, 'E': -0.5819320985470902, 'D': -0.2832878511866762, 'G': -0.15740090361136977, 'F': 0.1406801776348356, 'I': 0.5245611941176404, 'H': -0.10951318036668022, 'K': -0.7424670780290813, 'M': 0.18211926186974337, 'L': 0.42052326192051775, 'N': -0.21106403053796952, 'Q': -0.4197156139200795, 'P': -0.3835438693252751, 'S': -0.2519511443457885, 'R': -0.5601017522594447, 'T': -0.2696854451414261, 'W': -0.22341939788396784, 'V': 0.2204143739778472, 'Y': 0.1728070506579139}, '3': {'A': -0.15114918245463585, 'C': -0.3919204430608459, 'E': 0.009885821488136153, 'D': -0.1357211131920874, 'G': 0.05797227397940499, 'F': 0.029454542524611195, 'I': 0.09960440529898235, 'H': -0.0003792694192773916, 'K': -0.25838072637126913, 'M': 0.0361054178680742, 'L': 0.14720202174819252, 'N': -0.19985683532269474, 'Q': -0.32501997827670076, 'P': -0.027863644804237187, 'S': -0.032673792930659654, 'R': 0.05533412357062181, 'T': 0.061294453836765045, 'W': -0.15443966005017873, 'V': -0.12844013355418665, 'Y': -0.012369855027091202}, '2': {'A': 0.0929113668737554, 'C': -0.2723029531725559, 'E': 0.03415016060780168, 'D': 0.010362303441616923, 'G': -0.12364557113638644, 'F': 0.16198353211768665, 'I': -0.30061649417638725, 'H': -0.3338991758232853, 'K': 0.008669175852614626, 'M': 0.10509828935502562, 'L': 0.05246630164224618, 'N': -0.3799686749629039, 'Q': -0.06762526716165067, 'P': -0.2628569626047727, 'S': 0.048668371671169816, 'R': -0.07650389756974933, 'T': -0.05583900265031087, 'W': 0.05923763788405813, 'V': -0.000622315205438816, 'Y': -0.12478368100159923}}, 'G': {'1': {'A': 0.14037380821219234, 'C': -0.45253674081222667, 'E': -0.23370464801885538, 'D': -0.25800624174815734, 'G': -0.22386584535137427, 'F': 0.2871202431207486, 'I': 0.3057445539456944, 'H': -0.1504394087215348, 'K': -0.008719807538050722, 'M': 0.09201443788222789, 'L': 0.05298123000321364, 'N': 0.010882360999787975, 'Q': -0.08053540581081822, 'P': -0.04759713418941003, 'S': -0.13522124742373592, 'R': 0.2870673813147128, 'T': 0.00741483427729442, 'W': -0.13391066204379995, 'V': -0.08922184338170129, 'Y': 0.07199436885957394}, '0': {'A': 0.3837164814864462, 'C': 0.2226378907140597, 'E': -0.7185221691056417, 'D': -0.4061392654370683, 'G': -0.023869510986847153, 'F': 0.16198353211768665, 'I': 0.4877160518490497, 'H': -0.4357345162121554, 'K': -1.0286770974094812, 'M': 0.20725037239326796, 'L': 0.26449761940859295, 'N': -0.16767639986860502, 'Q': -0.7050035163992717, 'P': -0.2054311287108956, 'S': 0.083843588535749, 'R': -0.5198013687409844, 'T': -0.03789497288012598, 'W': 0.4105665257022639, 'V': 0.3991309245322308, 'Y': -0.011387240079477102}, '3': {'A': 0.0997881544083096, 'C': -0.25838072637126913, 'E': -0.19736038235187137, 'D': -0.0443405806642917, 'G': 0.3739650964023589, 'F': -0.0771255555014936, 'I': 0.03916353259187481, 'H': -0.1320335414682985, 'K': 0.03861395110897967, 'M': -0.18635037150121875, 'L': 0.06783835142052219, 'N': -0.11829493738243255, 'Q': -0.20122231253132059, 'P': -0.14825068994313276, 'S': 0.01558083954062641, 'R': 0.12800268668502543, 'T': -0.28837728987566674, 'W': 0.12563315355515495, 'V': -0.06866663154687967, 'Y': 0.021417077387742893}, '2': {'A': 0.14878149065036023, 'C': -0.1357211131920874, 'E': -0.1050068507879115, 'D': -0.18069293332109226, 'G': 0.14517493485226468, 'F': 0.20455028291229987, 'I': 0.08342669504248126, 'H': -0.10423837060906502, 'K': -0.12415488567387888, 'M': 0.15595707800571743, 'L': 0.19595032961866377, 'N': 0.020472459316509924, 'Q': -0.09586179687349417, 'P': -0.09972055416246994, 'S': 0.07048777030481543, 'R': -0.010957042238721838, 'T': -0.45268991379077045, 'W': -0.06104106677074481, 'V': -0.05091809756290697, 'Y': -0.33031006695786097}}, 'F': {'1': {'A': 0.07860192317863555, 'C': -0.20666214201303812, 'E': -0.11170468836822461, 'D': -0.08053540581081822, 'G': -0.03137433600236668, 'F': 0.2032400729924522, 'I': 0.16458705222216677, 'H': -0.10951318036668022, 'K': 0.011452258344512073, 'M': 0.05923763788405813, 'L': 0.07199436885957394, 'N': -0.01355804589137485, 'Q': 0.09812618441156437, 'P': -0.09328099488158617, 'S': -0.19162683424663274, 'R': 0.26185860386734106, 'T': -0.15458411885158238, 'W': -0.041024289444466344, 'V': 0.1738236538450739, 'Y': -0.05251146218577981}, '0': {'A': 0.3641711557407157, 'C': 0.2690570872138264, 'E': -0.3532860452388652, 'D': -0.21018520159819185, 'G': 0.358192515756352, 'F': 0.30332353154943487, 'I': 0.3006404221677989, 'H': -0.09210920213575155, 'K': -0.4789318200504757, 'M': 0.15398209788198539, 'L': 0.21873317695606465, 'N': -0.5836872150523191, 'Q': -0.2655649340928212, 'P': -0.2628569626047727, 'S': -0.0006067620443017311, 'R': -0.6020371707140341, 'T': -0.29260838064835465, 'W': -0.16141879664271505, 'V': 0.33422565060756315, 'Y': 0.1714709875073819}, '3': {'A': 0.11121508201285518, 'C': -0.1672874982514902, 'E': -0.06422771611215679, 'D': -0.06104106677074481, 'G': 0.019604198069196103, 'F': 0.27155444606436446, 'I': 0.13990017401534316, 'H': 0.015379119279224885, 'K': -0.41870339531621403, 'M': -0.00028898022292041497, 'L': 0.05654372270288041, 'N': 0.013544665047318516, 'Q': 0.14164455225517752, 'P': -0.10423837060906502, 'S': 0.03415016060780168, 'R': 0.20022120674798694, 'T': -0.31187773538730956, 'W': -0.06610861683839021, 'V': 0.07515504115030332, 'Y': 0.1049110269436621}, '2': {'A': 0.37063861621998784, 'C': 0.1332424124016022, 'E': -0.06116001919652312, 'D': 0.032595426731507504, 'G': 0.14895540999570236, 'F': 0.08101993043874281, 'I': 0.1518414631513988, 'H': -0.00023341358832392131, 'K': 0.20382850566553634, 'M': 0.01919992639489174, 'L': -0.15801071393998858, 'N': -0.1320335414682985, 'Q': -0.08043170005851291, 'P': -0.20917987903295437, 'S': -0.09796841922835163, 'R': 0.0567419688856386, 'T': -0.18540830281803414, 'W': -0.1078164467791081, 'V': -0.07286159128632837, 'Y': 0.053617732556111686}}, 'I': {'1': {'A': -0.21544662732936143, 'C': -0.016877489124675737, 'E': -0.03017734243010376, 'D': -0.04707163270406222, 'G': 0.1702893521033833, 'F': 0.0567419688856386, 'I': 0.2012042452709678, 'H': -0.016877489124675737, 'K': 0.009885821488136153, 'M': 0.13334561003778006, 'L': 0.1707049535167963, 'N': -0.12415488567387888, 'Q': -0.07650389756974933, 'P': -0.33031006695786097, 'S': 0.00799855617666116, 'R': 0.18181589619380453, 'T': 0.3802545049259655, 'W': 0.08101993043874281, 'V': 0.14781324307397165, 'Y': 0.09620177051822744}, '0': {'A': 0.572373217199643, 'C': 0.30509266932826146, 'E': -0.6240615151251308, 'D': -0.29260838064835465, 'G': 0.12277634382489176, 'F': 0.42593756742467437, 'I': 0.20424279557684394, 'H': -0.08043170005851291, 'K': -0.7304850863848652, 'M': 0.13334561003778006, 'L': 0.3611245274438726, 'N': -0.33700196992091686, 'Q': -0.39304766759627857, 'P': -0.4801028135615902, 'S': -0.13883536559154638, 'R': -0.33700196992091686, 'T': -0.029071152130232286, 'W': -0.24316433807259924, 'V': 0.5158976265772395, 'Y': 0.060245352397157476}, '3': {'A': 0.06391250283418214, 'C': 0.1155301626424929, 'E': -0.1383944682145305, 'D': 0.08237575807971857, 'G': 0.2870256502837208, 'F': 0.18188811776963054, 'I': 0.020472459316509924, 'H': 0.05099164150492174, 'K': -0.12364557113638644, 'M': 0.09812618441156437, 'L': 0.19176921531184307, 'N': -0.14715509126104476, 'Q': -0.09796841922835163, 'P': -0.2724634487833457, 'S': 0.277825266245218, 'R': 0.013544665047318516, 'T': 0.04390014550166457, 'W': -0.08587036061162723, 'V': 0.09374391238066787, 'Y': -0.041293952367448664}, '2': {'A': 0.216682735501422, 'C': 0.17615478445892774, 'E': 0.05797227397940499, 'D': -0.09845236620739732, 'G': 0.17262488581036803, 'F': 0.20714666664096282, 'I': 0.14401939948007533, 'H': -0.3487231392225256, 'K': -0.09154337568965024, 'M': -0.00033713547546387673, 'L': 0.03211566549408702, 'N': 0.03415016060780168, 'Q': -0.05454627452827596, 'P': 0.05797227397940499, 'S': 0.03711801277740814, 'R': 0.13825549497289355, 'T': -0.1183857129919964, 'W': 0.287283651826711, 'V': -0.10716651564365128, 'Y': -0.16470147191634632}}, 'H': {'1': {'A': 0.19628522907521015, 'C': -0.31049206377930344, 'E': 0.0567419688856386, 'D': -0.1401870075460028, 'G': -0.20917987903295437, 'F': -0.1434379791161372, 'I': -0.018001229982029694, 'H': -0.22341939788396784, 'K': 0.21189867337387766, 'M': -0.04883833333956687, 'L': 0.23894457325381485, 'N': 0.08661295636455982, 'Q': -0.0003792694192773916, 'P': -0.22341939788396784, 'S': -0.03314870507177814, 'R': 0.09812618441156437, 'T': 0.01919992639489174, 'W': -0.00016858194527292897, 'V': -0.11815227334529768, 'Y': -0.22341939788396784}, '0': {'A': 0.10828565382933024, 'C': 0.1512740515574429, 'E': -0.20505663894881376, 'D': 0.1819844213184907, 'G': -0.10423837060906502, 'F': 0.23605164258876654, 'I': 0.1819844213184907, 'H': -0.39058662836235253, 'K': -0.38898369880699274, 'M': -0.04458369868462704, 'L': 0.27444378524373125, 'N': -0.00028898022292041497, 'Q': -0.4386138131799425, 'P': -0.15458411885158238, 'S': -0.1401870075460028, 'R': -0.22341939788396784, 'T': -0.0491594018583462, 'W': 0.05923763788405813, 'V': 0.1108091901559145, 'Y': -0.09933899451158897}, '3': {'A': -0.19457245939526738, 'C': 0.14286743005234936, 'E': -0.22353254369918635, 'D': -0.22341939788396784, 'G': 0.1406801776348356, 'F': -9.195731143748901e-05, 'I': -0.00033713547546387673, 'H': -0.1895558880402166, 'K': -0.00028898022292041497, 'M': -0.04458369868462704, 'L': -0.023034685183090858, 'N': 0.07600374109565985, 'Q': 0.06420138566210735, 'P': -0.25629225638598785, 'S': -0.043613748792630136, 'R': 0.05099164150492174, 'T': 0.060245352397157476, 'W': 0.13334561003778006, 'V': 0.11740376623710612, 'Y': 0.05481168531566937}, '2': {'A': -0.2388094440700682, 'C': -0.10951318036668022, 'E': 0.029454542524611195, 'D': -0.19226024549901957, 'G': -0.015023864591996814, 'F': 0.1623007700355651, 'I': 0.033587663273993214, 'H': -0.2388094440700682, 'K': 0.08661295636455982, 'M': 0.1224703859785391, 'L': -0.1401870075460028, 'N': -0.0003792694192773916, 'Q': -0.12661943433950174, 'P': -0.22353254369918635, 'S': -0.11075562450907554, 'R': 0.1512740515574429, 'T': 0.01648140930117159, 'W': -9.195731143748901e-05, 'V': 0.23852267059343474, 'Y': 0.2074059511899206}}, 'K': {'1': {'A': -0.35718060453888245, 'C': -0.13391066204379995, 'E': -0.11397877341282034, 'D': -0.25838072637126913, 'G': -0.2672096131352709, 'F': -0.2724634487833457, 'I': -0.15801071393998858, 'H': -0.20666214201303812, 'K': -0.14825068994313276, 'M': -0.05251146218577981, 'L': -0.3022095575904987, 'N': -0.07650389756974933, 'Q': -0.043613748792630136, 'P': -0.03733790582491988, 'S': -0.08365020273974526, 'R': -0.015023864591996814, 'T': -0.07759775720101075, 'W': 0.01919992639489174, 'V': -0.0006741573289039105, 'Y': -0.014250505811915054}, '0': {'A': 0.2377887082395593, 'C': 0.26087879981038536, 'E': -0.9526652366442945, 'D': -0.7928677347224152, 'G': -0.07099933695035887, 'F': 0.18188811776963054, 'I': 0.20701704957280567, 'H': -0.31049206377930344, 'K': -0.9464680743042588, 'M': -0.02080506978947837, 'L': 0.2869918692959952, 'N': -0.4638414595823837, 'Q': -0.32587188914879206, 'P': -0.23607797303881597, 'S': -0.3454303988051498, 'R': -0.29367351900266797, 'T': -0.44689386467272113, 'W': -0.31872957768829274, 'V': 0.347132713352709, 'Y': -0.2724634487833457}, '3': {'A': -0.14825068994313276, 'C': -0.20505663894881376, 'E': -0.08074278505635524, 'D': -0.21252703130147754, 'G': -0.38841561911458056, 'F': -0.06422771611215679, 'I': 0.010362303441616923, 'H': 0.10828565382933024, 'K': -0.19477070557802567, 'M': -0.09933899451158897, 'L': -0.037017732276691924, 'N': -0.10061319185668642, 'Q': -0.041293952367448664, 'P': -0.31289267563397977, 'S': -0.18673193115209974, 'R': -0.2604814571391297, 'T': -0.0665389176731197, 'W': -0.0693300069624154, 'V': -0.074758060259539, 'Y': -0.22357699033853384}, '2': {'A': -0.08060947476410976, 'C': -0.16470147191634632, 'E': -0.06829186528351357, 'D': -0.10235901828520379, 'G': -0.4061018241730468, 'F': -0.2628569626047727, 'I': 0.04678369870602452, 'H': 0.017742658932920215, 'K': -0.288332160557598, 'M': -0.05636531322080158, 'L': -0.13168468457446422, 'N': 0.05797227397940499, 'Q': -0.33031006695786097, 'P': -0.19985683532269474, 'S': -0.20700487903808476, 'R': -0.18277104550811876, 'T': -0.244571893420227, 'W': -0.20505663894881376, 'V': 0.1816780331222524, 'Y': -0.11075562450907554}}, 'M': {'1': {'A': 0.013544665047318516, 'C': 0.18211926186974337, 'E': -0.10951318036668022, 'D': -0.019296286838052523, 'G': -0.0693300069624154, 'F': 0.23026143230903176, 'I': 0.0867355304198718, 'H': -0.16141879664271505, 'K': -0.09933899451158897, 'M': -0.08717995893490277, 'L': 0.23605164258876654, 'N': -0.08027612126186032, 'Q': -0.18635037150121875, 'P': -0.1672874982514902, 'S': 0.06420138566210735, 'R': 0.1512740515574429, 'T': 0.16963681049259696, 'W': 0.19657835813226104, 'V': 0.1155301626424929, 'Y': -0.08027612126186032}, '0': {'A': 0.10828565382933024, 'C': 0.17505343997849798, 'E': -0.40591459682232844, 'D': -0.20505663894881376, 'G': 0.09812618441156437, 'F': 0.09330789854861363, 'I': 0.11312639038279206, 'H': -0.04458369868462704, 'K': -0.20505663894881376, 'M': 0.16696212735172877, 'L': 0.49857472116467794, 'N': -0.2414510370398085, 'Q': -0.08717995893490277, 'P': -0.08027612126186032, 'S': 0.09812618441156437, 'R': -0.1762495487124515, 'T': -0.05251146218577981, 'W': -0.07239123422439145, 'V': 0.30509266932826146, 'Y': 0.0361054178680742}, '3': {'A': -0.10951318036668022, 'C': 0.07987412572826355, 'E': -0.12661943433950174, 'D': -0.060842781278644585, 'G': 0.2108926487128971, 'F': -0.03800255428564765, 'I': 0.4415705259762386, 'H': -0.11789542677760308, 'K': -0.12803566643409606, 'M': 0.13334561003778006, 'L': 0.11890518070514469, 'N': -0.00016858194527292897, 'Q': 0.09330789854861363, 'P': -0.29367351900266797, 'S': 0.0361054178680742, 'R': -0.05251146218577981, 'T': 0.05481168531566937, 'W': -0.18249013873922756, 'V': 0.09812618441156437, 'Y': 0.18211926186974337}, '2': {'A': 0.19197347202238615, 'C': 0.042427678305002804, 'E': 0.05481168531566937, 'D': -0.1434379791161372, 'G': 0.27155444606436446, 'F': -0.00016858194527292897, 'I': 0.12380455680262084, 'H': -9.195731143748901e-05, 'K': -0.22334584623842096, 'M': 0.08691941967819232, 'L': -0.14564668046062065, 'N': 0.14286743005234936, 'Q': 0.017742658932920215, 'P': -0.03540520821295834, 'S': 0.0361054178680742, 'R': -0.03800255428564765, 'T': 0.05099164150492174, 'W': -0.09540213711576227, 'V': 0.18722937620588426, 'Y': -0.12803566643409606}}, 'L': {'1': {'A': 0.3301443425515049, 'C': -0.2024424768421863, 'E': -0.2414140928354087, 'D': -0.008479806685409656, 'G': 0.01150857776477359, 'F': -0.02121779645105897, 'I': 0.03211566549408702, 'H': 0.02482510984700806, 'K': -0.14973565654330678, 'M': 0.3672752914111533, 'L': 0.04827093912936345, 'N': -0.5051856622706344, 'Q': 0.2681803713376994, 'P': -0.24956449345688062, 'S': -0.053956111709941745, 'R': 0.2634539087982321, 'T': 0.17115503950277353, 'W': -0.08043170005851291, 'V': 0.19094105739036799, 'Y': 0.2428052447101029}, '0': {'A': 0.4881780728055557, 'C': 0.30009951296366677, 'E': -0.7198745824383949, 'D': -0.3007413085152204, 'G': 0.2929965600234346, 'F': 0.14319363758853643, 'I': 0.2869918692959952, 'H': -0.4437173378170606, 'K': -1.0763204366867656, 'M': 0.12482600747854204, 'L': 0.4359870398144912, 'N': -0.4495311699292255, 'Q': -0.5031286997811424, 'P': -0.10603467298673018, 'S': 0.22506512066200576, 'R': -0.7280199259129562, 'T': 0.14386963161997815, 'W': -0.19226024549901957, 'V': 0.42871420165620305, 'Y': 0.15711095361175578}, '3': {'A': 0.34506900529625345, 'C': -0.16470147191634632, 'E': -0.1362718538180481, 'D': -0.3191306732788331, 'G': 0.26295697894176623, 'F': 0.10857697675955316, 'I': 0.05556277616257757, 'H': -0.027863644804237187, 'K': -0.37801652517863266, 'M': 0.1331621549356084, 'L': 0.16382368504596992, 'N': 0.0929113668737554, 'Q': -0.22375031335851137, 'P': -0.27467891070799927, 'S': 0.144248387976576, 'R': 0.00799855617666116, 'T': 0.17624568104834906, 'W': 0.2159092200679478, 'V': 0.09688655408872718, 'Y': 0.019604198069196103}, '2': {'A': 0.35341341867281767, 'C': 0.08661295636455982, 'E': 0.08400518149829556, 'D': 0.12398916203849915, 'G': 0.1749336808801036, 'F': 0.009447658517888598, 'I': 0.12188421376390259, 'H': 0.014407518444930417, 'K': -0.1458288453081666, 'M': -0.0491594018583462, 'L': 0.09864363037285039, 'N': -0.11841975172126591, 'Q': 0.025549089225246777, 'P': -0.0006850271107292409, 'S': -0.08529529347300402, 'R': -0.08074278505635524, 'T': -0.33093690429446254, 'W': 0.1108091901559145, 'V': 0.05190582804048105, 'Y': 0.06397669180653885}}, 'N': {'1': {'A': -0.10423837060906502, 'C': -0.00028898022292041497, 'E': -0.06116001919652312, 'D': -0.3799686749629039, 'G': -0.42953653522506074, 'F': 0.0567419688856386, 'I': 0.09111000984591122, 'H': -0.18635037150121875, 'K': -0.07393395042116253, 'M': -0.18249013873922756, 'L': -0.10822917344068872, 'N': -0.17232931018465938, 'Q': -0.08053540581081822, 'P': -0.09586179687349417, 'S': -0.1037989273722989, 'R': -0.01355804589137485, 'T': -0.008719807538050722, 'W': 0.23026143230903176, 'V': 0.18175972746292238, 'Y': -0.015023864591996814}, '0': {'A': 0.23894457325381485, 'C': 0.03138981606579299, 'E': -0.5310446960164803, 'D': -0.46001138263644037, 'G': -0.132797791411872, 'F': 0.14749506490577807, 'I': 0.07009957662212596, 'H': -0.09933899451158897, 'K': -0.8225468194934871, 'M': 0.09812618441156437, 'L': 0.4463705873493346, 'N': -0.5481635295909106, 'Q': -0.40591459682232844, 'P': -0.18978833446236318, 'S': -0.41642215034688623, 'R': -0.19457245939526738, 'T': -0.11305893330801267, 'W': 0.19386703421803705, 'V': 0.3889350334620193, 'Y': -0.11170468836822461}, '3': {'A': 0.12728175444071552, 'C': -0.47038289866501287, 'E': -0.10061319185668642, 'D': -0.17232931018465938, 'G': 0.023579560987233166, 'F': -0.29260838064835465, 'I': 0.12800268668502543, 'H': -0.12661943433950174, 'K': -0.1584598100312018, 'M': -0.12803566643409606, 'L': -0.14825068994313276, 'N': -0.09570860042939484, 'Q': -0.07564848640843164, 'P': 0.09960440529898235, 'S': -0.12364557113638644, 'R': -0.13391066204379995, 'T': -0.1037989273722989, 'W': 0.06870389126403104, 'V': 0.02986495228153336, 'Y': 0.14749506490577807}, '2': {'A': -0.12415488567387888, 'C': 0.1049110269436621, 'E': 0.020472459316509924, 'D': -0.027863644804237187, 'G': -0.1293996389335418, 'F': 0.11740376623710612, 'I': 0.06761188631759421, 'H': 0.0867355304198718, 'K': -0.1293996389335418, 'M': -0.1672874982514902, 'L': -0.20353935324501357, 'N': -0.0850220586441858, 'Q': -0.2686804315489893, 'P': -0.1584598100312018, 'S': -0.2604814571391297, 'R': 0.15937674309470257, 'T': -0.1357211131920874, 'W': 0.14164455225517752, 'V': -0.029071152130232286, 'Y': -0.23607797303881597}}, 'Q': {'1': {'A': 0.3210372893036275, 'C': -0.30357525137272273, 'E': 0.05081424112955041, 'D': -0.10214157655872966, 'G': -0.2565096981124621, 'F': 0.1714709875073819, 'I': -0.07650389756974933, 'H': 0.06420138566210735, 'K': -0.1401870075460028, 'M': -0.09210920213575155, 'L': -0.22384362869702862, 'N': 0.06406656329037762, 'Q': -0.012934421724606267, 'P': -0.23607797303881597, 'S': -0.0005516170691693138, 'R': 0.16458705222216677, 'T': 0.010882360999787975, 'W': -0.1721519098092881, 'V': 0.045990282335188926, 'Y': -0.029420975897576262}, '0': {'A': -0.0005516170691693138, 'C': 0.2598184276475437, 'E': -0.6402252626995324, 'D': -0.3487231392225256, 'G': -0.06829186528351357, 'F': 0.287283651826711, 'I': 0.424466749010956, 'H': -0.0491594018583462, 'K': -0.6683220707129373, 'M': 0.12380455680262084, 'L': 0.2960883842999966, 'N': -0.5337704374652428, 'Q': -0.09328099488158617, 'P': -0.17232931018465938, 'S': -0.47309037526981507, 'R': -0.5601017522594447, 'T': -0.3058607028091821, 'W': 0.1587508062279992, 'V': 0.4694417999147033, 'Y': 0.12628703502302113}, '3': {'A': 0.27395779244376006, 'C': -0.12661943433950174, 'E': -0.19985683532269474, 'D': -0.09845236620739732, 'G': -0.19327859903267652, 'F': 0.07156593228487901, 'I': -0.06762526716165067, 'H': 0.10828565382933024, 'K': -0.11170468836822461, 'M': -0.1078164467791081, 'L': -0.06346040780548381, 'N': 0.07749687085358903, 'Q': -0.18978833446236318, 'P': -0.24835415449640855, 'S': 0.16802420318746955, 'R': 0.18181589619380453, 'T': -0.04931989746913595, 'W': 0.09330789854861363, 'V': -0.06116001919652312, 'Y': -0.13391066204379995}, '2': {'A': 0.20424279557684394, 'C': -0.03800255428564765, 'E': -0.14033353985908215, 'D': -0.17232931018465938, 'G': -0.10235901828520379, 'F': 0.047661032012895364, 'I': 0.09480451920417482, 'H': -0.1721519098092881, 'K': -0.051798954987700555, 'M': -0.16141879664271505, 'L': 0.050636872219490446, 'N': 0.13925628177500873, 'Q': 0.0736152740164402, 'P': -0.5337704374652428, 'S': 0.020472459316509924, 'R': -0.03921377361131039, 'T': -0.10716651564365128, 'W': -0.041024289444466344, 'V': 0.08992852916167256, 'Y': -0.08587036061162723}}, 'P': {'1': {'A': -0.1091138598037687, 'C': -0.31885215174360465, 'E': -0.7041042227986671, 'D': -0.34459542316249214, 'G': -0.22383118715499614, 'F': -0.07140891965186372, 'I': -0.06422771611215679, 'H': -0.22348068678967373, 'K': -0.10061319185668642, 'M': -0.1672874982514902, 'L': -0.4335109177599475, 'N': -0.4801028135615902, 'Q': -0.18978833446236318, 'P': -0.4638414595823837, 'S': -0.2347601545913681, 'R': -0.2628569626047727, 'T': -0.49122142569679456, 'W': -0.1672874982514902, 'V': -0.11841975172126591, 'Y': -0.2832878511866762}, '0': {'A': -0.19849126049155005, 'C': 0.04473144289549307, 'E': -0.8656538596546647, 'D': -0.4170817113853228, 'G': -0.2793602379326892, 'F': -0.08043170005851291, 'I': -0.21106403053796952, 'H': -0.38898369880699274, 'K': -0.6471568982247564, 'M': 0.2489676997566267, 'L': 0.06777506924326959, 'N': -0.46001138263644037, 'Q': -0.523760045490597, 'P': -0.3696093656633387, 'S': -0.5884233809670014, 'R': -0.5036445073787825, 'T': -0.5113312843661408, 'W': -0.016877489124675737, 'V': 0.1329328833761994, 'Y': -0.25629225638598785}, '3': {'A': -0.4705935417591559, 'C': -0.043613748792630136, 'E': -0.40602693743919677, 'D': -0.18069293332109226, 'G': -0.42550550917070473, 'F': -0.21018520159819185, 'I': -0.06955470081798375, 'H': -0.27656726502984635, 'K': -0.2118388269669108, 'M': -0.1078164467791081, 'L': -0.2805316250249463, 'N': -0.21106403053796952, 'Q': -0.11170468836822461, 'P': -0.2750436077460619, 'S': -0.4750198089261481, 'R': -0.5360362269481895, 'T': -0.3414884163016255, 'W': -0.42234259723284023, 'V': -0.039843028358720146, 'Y': -0.31187773538730956}, '2': {'A': -0.05583900265031087, 'C': -0.0693300069624154, 'E': -0.5013779652481022, 'D': -0.25838072637126913, 'G': -0.5013779652481022, 'F': -0.0850220586441858, 'I': -0.04931989746913595, 'H': -0.27656726502984635, 'K': -0.6351749065805403, 'M': -0.3003668187531387, 'L': -0.3387214935559864, 'N': -0.1504394087215348, 'Q': -0.1877295326799738, 'P': -0.3349546648035933, 'S': -0.4705935417591559, 'R': -0.0005056606001500639, 'T': -0.5602142971837459, 'W': -0.25916328679891787, 'V': -0.3142798740604804, 'Y': -0.00047905325800015846}}, 'S': {'1': {'A': 0.05556277616257757, 'C': 0.05081424112955041, 'E': -0.348978019953884, 'D': -0.377920249444857, 'G': -0.30245800431899117, 'F': -0.07286159128632837, 'I': 0.17176046008930906, 'H': 0.08652541266560758, 'K': 0.04198801693487251, 'M': -0.0004164449543099343, 'L': -0.12587694244632, 'N': -0.21314239186499517, 'Q': 0.20707259768767117, 'P': -0.36356500025582195, 'S': 0.07239001176213944, 'R': 0.25721441816503154, 'T': 0.14594705202381514, 'W': 0.14164455225517752, 'V': 0.14884670686023446, 'Y': 0.20424279557684394}, '0': {'A': 0.17900070435349397, 'C': 0.4904687371376278, 'E': -0.5804252572972437, 'D': -0.45684819933306514, 'G': 0.07931239107693468, 'F': 0.41634746910795234, 'I': 0.4589424168650198, 'H': -0.36333055886021265, 'K': -0.879879111712045, 'M': 0.09201443788222789, 'L': 0.3246704849594391, 'N': -0.11305893330801267, 'Q': -0.6387170548951571, 'P': -0.43507866328480554, 'S': -0.09466407290102681, 'R': -0.6032186513982728, 'T': -0.36605828274278857, 'W': 0.287283651826711, 'V': 0.4020690262812433, 'Y': 0.032595426731507504}, '3': {'A': 0.14081192643291304, 'C': -0.18540830281803414, 'E': 0.06386436380866718, 'D': 0.0529219178604129, 'G': 0.03211566549408702, 'F': 0.22930572097756158, 'I': -0.05837635147421928, 'H': 0.09111000984591122, 'K': -0.09394270564369672, 'M': -0.018001229982029694, 'L': 0.11987607231342585, 'N': 0.1707049535167963, 'Q': -0.28499794240640586, 'P': -0.21419641550349794, 'S': 0.06993519125862836, 'R': -0.24356086974745758, 'T': -0.06322514702904712, 'W': 0.10188985673544167, 'V': -0.05738807371073652, 'Y': -0.07650389756974933}, '2': {'A': 0.3427937507490425, 'C': 0.14498365096903468, 'E': -0.25800624174815734, 'D': 0.05070781600839128, 'G': -0.08074278505635524, 'F': 0.1329328833761994, 'I': 0.2563077364494143, 'H': 0.08652541266560758, 'K': 0.009885821488136153, 'M': -0.03540520821295834, 'L': -0.1844044793239746, 'N': -0.21252703130147754, 'Q': -0.06762526716165067, 'P': 0.08636785331792753, 'S': 0.10191624861514235, 'R': -0.1696381593749662, 'T': -0.37222609420877817, 'W': -0.2723029531725559, 'V': 0.01558083954062641, 'Y': 0.04390014550166457}}, 'R': {'1': {'A': 0.10857697675955316, 'C': 0.029454542524611195, 'E': 0.04023208200683477, 'D': 0.026203576466038585, 'G': -0.28827198496520123, 'F': 0.08652541266560758, 'I': 0.13871573250967287, 'H': -0.0003792694192773916, 'K': -0.0005056606001500639, 'M': 0.19657835813226104, 'L': 0.05644461434763458, 'N': -0.09570860042939484, 'Q': 0.20382850566553634, 'P': -0.1426984214827462, 'S': 0.29756789393991717, 'R': 0.21812737163379725, 'T': 0.1707049535167963, 'W': -0.18635037150121875, 'V': -0.2136958927963212, 'Y': 0.03773524849617563}, '0': {'A': 0.2960883842999966, 'C': 0.31668839031786405, 'E': -0.36605828274278857, 'D': -0.40602693743919677, 'G': -0.074758060259539, 'F': 0.28721011460458745, 'I': 0.29870196514615466, 'H': 0.033587663273993214, 'K': -0.4357345162121554, 'M': 0.1331621549356084, 'L': 0.46931599340494917, 'N': -0.29260838064835465, 'Q': -0.25385646814974877, 'P': -0.01355804589137485, 'S': -0.2565096981124621, 'R': -0.5113312843661408, 'T': 0.032595426731507504, 'W': -0.14785415826827436, 'V': 0.4541334797793341, 'Y': 0.01277326890282715}, '3': {'A': 0.26917117188299705, 'C': -0.1762495487124515, 'E': -0.04314952693221624, 'D': -0.00047905325800015846, 'G': -0.009856806206562926, 'F': 0.14612442093387512, 'I': -0.0004494887141641752, 'H': -0.05251146218577981, 'K': -0.17822210694415463, 'M': 0.07387455856539804, 'L': 0.10276758860235749, 'N': -0.05454627452827596, 'Q': 0.21725881322874785, 'P': -0.24835415449640855, 'S': 0.10857697675955316, 'R': 0.21218650907548797, 'T': 0.1211615375974315, 'W': 0.11312639038279206, 'V': 0.08315134287689946, 'Y': 0.15595707800571743}, '2': {'A': 0.06391250283418214, 'C': 0.2032400729924522, 'E': 0.20707259768767117, 'D': -0.12478368100159923, 'G': 0.04023208200683477, 'F': -0.03314870507177814, 'I': -0.07650389756974933, 'H': -0.22353254369918635, 'K': 0.05081424112955041, 'M': -0.12803566643409606, 'L': 0.17334581181896097, 'N': 0.13309795360019855, 'Q': -0.01355804589137485, 'P': -0.011387240079477102, 'S': -0.05351665665751784, 'R': -0.23370464801885538, 'T': 0.010882360999787975, 'W': 0.14286743005234936, 'V': 0.43579768219389226, 'Y': 0.07749687085358903}}, 'T': {'1': {'A': 0.008669175852614626, 'C': 0.24076363619181815, 'E': 0.050636872219490446, 'D': -0.06762526716165067, 'G': -0.028045809651783132, 'F': -0.0005056606001500639, 'I': 0.08992852916167256, 'H': -0.08587036061162723, 'K': 0.08645975992046034, 'M': -0.10951318036668022, 'L': 0.04772804102961605, 'N': 0.020472459316509924, 'Q': 0.21020912958960344, 'P': -0.024071427116896395, 'S': 0.30522424043333235, 'R': 0.1330016593248188, 'T': 0.4102350315445751, 'W': -0.10214157655872966, 'V': 0.1816214794111357, 'Y': 0.1211615375974315}, '0': {'A': 0.19846022907007957, 'C': 0.6400107489372416, 'E': -0.5711164559515365, 'D': -0.3088998689028399, 'G': 0.347132713352709, 'F': 0.33260351682183603, 'I': 0.5143004399053033, 'H': -0.17974849599602696, 'K': -0.801376354000634, 'M': -0.03800255428564765, 'L': 0.47949102031089164, 'N': -0.3532860452388652, 'Q': -0.2750436077460619, 'P': -0.1183857129919964, 'S': 0.19176921531184307, 'R': -0.48600051391898247, 'T': -0.2347601545913681, 'W': 0.11740376623710612, 'V': 0.412615555534999, 'Y': 0.039816715458360755}, '3': {'A': 0.07348565694828313, 'C': -0.0462171033715044, 'E': 0.146819514333432, 'D': 0.08281001145512758, 'G': -0.074758060259539, 'F': 0.12628703502302113, 'I': 0.38968939104819555, 'H': 0.015379119279224885, 'K': -0.06377741086985483, 'M': 0.033587663273993214, 'L': 0.15694656824825817, 'N': 0.10682599341766161, 'Q': 0.14612442093387512, 'P': -0.051798954987700555, 'S': 0.20697384761661428, 'R': 0.29756789393991717, 'T': 0.16365296318545924, 'W': 0.06870389126403104, 'V': -0.026204627690832972, 'Y': -0.03921377361131039}, '2': {'A': 0.3427937507490425, 'C': 0.28718937431449915, 'E': -0.09595370347602722, 'D': -0.07099933695035887, 'G': 0.3163865956432554, 'F': 0.13925628177500873, 'I': 0.20707259768767117, 'H': -0.00028898022292041497, 'K': 0.02865961644863571, 'M': -0.03800255428564765, 'L': 0.24515528118512647, 'N': -0.11170468836822461, 'Q': -0.1504394087215348, 'P': -0.4170817113853228, 'S': 0.2960883842999966, 'R': 0.0736152740164402, 'T': -0.17724955398270578, 'W': -0.15997833276534915, 'V': 0.37199025817444437, 'Y': -0.015023864591996814}}, 'W': {'1': {'A': -0.03314870507177814, 'C': 0.042427678305002804, 'E': -0.10214157655872966, 'D': -0.25629225638598785, 'G': 0.23605164258876654, 'F': 0.01919992639489174, 'I': 0.20233848152473138, 'H': 0.17505343997849798, 'K': 0.06870389126403104, 'M': 0.0, 'L': 0.1331621549356084, 'N': -0.03540520821295834, 'Q': 0.3386737139567026, 'P': -0.09210920213575155, 'S': 0.1331621549356084, 'R': 0.21951128893955468, 'T': 0.1587508062279992, 'W': 0.020902760151239527, 'V': 0.09812618441156437, 'Y': 0.05481168531566937}, '0': {'A': 0.23026143230903176, 'C': 0.1334832234543877, 'E': -0.47038289866501287, 'D': -0.03540520821295834, 'G': 0.38524603585767475, 'F': 0.042427678305002804, 'I': 0.23331319829887634, 'H': -0.11789542677760308, 'K': -0.42234259723284023, 'M': 0.03901841822907014, 'L': 0.5635370284548691, 'N': -0.02080506978947837, 'Q': 0.01919992639489174, 'P': -0.1721519098092881, 'S': 0.14917285172217637, 'R': -0.24316433807259924, 'T': -0.22357699033853384, 'W': 0.07987412572826355, 'V': 0.4271068793514758, 'Y': 0.14286743005234936}, '3': {'A': 0.1714709875073819, 'C': -0.12803566643409606, 'E': 0.18722937620588426, 'D': 0.287283651826711, 'G': -0.018001229982029694, 'F': -0.00016858194527292897, 'I': -0.03540520821295834, 'H': 0.06442613001635146, 'K': 0.06870389126403104, 'M': 0.06442613001635146, 'L': -0.00033713547546387673, 'N': 0.03138981606579299, 'Q': -0.019296286838052523, 'P': -0.018001229982029694, 'S': 0.19880296609512618, 'R': 0.01648140930117159, 'T': 0.1587508062279992, 'W': 0.042427678305002804, 'V': 0.0867355304198718, 'Y': 0.19657835813226104}, '2': {'A': 0.14286743005234936, 'C': -9.195731143748901e-05, 'E': 0.08661295636455982, 'D': 0.24665778300731458, 'G': -0.014250505811915054, 'F': -0.11789542677760308, 'I': 0.09330789854861363, 'H': 0.17505343997849798, 'K': -0.00023341358832392131, 'M': 0.042427678305002804, 'L': 0.22276428189493244, 'N': -0.10951318036668022, 'Q': 0.1819844213184907, 'P': -0.25916328679891787, 'S': 0.07156593228487901, 'R': 0.16963681049259696, 'T': 0.12380455680262084, 'W': 0.10094546782477594, 'V': 0.2108926487128971, 'Y': 0.017742658932920215}}, 'V': {'1': {'A': 0.249787099571655, 'C': -0.03117007929182366, 'E': -0.0807082248351666, 'D': 0.03861395110897967, 'G': -0.0007137994923139835, 'F': 0.10242403655023888, 'I': 0.1509063744554987, 'H': 0.07156593228487901, 'K': -0.22375031335851137, 'M': 0.05099164150492174, 'L': 0.1045990008307856, 'N': 0.010882360999787975, 'Q': -0.2136958927963212, 'P': 0.12277634382489176, 'S': 0.05556277616257757, 'R': 0.1707049535167963, 'T': 0.3057445539456944, 'W': 0.060245352397157476, 'V': 0.03847916508159369, 'Y': 0.11455133919295993}, '0': {'A': 0.27925994897505185, 'C': 0.4503344517073954, 'E': -0.5280346070483551, 'D': -0.3586814094021398, 'G': 0.36301155726164275, 'F': 0.46941815086657634, 'I': 0.3885329924280813, 'H': -0.043613748792630136, 'K': -0.6375844043973677, 'M': 0.2159092200679478, 'L': 0.47823166332245975, 'N': -0.48600051391898247, 'Q': -0.5379494317361055, 'P': -0.606687420639485, 'S': -0.11844855281801367, 'R': -0.7641465175103042, 'T': -0.36171813558504373, 'W': 0.017742658932920215, 'V': 0.6318087592511964, 'Y': 0.13925628177500873}, '3': {'A': 0.08891694126580138, 'C': -0.1504394087215348, 'E': -0.027092763634609014, 'D': 0.17334581181896097, 'G': 0.30094195260469647, 'F': -0.03733790582491988, 'I': -0.03733790582491988, 'H': 0.27155444606436446, 'K': -0.26825482045149707, 'M': -0.08587036061162723, 'L': 0.14331300840111338, 'N': 0.13785890841362775, 'Q': 0.021417077387742893, 'P': 0.10795415967164157, 'S': -0.0443405806642917, 'R': 0.2757017595589888, 'T': 0.04503682002348958, 'W': -0.10951318036668022, 'V': 0.12877569128156197, 'Y': 0.14612442093387512}, '2': {'A': 0.19500667168115438, 'C': 0.15711095361175578, 'E': -0.2054311287108956, 'D': 0.10857697675955316, 'G': 0.30561739974138113, 'F': -0.08442781880453688, 'I': 0.26646427600072203, 'H': 0.1714709875073819, 'K': -0.05673299032274592, 'M': -0.20801863419752187, 'L': 0.16833123521684787, 'N': -0.21252703130147754, 'Q': 0.06690035108883026, 'P': 0.03585574244482573, 'S': -0.026204627690832972, 'R': 0.009447658517888598, 'T': -0.22380305788066326, 'W': -0.03540520821295834, 'V': 0.2696277919636166, 'Y': 0.1211615375974315}}, 'Y': {'1': {'A': 0.022448588517996443, 'C': 0.22571661211213742, 'E': 0.2226378907140597, 'D': -0.03921377361131039, 'G': -0.0005715974839235651, 'F': 0.1331621549356084, 'I': 0.09620177051822744, 'H': -0.041024289444466344, 'K': 0.07749687085358903, 'M': -0.22334584623842096, 'L': 0.15621281997473074, 'N': 0.015379119279224885, 'Q': 0.2428052447101029, 'P': 0.1108091901559145, 'S': 0.1728070506579139, 'R': 0.19628522907521015, 'T': 0.1330454283005006, 'W': 0.05923763788405813, 'V': 0.053617732556111686, 'Y': 0.07156593228487901}, '0': {'A': 0.3264308277578687, 'C': 0.47767691869421247, 'E': -0.5203401299020314, 'D': -0.0491594018583462, 'G': 0.23522307209044988, 'F': 0.16769534487457682, 'I': 0.31541951039415317, 'H': -0.00016858194527292897, 'K': -0.42091055281291506, 'M': 0.23026143230903176, 'L': 0.3945080658694426, 'N': -0.4197156139200795, 'Q': -0.03117007929182366, 'P': -0.25176391699507017, 'S': 0.14401939948007533, 'R': -0.40595780624544614, 'T': 0.026203576466038585, 'W': -0.03800255428564765, 'V': 0.5193238422167392, 'Y': 0.081804659212648}, '3': {'A': 0.10242403655023888, 'C': 0.020902760151239527, 'E': 0.11740376623710612, 'D': 0.21421536050946963, 'G': 0.06690035108883026, 'F': 0.18722937620588426, 'I': 0.2012042452709678, 'H': 0.18211926186974337, 'K': -0.1182325243705476, 'M': 0.07987412572826355, 'L': 0.12800268668502543, 'N': 0.16769534487457682, 'Q': 0.1331621549356084, 'P': 0.026203576466038585, 'S': -0.0005715974839235651, 'R': -0.17974849599602696, 'T': 0.17749719087133436, 'W': 0.1512740515574429, 'V': 0.022448588517996443, 'Y': 0.20725037239326796}, '2': {'A': 0.37414183237224125, 'C': 0.16963681049259696, 'E': 0.023579560987233166, 'D': 0.05797227397940499, 'G': -0.012934421724606267, 'F': 0.10828565382933024, 'I': 0.31541951039415317, 'H': 0.14286743005234936, 'K': 0.1049110269436621, 'M': -0.1078164467791081, 'L': 0.07860192317863555, 'N': -0.15458411885158238, 'Q': -0.016877489124675737, 'P': -0.3919204430608459, 'S': 0.17462313914376837, 'R': 0.09960440529898235, 'T': 0.1738236538450739, 'W': 0.23026143230903176, 'V': 0.09111000984591122, 'Y': 0.14917285172217637}}}, '-3': {'A': {'1': {'A': 0.028731677084096467, 'C': 0.06086968494567227, 'E': 0.008321834519091789, 'D': -0.2750436077460619, 'G': -0.12587694244632, 'F': 0.031172374339318874, 'I': -0.02121779645105897, 'H': 0.06420138566210735, 'K': 0.18493403718684182, 'M': 0.1406801776348356, 'L': 0.15686438569885466, 'N': -0.0005297332997038793, 'Q': -0.025210603182198876, 'P': -0.0839883709833528, 'S': 0.20291392813051037, 'R': 0.009043370723177622, 'T': -0.29143541659772343, 'W': -0.00023341358832392131, 'V': -0.06523373856145694, 'Y': -0.00047905325800015846}, '0': {'A': 0.2734286143015057, 'C': 0.18188811776963054, 'E': -0.6014588875396594, 'D': -0.606687420639485, 'G': 0.006240316277041683, 'F': 0.39829301642493714, 'I': 0.34422579515466134, 'H': -0.043613748792630136, 'K': -0.8892724173533437, 'M': 0.18722937620588426, 'L': 0.4047200132810782, 'N': -0.3742927337688456, 'Q': -0.3349546648035933, 'P': -0.4170817113853228, 'S': -0.1548007679330754, 'R': -0.744530271784846, 'T': 0.07731470600604316, 'W': -0.016877489124675737, 'V': 0.43008283870963543, 'Y': 0.0736152740164402}, '3': {'A': 0.23947220201767466, 'C': 0.047661032012895364, 'E': -0.0528541992108264, 'D': -0.2347601545913681, 'G': 0.17395623234307267, 'F': 0.21304436699835513, 'I': 0.24177219769488273, 'H': 0.029454542524611195, 'K': -0.3862692428562863, 'M': -0.08027612126186032, 'L': 0.09844360407997087, 'N': 0.12766885714451978, 'Q': -0.14033353985908215, 'P': -0.1649057286268893, 'S': 0.08342669504248126, 'R': -0.11844855281801367, 'T': -0.2595180560843492, 'W': -0.09933899451158897, 'V': -0.04022850499998989, 'Y': -0.012934421724606267}, '2': {'A': 0.11927793447424735, 'C': -0.06104106677074481, 'E': 0.06386436380866718, 'D': -0.223705380645242, 'G': 0.03953973613155795, 'F': 0.08652541266560758, 'I': 0.1946940611836977, 'H': 0.19628522907521015, 'K': -0.029071152130232286, 'M': -0.08587036061162723, 'L': -0.025457171095100078, 'N': -0.25838072637126913, 'Q': 0.08652541266560758, 'P': -0.14448843486324445, 'S': 0.11708781823249773, 'R': -0.1883884597269626, 'T': -0.2629865796729298, 'W': 0.015379119279224885, 'V': 0.23290775795978017, 'Y': -0.027863644804237187}, '-1': {'A': 0.09770781974642928, 'C': 0.081804659212648, 'E': 0.1101045288290339, 'D': -0.10235901828520379, 'G': -0.16405921910968166, 'F': 0.10945996550762617, 'I': 0.06639994443148269, 'H': 0.12482600747854204, 'K': -0.1849144838494233, 'M': 0.1331621549356084, 'L': 0.07597074822791243, 'N': -0.18069293332109226, 'Q': -0.10716651564365128, 'P': -0.3874026266142509, 'S': -0.270729588918373, 'R': 0.06160215777558196, 'T': 0.19176921531184307, 'W': 0.18722937620588426, 'V': 0.044420357897650725, 'Y': 0.18950267318116276}, '-2': {'A': 0.05430297146047524, 'C': 0.0567419688856386, 'E': -0.288332160557598, 'D': -0.3742927337688456, 'G': 0.09590872736064188, 'F': 0.010362303441616923, 'I': -0.03137433600236668, 'H': 0.081804659212648, 'K': -0.011387240079477102, 'M': -0.016877489124675737, 'L': 0.14527474966620188, 'N': -0.043613748792630136, 'Q': -0.13769381965076674, 'P': 0.048928495099115926, 'S': -0.017208983282364466, 'R': 0.1151753933570615, 'T': -0.23246415183361954, 'W': -0.03117007929182366, 'V': 0.22811927839168292, 'Y': -0.041293952367448664}}, 'C': {'1': {'A': 0.029454542524611195, 'C': -0.4178349631352556, 'E': -0.1401870075460028, 'D': -0.13391066204379995, 'G': -0.18291146930737484, 'F': 0.03138981606579299, 'I': -0.12803566643409606, 'H': -0.0693300069624154, 'K': -0.05251146218577981, 'M': 0.10094546782477594, 'L': -0.06116001919652312, 'N': -0.10214157655872966, 'Q': -0.016877489124675737, 'P': -0.11815227334529768, 'S': 0.011452258344512073, 'R': -0.018001229982029694, 'T': -0.12661943433950174, 'W': -0.060842781278644585, 'V': -0.00033713547546387673, 'Y': 0.0867355304198718}, '0': {'A': 0.07749687085358903, 'C': -0.0462171033715044, 'E': -0.32587188914879206, 'D': -0.015893178920941758, 'G': 0.01277326890282715, 'F': 0.18834307794019203, 'I': 0.10828565382933024, 'H': -0.25629225638598785, 'K': -0.4058635287332343, 'M': -9.195731143748901e-05, 'L': 0.09044204490602271, 'N': -0.5600492269597468, 'Q': -0.22341939788396784, 'P': -0.3532860452388652, 'S': 0.08652541266560758, 'R': -0.2686804315489893, 'T': -0.3487231392225256, 'W': -0.022585246973278322, 'V': 0.25741266434778987, 'Y': 0.05481168531566937}, '3': {'A': -0.2628569626047727, 'C': -0.22341939788396784, 'E': -0.07564848640843164, 'D': 0.22276428189493244, 'G': 0.03415016060780168, 'F': 0.01648140930117159, 'I': 0.1332424124016022, 'H': -0.041024289444466344, 'K': -0.03540520821295834, 'M': 0.03901841822907014, 'L': -0.30357525137272273, 'N': -0.029420975897576262, 'Q': -0.3270324174285153, 'P': -0.2236155091614033, 'S': -0.06116001919652312, 'R': -0.016877489124675737, 'T': 0.10828565382933024, 'W': -0.03800255428564765, 'V': -0.2388094440700682, 'Y': -0.14942457154546435}, '2': {'A': 0.1537011911130942, 'C': -0.25385646814974877, 'E': -0.03314870507177814, 'D': -0.2723029531725559, 'G': -0.0005297332997038793, 'F': -0.03314870507177814, 'I': -0.00028898022292041497, 'H': -0.1434379791161372, 'K': -0.07564848640843164, 'M': -0.08717995893490277, 'L': -0.11075562450907554, 'N': -0.23776976323358762, 'Q': -0.05251146218577981, 'P': -0.46001138263644037, 'S': -0.0850220586441858, 'R': 0.17692644794270546, 'T': -0.19831844146720165, 'W': 0.144468837689888, 'V': 0.01648140930117159, 'Y': 0.11312639038279206}, '-1': {'A': 0.03415016060780168, 'C': -0.018001229982029694, 'E': -0.15997833276534915, 'D': -0.06491779055684847, 'G': 0.07199436885957394, 'F': 0.09330789854861363, 'I': -0.00028898022292041497, 'H': -0.13640802089433804, 'K': -0.4503419358498424, 'M': -0.02471728489420394, 'L': -0.041293952367448664, 'N': -0.13391066204379995, 'Q': -0.4058635287332343, 'P': -0.29260838064835465, 'S': 0.03773524849617563, 'R': -0.13391066204379995, 'T': -0.3433036333756177, 'W': 0.020902760151239527, 'V': 0.1268275206505524, 'Y': -0.03540520821295834}, '-2': {'A': -0.18540830281803414, 'C': -0.12803566643409606, 'E': -0.05760790255411277, 'D': -0.15997833276534915, 'G': -0.15997833276534915, 'F': 0.23331319829887634, 'I': 0.23331319829887634, 'H': -0.016877489124675737, 'K': -0.2655649340928212, 'M': -0.16141879664271505, 'L': -0.0004164449543099343, 'N': -0.31187773538730956, 'Q': 0.2032400729924522, 'P': -0.2655649340928212, 'S': -0.06116001919652312, 'R': -0.39058662836235253, 'T': -0.1320335414682985, 'W': -0.00016858194527292897, 'V': -0.1877295326799738, 'Y': 0.1587508062279992}}, 'E': {'1': {'A': -0.4628531818189009, 'C': 0.07749687085358903, 'E': -0.26637732306190964, 'D': -0.1965720626058697, 'G': -0.37222609420877817, 'F': 0.02482510984700806, 'I': -0.1584598100312018, 'H': -0.11075562450907554, 'K': -0.5602418062388116, 'M': 0.047661032012895364, 'L': -0.06866663154687967, 'N': -0.24835415449640855, 'Q': -0.14715509126104476, 'P': -0.034089459129216966, 'S': 0.17526835125822543, 'R': 0.09224046372391896, 'T': 0.17262488581036803, 'W': -0.00033713547546387673, 'V': 0.0722354451224195, 'Y': 0.2598184276475437}, '0': {'A': 0.09224046372391896, 'C': 0.587281004301969, 'E': -0.9001520595980301, 'D': -0.28086379448519067, 'G': -0.008254298857107854, 'F': 0.120135289651333, 'I': 0.07199436885957394, 'H': -0.0693300069624154, 'K': -0.8936360979113551, 'M': 0.08101993043874281, 'L': 0.465881625816554, 'N': -0.5836872150523191, 'Q': -0.7702727360614389, 'P': -0.3762148222940961, 'S': -0.04502336005475733, 'R': -0.6481103605364558, 'T': -0.45253674081222667, 'W': 0.12482600747854204, 'V': 0.42190704005755697, 'Y': -0.1320335414682985}, '3': {'A': 0.07348565694828313, 'C': -0.4357345162121554, 'E': -0.10986182974128708, 'D': -0.09394270564369672, 'G': 0.18865208712510817, 'F': -0.14715509126104476, 'I': 0.019604198069196103, 'H': 0.09620177051822744, 'K': -0.5051856622706344, 'M': -0.15443966005017873, 'L': -0.12857491958157247, 'N': 0.1905761835047091, 'Q': -0.19985683532269474, 'P': -0.24569405551690857, 'S': 0.0722354451224195, 'R': 0.009447658517888598, 'T': -0.1383944682145305, 'W': 0.08101993043874281, 'V': -0.20700487903808476, 'Y': -0.07650389756974933}, '2': {'A': 0.11264104946621681, 'C': 0.38957192918722255, 'E': -0.019677846488933514, 'D': 0.019604198069196103, 'G': -0.09394270564369672, 'F': -0.15907698802383208, 'I': -0.0771255555014936, 'H': -0.07439695237664229, 'K': -0.14448843486324445, 'M': -0.1721519098092881, 'L': -0.10536828427405487, 'N': -0.3696093656633387, 'Q': -0.08863120021247048, 'P': -0.3390651636766817, 'S': -0.34272871098527397, 'R': -0.09796841922835163, 'T': -0.1649057286268893, 'W': 0.10188985673544167, 'V': 0.047329537855206716, 'Y': -0.061239312953503044}, '-1': {'A': -0.14228016858126583, 'C': -0.0003792694192773916, 'E': -0.19736038235187137, 'D': -0.2565096981124621, 'G': -0.5362006123116871, 'F': -0.4388312549064166, 'I': -0.09394270564369672, 'H': 0.04473144289549307, 'K': -0.1091138598037687, 'M': -0.2388094440700682, 'L': -0.1695094438758014, 'N': -0.30061649417638725, 'Q': -0.051798954987700555, 'P': -0.19985683532269474, 'S': 0.048668371671169816, 'R': 0.26646427600072203, 'T': 0.24177219769488273, 'W': 0.14164455225517752, 'V': -0.09766359167297789, 'Y': 0.31425356116012104}, '-2': {'A': 0.2007447860070754, 'C': 0.01277326890282715, 'E': -0.03244391573846604, 'D': -0.34272871098527397, 'G': 0.06183532987060479, 'F': -0.08053540581081822, 'I': -0.16767639986860502, 'H': -0.2816605513055436, 'K': -0.31477483608638984, 'M': 0.01648140930117159, 'L': 0.06574264770284001, 'N': -0.2820421109564246, 'Q': -0.21106403053796952, 'P': -0.22367894869429814, 'S': -0.244571893420227, 'R': 0.010882360999787975, 'T': 0.020472459316509924, 'W': -0.1434379791161372, 'V': 0.06993519125862836, 'Y': -0.22357699033853384}}, 'D': {'1': {'A': 0.07199436885957394, 'C': -0.31187773538730956, 'E': -0.17243573530581843, 'D': -0.5152107348969911, 'G': 0.10242403655023888, 'F': 0.08661295636455982, 'I': 0.09960440529898235, 'H': -0.20801863419752187, 'K': -0.09586179687349417, 'M': -0.03800255428564765, 'L': 0.013670629123669837, 'N': -0.1426984214827462, 'Q': -0.08863120021247048, 'P': -0.0850220586441858, 'S': -0.0771255555014936, 'R': 0.05533412357062181, 'T': 0.20971445895503849, 'W': -0.00028898022292041497, 'V': -0.0839883709833528, 'Y': -0.49194293528897753}, '0': {'A': 0.0929113668737554, 'C': 0.3338328503977596, 'E': -0.5719856429625138, 'D': -0.2919185684313168, 'G': 0.23302937280234604, 'F': 0.27531221742468975, 'I': 0.28717017072573175, 'H': -0.25385646814974877, 'K': -0.7222183326901775, 'M': 0.23026143230903176, 'L': 0.1816780331222524, 'N': -0.46001138263644037, 'Q': -0.5601017522594447, 'P': -0.5730118909086123, 'S': -0.2136958927963212, 'R': -0.45599351927465304, 'T': -0.3742927337688456, 'W': -0.02080506978947837, 'V': 0.43016060088701547, 'Y': -0.12478368100159923}, '3': {'A': -0.1091138598037687, 'C': -0.3532860452388652, 'E': -0.28086379448519067, 'D': -0.0005297332997038793, 'G': 0.07199436885957394, 'F': 0.015379119279224885, 'I': -0.12478368100159923, 'H': -0.0004164449543099343, 'K': -0.18069293332109226, 'M': -0.25916328679891787, 'L': -0.07796861646194499, 'N': -0.012369855027091202, 'Q': -0.07564848640843164, 'P': -0.03563765463510488, 'S': -0.16097936614006175, 'R': 0.06086968494567227, 'T': 0.09044204490602271, 'W': -0.13640802089433804, 'V': 0.08992852916167256, 'Y': -0.051798954987700555}, '2': {'A': 0.2767250302130591, 'C': 0.014407518444930417, 'E': -0.04502336005475733, 'D': -0.027863644804237187, 'G': -0.20122231253132059, 'F': -0.15458411885158238, 'I': 0.31040353723595987, 'H': -0.041024289444466344, 'K': -0.3742927337688456, 'M': -0.13640802089433804, 'L': 0.03792210609358828, 'N': -0.1058661762579764, 'Q': -0.09328099488158617, 'P': -0.2791780730851433, 'S': 0.009885821488136153, 'R': -0.10822917344068872, 'T': -0.42550550917070473, 'W': -0.07439695237664229, 'V': -0.09023817699307611, 'Y': -0.13057111884002515}, '-1': {'A': -0.12844013355418665, 'C': -0.16470147191634632, 'E': -0.023034685183090858, 'D': -0.0005297332997038793, 'G': -0.0806650228789752, 'F': -0.12478368100159923, 'I': 0.12728175444071552, 'H': 0.06420138566210735, 'K': -0.2342047636949255, 'M': 0.017742658932920215, 'L': -0.074758060259539, 'N': -0.1058661762579764, 'Q': -0.1965720626058697, 'P': 0.03585574244482573, 'S': -0.2519511443457885, 'R': -0.18978833446236318, 'T': 0.06086968494567227, 'W': 0.03138981606579299, 'V': -0.06377741086985483, 'Y': 0.01277326890282715}, '-2': {'A': -0.34892138540528395, 'C': -0.3338991758232853, 'E': -0.011387240079477102, 'D': 0.14749506490577807, 'G': -0.48620789316451973, 'F': -0.09570860042939484, 'I': 0.1782849573998065, 'H': 0.09812618441156437, 'K': -0.10061319185668642, 'M': -0.041024289444466344, 'L': 0.053800549443283316, 'N': -0.1504394087215348, 'Q': -0.0004494887141641752, 'P': -0.20122231253132059, 'S': -0.0006367160648823628, 'R': -0.12478368100159923, 'T': -0.2696854451414261, 'W': -0.03800255428564765, 'V': 0.14895540999570236, 'Y': 0.12628703502302113}}, 'G': {'1': {'A': -0.09436786003264781, 'C': -0.04707163270406222, 'E': -0.074758060259539, 'D': -0.0443405806642917, 'G': 0.2293838675912514, 'F': 0.009885821488136153, 'I': 0.3346277454857107, 'H': -0.07140891965186372, 'K': 0.18171479474965302, 'M': -0.019296286838052523, 'L': 0.18335123854236648, 'N': 0.03585574244482573, 'Q': 0.04390014550166457, 'P': 0.0929113668737554, 'S': -0.1225694989401908, 'R': 0.2870673813147128, 'T': 0.08891694126580138, 'W': 0.22571661211213742, 'V': 0.249787099571655, 'Y': 0.18175972746292238}, '0': {'A': 0.3311030474443148, 'C': 0.3210372893036275, 'E': -0.6158324745539021, 'D': -0.35254319024775155, 'G': 0.48164717147347763, 'F': 0.26707063989363394, 'I': 0.2870256502837208, 'H': -0.3919204430608459, 'K': -0.7660087718462737, 'M': 0.3025605521975928, 'L': 0.44726475789956993, 'N': -0.4495311699292255, 'Q': -0.45253674081222667, 'P': 0.12342299715173984, 'S': 0.01919447591726478, 'R': -0.5499535429714089, 'T': -0.12991652152771935, 'W': 0.1108091901559145, 'V': 0.5658561042124642, 'Y': 0.15519774882383972}, '3': {'A': 0.16180513000546098, 'C': -0.04502336005475733, 'E': 0.1702893521033833, 'D': 0.020472459316509924, 'G': 0.01974627827671733, 'F': 0.25321869144506737, 'I': -0.12763984186294638, 'H': 0.16210248454346496, 'K': 0.08919081196023086, 'M': 0.10828565382933024, 'L': 0.1411875956542944, 'N': 0.1707049535167963, 'Q': -0.012369855027091202, 'P': -0.0839883709833528, 'S': 0.2790841629104765, 'R': 0.09374391238066787, 'T': 0.04772804102961605, 'W': 0.18722937620588426, 'V': 0.17900070435349397, 'Y': 0.25078469498120215}, '2': {'A': 0.309973924433125, 'C': 0.15937674309470257, 'E': -0.17933531241507816, 'D': -0.0839883709833528, 'G': 0.07239001176213944, 'F': 0.36186474534592006, 'I': 0.3871091088407033, 'H': 0.04473144289549307, 'K': 0.0990038226454524, 'M': 0.047661032012895364, 'L': 0.3356857639105995, 'N': -0.14715509126104476, 'Q': -0.3190564084541476, 'P': -0.09766359167297789, 'S': -0.0006850271107292409, 'R': -0.0005899125134202279, 'T': -0.0006367160648823628, 'W': 0.10188985673544167, 'V': 0.2725710409625167, 'Y': 0.061294453836765045}, '-1': {'A': 0.14037380821219234, 'C': -0.0005516170691693138, 'E': 0.17176046008930906, 'D': 0.0722354451224195, 'G': 0.08151580419980757, 'F': 0.21812737163379725, 'I': 0.01806248149391357, 'H': -0.03921377361131039, 'K': -0.04150963036104162, 'M': 0.03138981606579299, 'L': 0.31713280504480046, 'N': 0.17793644566295416, 'Q': -0.08053540581081822, 'P': -0.1701994562817424, 'S': 0.2035589154410423, 'R': 0.1946940611836977, 'T': 0.2369892759217946, 'W': -0.06491779055684847, 'V': 0.11144885208044979, 'Y': -0.011387240079477102}, '-2': {'A': 0.1249334830832181, 'C': 0.0482845035692819, 'E': 0.047329537855206716, 'D': 0.03211566549408702, 'G': 0.12131249885765072, 'F': 0.23894457325381485, 'I': 0.07082224791726265, 'H': -0.06104106677074481, 'K': 0.0997881544083096, 'M': 0.34701231476842664, 'L': -0.26159547648818626, 'N': -0.039843028358720146, 'Q': -0.2696854451414261, 'P': -0.0006367160648823628, 'S': -0.09308711962332916, 'R': 0.06386436380866718, 'T': 0.3367984765612848, 'W': 0.4105665257022639, 'V': 0.3370269758648122, 'Y': 0.37947906860753466}}, 'F': {'1': {'A': -0.011387240079477102, 'C': -0.08027612126186032, 'E': -0.23607797303881597, 'D': -0.0004164449543099343, 'G': -0.49122142569679456, 'F': 0.22276428189493244, 'I': 0.13990017401534316, 'H': -0.2723029531725559, 'K': 0.06086968494567227, 'M': -0.00028898022292041497, 'L': 0.12800268668502543, 'N': 0.013544665047318516, 'Q': 0.19880296609512618, 'P': -0.16877689174663624, 'S': -0.06116001919652312, 'R': 0.053617732556111686, 'T': 0.11890518070514469, 'W': 0.020902760151239527, 'V': -0.05837635147421928, 'Y': 0.24467296931882085}, '0': {'A': 0.28725700728093684, 'C': 0.19386703421803705, 'E': -0.4178349631352556, 'D': -0.21252703130147754, 'G': 0.18532305416657716, 'F': 0.252870187365402, 'I': 0.3121841132265782, 'H': -0.00023341358832392131, 'K': -0.6290806172695677, 'M': -0.060842781278644585, 'L': 0.33446577115780557, 'N': -0.1320335414682985, 'Q': -0.30357525137272273, 'P': -0.20917987903295437, 'S': 0.06908566543481462, 'R': -0.4357345162121554, 'T': -0.31893969544255674, 'W': -0.1078164467791081, 'V': 0.22724300116400975, 'Y': -0.0004494887141641752}, '3': {'A': 0.045990282335188926, 'C': -0.20505663894881376, 'E': -0.19985683532269474, 'D': -0.12478368100159923, 'G': -0.05351665665751784, 'F': 0.1537011911130942, 'I': 0.03585574244482573, 'H': -0.11789542677760308, 'K': -0.1058661762579764, 'M': -0.00023341358832392131, 'L': 0.09656523920532452, 'N': -0.22348068678967373, 'Q': 0.09201443788222789, 'P': -0.32587188914879206, 'S': 0.03415016060780168, 'R': 0.11890518070514469, 'T': 0.045990282335188926, 'W': 0.0361054178680742, 'V': 0.20424279557684394, 'Y': 0.2032400729924522}, '2': {'A': 0.13785890841362775, 'C': 0.09812618441156437, 'E': -0.24835415449640855, 'D': 0.11455133919295993, 'G': 0.05797227397940499, 'F': 0.0867355304198718, 'I': 0.24467296931882085, 'H': -0.018001229982029694, 'K': -0.18291146930737484, 'M': 0.07987412572826355, 'L': 0.1211615375974315, 'N': -0.0003792694192773916, 'Q': -0.015893178920941758, 'P': -0.48600051391898247, 'S': 0.1738236538450739, 'R': -0.014250505811915054, 'T': -0.4437173378170606, 'W': 0.042427678305002804, 'V': 0.045990282335188926, 'Y': -0.015023864591996814}, '-1': {'A': 0.1738236538450739, 'C': -0.12661943433950174, 'E': -0.3058607028091821, 'D': -0.08053540581081822, 'G': 0.3740907721057977, 'F': -0.03314870507177814, 'I': 0.20714666664096282, 'H': -0.10951318036668022, 'K': -0.1426984214827462, 'M': -0.1078164467791081, 'L': -0.05583900265031087, 'N': -0.01355804589137485, 'Q': -0.25916328679891787, 'P': -0.2756025516755407, 'S': 0.04198801693487251, 'R': 0.0482845035692819, 'T': -0.029420975897576262, 'W': 0.11312639038279206, 'V': 0.045990282335188926, 'Y': -0.05251146218577981}, '-2': {'A': 0.31425356116012104, 'C': 0.017742658932920215, 'E': 0.07749687085358903, 'D': -0.0850220586441858, 'G': 0.05070781600839128, 'F': 0.30332353154943487, 'I': -0.0850220586441858, 'H': -0.018001229982029694, 'K': -0.31187773538730956, 'M': 0.07987412572826355, 'L': 0.1974438954587048, 'N': -0.17822210694415463, 'Q': 0.18642018965023616, 'P': -0.026468184540542408, 'S': -0.2750436077460619, 'R': -0.07140891965186372, 'T': -0.3667163528020766, 'W': -0.06610861683839021, 'V': -0.08863120021247048, 'Y': 0.060245352397157476}}, 'I': {'1': {'A': 0.34262590530320275, 'C': 0.1155301626424929, 'E': 0.06639994443148269, 'D': -0.11829493738243255, 'G': 0.08342669504248126, 'F': 0.027737437942372236, 'I': 0.17462313914376837, 'H': -0.1721519098092881, 'K': 0.009885821488136153, 'M': 0.1587508062279992, 'L': 0.12277634382489176, 'N': -0.14715509126104476, 'Q': 0.3945080658694426, 'P': -0.10061319185668642, 'S': 0.1600422305888345, 'R': 0.16769534487457682, 'T': -0.09586179687349417, 'W': -0.2400210404388855, 'V': -0.1293996389335418, 'Y': -0.15907698802383208}, '0': {'A': 0.216682735501422, 'C': 0.3386737139567026, 'E': -0.4681208219173741, 'D': -0.29260838064835465, 'G': 0.38968939104819555, 'F': 0.28718937431449915, 'I': 0.25321869144506737, 'H': -0.19457245939526738, 'K': -0.8334807204190274, 'M': 0.06420138566210735, 'L': 0.3593285767025031, 'N': -0.06116001919652312, 'Q': -0.11170468836822461, 'P': -0.03733790582491988, 'S': 0.14247852843523445, 'R': -0.32436802697521955, 'T': 0.009447658517888598, 'W': 0.08661295636455982, 'V': 0.26439704078883175, 'Y': 0.029454542524611195}, '3': {'A': 0.16403650131539463, 'C': -0.03540520821295834, 'E': 0.07348565694828313, 'D': 0.05797227397940499, 'G': 0.1946940611836977, 'F': -0.06762526716165067, 'I': 0.07515504115030332, 'H': 0.2159092200679478, 'K': -0.022087155102285882, 'M': 0.09812618441156437, 'L': 0.03444123170545289, 'N': 0.021417077387742893, 'Q': 0.08237575807971857, 'P': -0.17545335122238115, 'S': 0.25806851727513974, 'R': 0.1330016593248188, 'T': -0.06422771611215679, 'W': 0.09330789854861363, 'V': -0.061239312953503044, 'Y': 0.09480451920417482}, '2': {'A': 0.26439704078883175, 'C': -0.1255795879083159, 'E': 0.19350592633514027, 'D': 0.11597703567055853, 'G': 0.21556057069334086, 'F': 0.14498365096903468, 'I': 0.25078469498120215, 'H': 0.1331621549356084, 'K': 0.018803394720033454, 'M': -0.2723029531725559, 'L': 0.16802420318746955, 'N': 0.13785890841362775, 'Q': -0.07564848640843164, 'P': -0.023034685183090858, 'S': -0.03137433600236668, 'R': -0.09845236620739732, 'T': -0.19985683532269474, 'W': -0.14785415826827436, 'V': 0.06690035108883026, 'Y': -0.015023864591996814}, '-1': {'A': 0.1618476038121066, 'C': -0.15997833276534915, 'E': 0.30629489419110917, 'D': 0.16650246759399687, 'G': 0.1199624706269845, 'F': 0.2108926487128971, 'I': 0.1211615375974315, 'H': 0.10828565382933024, 'K': -0.3349546648035933, 'M': 0.05923763788405813, 'L': 0.1707049535167963, 'N': -0.2353805207841032, 'Q': 0.19793294813201087, 'P': -0.617992139409642, 'S': -0.027092763634609014, 'R': 0.13925628177500873, 'T': 0.19793294813201087, 'W': 0.01648140930117159, 'V': -0.041428756564556864, 'Y': 0.19628522907521015}, '-2': {'A': 0.3057445539456944, 'C': 0.1332424124016022, 'E': 0.15356076731383797, 'D': -0.09845236620739732, 'G': -0.03137433600236668, 'F': -0.011387240079477102, 'I': 0.08645975992046034, 'H': 0.04473144289549307, 'K': 0.11455133919295993, 'M': -0.1078164467791081, 'L': 0.18738969372664446, 'N': -0.1426984214827462, 'Q': 0.23313579792350497, 'P': -0.10061319185668642, 'S': -0.03347484993372008, 'R': 0.011452258344512073, 'T': -0.09972055416246994, 'W': 0.01919992639489174, 'V': 0.17526835125822543, 'Y': 0.07600374109565985}}, 'H': {'1': {'A': 0.1108091901559145, 'C': -0.00023341358832392131, 'E': -0.08043170005851291, 'D': -0.31872957768829274, 'G': 0.08661295636455982, 'F': 0.08691941967819232, 'I': 0.12482600747854204, 'H': -0.37187744483417123, 'K': -0.00028898022292041497, 'M': -0.04458369868462704, 'L': -0.11834486498741578, 'N': 0.015379119279224885, 'Q': -0.1434379791161372, 'P': -0.10214157655872966, 'S': -0.16877689174663624, 'R': 0.05099164150492174, 'T': -0.20801863419752187, 'W': -0.20312662658343292, 'V': 0.22276428189493244, 'Y': -0.09933899451158897}, '0': {'A': 0.08661295636455982, 'C': 0.1587508062279992, 'E': -0.4058635287332343, 'D': -0.2723029531725559, 'G': 0.09620177051822744, 'F': 0.01919992639489174, 'I': 0.3212697357257741, 'H': -0.2388094440700682, 'K': -0.4058635287332343, 'M': 0.19657835813226104, 'L': 0.2428052447101029, 'N': -0.47038289866501287, 'Q': -0.38898369880699274, 'P': -0.30357525137272273, 'S': -0.3338991758232853, 'R': -0.05636531322080158, 'T': 0.01648140930117159, 'W': 0.08691941967819232, 'V': 0.2873128347628667, 'Y': -0.08027612126186032}, '3': {'A': 0.0567419688856386, 'C': -0.22341939788396784, 'E': -0.07564848640843164, 'D': -0.07439695237664229, 'G': -0.06491779055684847, 'F': -0.19226024549901957, 'I': -0.03540520821295834, 'H': 0.1332424124016022, 'K': -0.00033713547546387673, 'M': 0.08691941967819232, 'L': -0.2686804315489893, 'N': -0.05251146218577981, 'Q': -0.10951318036668022, 'P': -0.15997833276534915, 'S': 0.04473144289549307, 'R': 0.04473144289549307, 'T': 0.1587508062279992, 'W': -9.195731143748901e-05, 'V': -0.19457245939526738, 'Y': 0.14286743005234936}, '2': {'A': 0.2108926487128971, 'C': -0.07439695237664229, 'E': -0.14942457154546435, 'D': -0.16470147191634632, 'G': -0.08863120021247048, 'F': 0.07387455856539804, 'I': -0.08587036061162723, 'H': -0.11804526195918404, 'K': -0.05251146218577981, 'M': 0.08691941967819232, 'L': -0.029420975897576262, 'N': -0.1672874982514902, 'Q': -0.03540520821295834, 'P': -0.22353254369918635, 'S': -0.03314870507177814, 'R': 0.033587663273993214, 'T': -0.25385646814974877, 'W': 0.11312639038279206, 'V': 0.033587663273993214, 'Y': 0.01919992639489174}, '-1': {'A': 0.09620177051822744, 'C': -0.1434379791161372, 'E': 0.0567419688856386, 'D': -0.0004164449543099343, 'G': -0.36333055886021265, 'F': -0.1434379791161372, 'I': -0.1721519098092881, 'H': -0.1672874982514902, 'K': -0.13640802089433804, 'M': -0.04883833333956687, 'L': -0.06116001919652312, 'N': -0.03117007929182366, 'Q': -0.06491779055684847, 'P': -0.22341939788396784, 'S': -0.016877489124675737, 'R': 0.09812618441156437, 'T': -0.060842781278644585, 'W': -0.00016858194527292897, 'V': 0.07600374109565985, 'Y': 0.1512740515574429}, '-2': {'A': 0.047661032012895364, 'C': 0.017742658932920215, 'E': -0.20505663894881376, 'D': -0.00033713547546387673, 'G': -0.043613748792630136, 'F': -0.0693300069624154, 'I': 0.01648140930117159, 'H': -0.12661943433950174, 'K': 0.033587663273993214, 'M': -0.13989387848895185, 'L': -0.1504394087215348, 'N': -0.07439695237664229, 'Q': -0.10214157655872966, 'P': -0.07564848640843164, 'S': -0.20917987903295437, 'R': -0.05636531322080158, 'T': -0.0491594018583462, 'W': 0.05923763788405813, 'V': -0.0004164449543099343, 'Y': 0.12380455680262084}}, 'K': {'1': {'A': -0.24356086974745758, 'C': -0.11804526195918404, 'E': -0.08074278505635524, 'D': -0.2696854451414261, 'G': -0.5602658760412398, 'F': 0.1268275206505524, 'I': 0.1707049535167963, 'H': -0.08587036061162723, 'K': -0.02041731843324788, 'M': -0.019296286838052523, 'L': -0.1548007679330754, 'N': 0.045990282335188926, 'Q': -0.041293952367448664, 'P': -0.13057111884002515, 'S': -0.019677846488933514, 'R': -0.1426984214827462, 'T': 0.10051516699004633, 'W': -0.1434379791161372, 'V': 0.25066434017508893, 'Y': -0.029420975897576262}, '0': {'A': 0.27606546917462255, 'C': 0.08661295636455982, 'E': -0.802261040363714, 'D': -0.4388312549064166, 'G': -0.11841975172126591, 'F': 0.28718937431449915, 'I': 0.3885329924280813, 'H': -0.31872957768829274, 'K': -0.8479479484930207, 'M': 0.3231243084841021, 'L': 0.5412597886679615, 'N': -0.32501997827670076, 'Q': -0.5379494317361055, 'P': -0.3940128497636523, 'S': -0.3405362716626074, 'R': -0.5882361536162832, 'T': -0.41642215034688623, 'W': 0.0361054178680742, 'V': 0.4918329614260919, 'Y': -0.17974849599602696}, '3': {'A': -0.04502336005475733, 'C': -0.0003792694192773916, 'E': -0.3088998689028399, 'D': 0.04390014550166457, 'G': -0.037017732276691924, 'F': -0.0004164449543099343, 'I': -0.16767639986860502, 'H': -0.0693300069624154, 'K': -0.261171234487469, 'M': -0.019296286838052523, 'L': -0.017208983282364466, 'N': 0.16650246759399687, 'Q': -0.06422771611215679, 'P': -0.2565096981124621, 'S': -0.07650389756974933, 'R': -0.16470147191634632, 'T': 0.05246630164224618, 'W': -0.015893178920941758, 'V': 0.04190010785234236, 'Y': 0.07156593228487901}, '2': {'A': 0.050636872219490446, 'C': -0.08043170005851291, 'E': -0.22380305788066326, 'D': 0.11455133919295993, 'G': 0.1282935322742541, 'F': 0.120135289651333, 'I': 0.05533412357062181, 'H': -0.22348068678967373, 'K': -0.15474918907558152, 'M': -0.15443966005017873, 'L': -0.029709830910416873, 'N': -0.12478368100159923, 'Q': -0.09845236620739732, 'P': -0.36347709117329197, 'S': -0.3955792866200281, 'R': -0.0005297332997038793, 'T': -0.10822917344068872, 'W': -0.08027612126186032, 'V': 0.1329328833761994, 'Y': 0.027737437942372236}, '-1': {'A': 0.13925628177500873, 'C': -0.2723029531725559, 'E': -0.1458288453081666, 'D': -0.04707163270406222, 'G': -0.16184909747744466, 'F': -0.10061319185668642, 'I': 0.009043370723177622, 'H': 0.14164455225517752, 'K': -0.29485416413500815, 'M': -0.05251146218577981, 'L': -0.10153886212834766, 'N': -0.17545335122238115, 'Q': 0.013544665047318516, 'P': -0.08863120021247048, 'S': -0.288332160557598, 'R': 0.14749506490577807, 'T': 0.04503682002348958, 'W': 0.1623007700355651, 'V': -0.10603467298673018, 'Y': 0.20022120674798694}, '-2': {'A': 0.11824266268816963, 'C': -0.12478368100159923, 'E': 0.025549089225246777, 'D': 0.01806248149391357, 'G': -0.07099933695035887, 'F': 0.18188811776963054, 'I': -0.010561096704645646, 'H': -0.22348068678967373, 'K': -0.15801071393998858, 'M': 0.05923763788405813, 'L': -0.1468701460188679, 'N': -0.2696854451414261, 'Q': -0.25176391699507017, 'P': -0.23607797303881597, 'S': -0.0771255555014936, 'R': 0.033587663273993214, 'T': -0.1183857129919964, 'W': -0.13640802089433804, 'V': 0.06834278338113428, 'Y': -0.0005297332997038793}}, 'M': {'1': {'A': 0.09812618441156437, 'C': -0.08717995893490277, 'E': -0.05251146218577981, 'D': 0.09330789854861363, 'G': -0.0004164449543099343, 'F': -0.03800255428564765, 'I': 0.23026143230903176, 'H': -0.022585246973278322, 'K': 0.11312639038279206, 'M': 0.05923763788405813, 'L': -0.043613748792630136, 'N': -0.18249013873922756, 'Q': 0.09330789854861363, 'P': -0.12661943433950174, 'S': 0.10509828935502562, 'R': 0.30416348175295255, 'T': -0.019296286838052523, 'W': 0.15398209788198539, 'V': 0.3212697357257741, 'Y': 0.18211926186974337}, '0': {'A': 0.287283651826711, 'C': 0.3301097507567836, 'E': -0.09933899451158897, 'D': -0.31049206377930344, 'G': 0.27155444606436446, 'F': 0.2229749693689368, 'I': 0.05481168531566937, 'H': -0.09540213711576227, 'K': -0.22334584623842096, 'M': -9.195731143748901e-05, 'L': 0.21725881322874785, 'N': -0.00023341358832392131, 'Q': -0.22341939788396784, 'P': -0.10951318036668022, 'S': -0.20505663894881376, 'R': -0.3003668187531387, 'T': -0.018001229982029694, 'W': -9.195731143748901e-05, 'V': 0.5008869350609257, 'Y': 0.30728240482374947}, '3': {'A': 0.1819844213184907, 'C': -0.07239123422439145, 'E': 0.09201443788222789, 'D': 0.07387455856539804, 'G': 0.3025605521975928, 'F': 0.11312639038279206, 'I': 0.18834307794019203, 'H': -0.13989387848895185, 'K': -0.00028898022292041497, 'M': -0.04883833333956687, 'L': 0.14917285172217637, 'N': -0.03800255428564765, 'Q': -0.019296286838052523, 'P': -0.15443966005017873, 'S': 0.11740376623710612, 'R': -0.0693300069624154, 'T': 0.1155301626424929, 'W': 0.19657835813226104, 'V': 0.09812618441156437, 'Y': -0.04458369868462704}, '2': {'A': 0.3744176028716526, 'C': -0.09540213711576227, 'E': 0.10828565382933024, 'D': -0.18635037150121875, 'G': -0.19226024549901957, 'F': 0.13334561003778006, 'I': -0.03540520821295834, 'H': -0.12803566643409606, 'K': 0.14286743005234936, 'M': -0.06610861683839021, 'L': 0.14749506490577807, 'N': 0.1332424124016022, 'Q': 0.07387455856539804, 'P': 0.19386703421803705, 'S': 0.14917285172217637, 'R': 0.01919992639489174, 'T': -0.00028898022292041497, 'W': 0.0, 'V': 0.1819844213184907, 'Y': 0.14286743005234936}, '-1': {'A': 0.06761188631759421, 'C': 0.24665778300731458, 'E': -0.1895558880402166, 'D': 0.18834307794019203, 'G': 0.1819844213184907, 'F': 0.0361054178680742, 'I': 0.16963681049259696, 'H': -0.16141879664271505, 'K': 0.12380455680262084, 'M': -0.00016858194527292897, 'L': 0.1819844213184907, 'N': -0.08027612126186032, 'Q': 0.05481168531566937, 'P': -0.1672874982514902, 'S': 0.12482600747854204, 'R': 0.1512740515574429, 'T': 0.0361054178680742, 'W': 0.042427678305002804, 'V': 0.05099164150492174, 'Y': 0.07387455856539804}, '-2': {'A': 0.16544406766927888, 'C': -0.06610861683839021, 'E': -0.0004494887141641752, 'D': -0.019296286838052523, 'G': 0.05099164150492174, 'F': 0.09330789854861363, 'I': 0.11312639038279206, 'H': 0.1224703859785391, 'K': 0.05481168531566937, 'M': -9.195731143748901e-05, 'L': 0.1108091901559145, 'N': 0.1332424124016022, 'Q': -0.08717995893490277, 'P': 0.01919992639489174, 'S': 0.1587508062279992, 'R': 0.14917285172217637, 'T': 0.08101993043874281, 'W': -0.07239123422439145, 'V': 0.1332424124016022, 'Y': 0.0361054178680742}}, 'L': {'1': {'A': 0.11767916310059261, 'C': 0.08661295636455982, 'E': 0.06732710142319136, 'D': -0.11433626063281982, 'G': -0.006706588007336373, 'F': 0.14247852843523445, 'I': 0.14517493485226468, 'H': -0.0850220586441858, 'K': 0.054847557117646155, 'M': 0.015379119279224885, 'L': -0.1726485515752431, 'N': -0.1037989273722989, 'Q': -0.041428756564556864, 'P': -0.23211929628920336, 'S': 0.10342639345632083, 'R': 0.4019028418837495, 'T': 0.2542072225180608, 'W': 0.09812618441156437, 'V': 0.1423489281654844, 'Y': 0.20192575486315076}, '0': {'A': 0.4847494207339046, 'C': 0.24076363619181815, 'E': -0.6091419990616498, 'D': -0.5085333967050113, 'G': 0.23947220201767466, 'F': 0.2563077364494143, 'I': 0.4656557528667271, 'H': -0.17974849599602696, 'K': -0.8389760258681119, 'M': 0.18722937620588426, 'L': 0.48369986684980754, 'N': -0.3007413085152204, 'Q': -0.3973077615947868, 'P': -0.25661840124792984, 'S': -0.21045843642700998, 'R': -0.8428828371032521, 'T': 0.030076441242867888, 'W': -0.06104106677074481, 'V': 0.465881625816554, 'Y': 0.14401939948007533}, '3': {'A': 0.20536467665581945, 'C': 0.042134549247951784, 'E': 0.04309326064357396, 'D': -0.009249260853021673, 'G': 0.08623000924998177, 'F': 0.05070781600839128, 'I': 0.1900184807788029, 'H': 0.09480451920417482, 'K': -0.061295947502103064, 'M': 0.03138981606579299, 'L': 0.28204607670381027, 'N': -0.2703070906208048, 'Q': 0.16569519714412456, 'P': 0.00769692398484836, 'S': -0.34431404674640764, 'R': 0.10795415967164157, 'T': 0.16634929461545309, 'W': -0.1320335414682985, 'V': -0.054812316097361924, 'Y': 0.331088415287504}, '2': {'A': 0.01250367867833297, 'C': -0.03921377361131039, 'E': 0.16039099610429988, 'D': -0.0006625377762951424, 'G': 0.11430477128005863, 'F': 0.17526835125822543, 'I': 0.2274130330892369, 'H': -0.03563765463510488, 'K': 0.21288389714227332, 'M': 0.07156593228487901, 'L': -0.005894925322289432, 'N': 0.08640869965401678, 'Q': -0.026204627690832972, 'P': -0.11844855281801367, 'S': 0.33398205447791296, 'R': 0.11144885208044979, 'T': -0.2884123890483827, 'W': -0.08043170005851291, 'V': -0.029709830910416873, 'Y': 0.08652541266560758}, '-1': {'A': 0.1943428013924431, 'C': -0.4388312549064166, 'E': 0.10342639345632083, 'D': 0.1633704502412496, 'G': 0.08212614497872706, 'F': 0.38424731165710546, 'I': -0.10603467298673018, 'H': -0.33184983409172425, 'K': -0.08074278505635524, 'M': 0.20022120674798694, 'L': 0.12994897014363052, 'N': 0.05443012566478827, 'Q': -0.1091138598037687, 'P': -0.4321061116730552, 'S': -0.04651889804611307, 'R': 0.10930322897097375, 'T': 0.17115503950277353, 'W': 0.10188985673544167, 'V': 0.28695773009545006, 'Y': 0.09620177051822744}, '-2': {'A': 0.07335605667853291, 'C': 0.1330454283005006, 'E': 0.06216527596369479, 'D': 0.20003397939726875, 'G': 0.11430477128005863, 'F': 0.02986495228153336, 'I': 0.015058153812353394, 'H': 0.24942984274288474, 'K': 0.05992940439254907, 'M': -0.00033713547546387673, 'L': 0.11753330869595661, 'N': -0.0665389176731197, 'Q': 0.040486746807839216, 'P': -0.03457570900458533, 'S': -0.08529529347300402, 'R': 0.1657979501091403, 'T': -0.053956111709941745, 'W': 0.1331621549356084, 'V': 0.0818432578140916, 'Y': -0.13057111884002515}}, 'N': {'1': {'A': -0.0005516170691693138, 'C': -0.20801863419752187, 'E': -0.2118388269669108, 'D': -0.05454627452827596, 'G': -0.13057111884002515, 'F': 0.01277326890282715, 'I': -0.061239312953503044, 'H': -0.20666214201303812, 'K': -0.10716651564365128, 'M': -0.041024289444466344, 'L': 0.018803394720033454, 'N': -0.31885215174360465, 'Q': 0.14749506490577807, 'P': -0.11170468836822461, 'S': 0.009885821488136153, 'R': -0.2880613418710583, 'T': 0.05654372270288041, 'W': 0.1332424124016022, 'V': 0.21218650907548797, 'Y': 0.042134549247951784}, '0': {'A': 0.2636106453348846, 'C': 0.4764745833761451, 'E': -0.6726747212434354, 'D': -0.5203401299020314, 'G': -0.1293996389335418, 'F': 0.405085838688887, 'I': 0.16769534487457682, 'H': -0.05636531322080158, 'K': -0.7272366396891623, 'M': -0.00023341358832392131, 'L': 0.38424731165710546, 'N': -0.43332875291240164, 'Q': -0.3487231392225256, 'P': -0.05837635147421928, 'S': -0.1426984214827462, 'R': -0.3667163528020766, 'T': -0.18978833446236318, 'W': -0.05251146218577981, 'V': 0.239192834464447, 'Y': -0.17545335122238115}, '3': {'A': 0.05081424112955041, 'C': -0.23776976323358762, 'E': -0.17724955398270578, 'D': 0.026203576466038585, 'G': -0.12364557113638644, 'F': -0.0004164449543099343, 'I': 0.032595426731507504, 'H': -0.1895558880402166, 'K': -0.014250505811915054, 'M': -0.09210920213575155, 'L': 0.06834278338113428, 'N': -0.0004164449543099343, 'Q': -0.0850220586441858, 'P': 0.01277326890282715, 'S': 0.04198801693487251, 'R': -0.043613748792630136, 'T': -0.03733790582491988, 'W': -0.00023341358832392131, 'V': 0.07199436885957394, 'Y': -0.1182325243705476}, '2': {'A': 0.40884361004921244, 'C': 0.09201443788222789, 'E': -0.2604814571391297, 'D': -0.08863120021247048, 'G': 0.0529219178604129, 'F': 0.27489398926813924, 'I': -0.3940128497636523, 'H': -0.08027612126186032, 'K': -0.44110276274326926, 'M': 0.07987412572826355, 'L': -0.19849126049155005, 'N': -0.05760790255411277, 'Q': -0.07564848640843164, 'P': -0.16470147191634632, 'S': 0.13925628177500873, 'R': 0.1537011911130942, 'T': -0.28430357051073285, 'W': -0.09210920213575155, 'V': -0.11355895136915477, 'Y': 0.07009957662212596}, '-1': {'A': -0.043613748792630136, 'C': 0.06870389126403104, 'E': -0.3488420916483041, 'D': -0.17232931018465938, 'G': -0.024071427116896395, 'F': -0.06104106677074481, 'I': 0.039816715458360755, 'H': -0.09933899451158897, 'K': -0.1649057286268893, 'M': -0.00016858194527292897, 'L': 0.05882491122247745, 'N': 0.09960440529898235, 'Q': -0.026468184540542408, 'P': -0.09586179687349417, 'S': -0.14825068994313276, 'R': -0.12478368100159923, 'T': 0.08365351259296439, 'W': -0.11804526195918404, 'V': 0.19293807680668684, 'Y': -0.1401870075460028}, '-2': {'A': 0.1211615375974315, 'C': -0.1762495487124515, 'E': -0.03117007929182366, 'D': 0.09960440529898235, 'G': -0.09023817699307611, 'F': -0.015023864591996814, 'I': -0.025210603182198876, 'H': -0.2816605513055436, 'K': -0.08060947476410976, 'M': 0.09812618441156437, 'L': -0.3190972547902369, 'N': 0.05797227397940499, 'Q': -0.0004494887141641752, 'P': -0.07286159128632837, 'S': -0.6136943853998291, 'R': 0.0567419688856386, 'T': 0.031172374339318874, 'W': 0.1332424124016022, 'V': 0.045990282335188926, 'Y': 0.14612442093387512}}, 'Q': {'1': {'A': 0.1905761835047091, 'C': 0.14164455225517752, 'E': -0.1426984214827462, 'D': -0.2236155091614033, 'G': -0.19327859903267652, 'F': 0.2722366277470303, 'I': -0.24994682395560522, 'H': -0.08587036061162723, 'K': -0.23686783132223058, 'M': 0.13334561003778006, 'L': -0.18124344346186727, 'N': -0.3532860452388652, 'Q': 0.09789373798941774, 'P': -0.38188554712093126, 'S': -0.15474918907558152, 'R': 0.18181589619380453, 'T': 0.09044204490602271, 'W': 0.01919992639489174, 'V': 0.03415016060780168, 'Y': -0.0003792694192773916}, '0': {'A': 0.08645975992046034, 'C': 0.0361054178680742, 'E': -0.49700848379781454, 'D': -0.23686783132223058, 'G': -0.011387240079477102, 'F': 0.27080458332710505, 'I': 0.0482845035692819, 'H': -0.25916328679891787, 'K': -0.5983426613557705, 'M': 0.020902760151239527, 'L': 0.33831894467127127, 'N': -0.288187733051931, 'Q': -0.13769381965076674, 'P': -0.3667163528020766, 'S': 0.020472459316509924, 'R': -0.4987461029897505, 'T': -0.1584598100312018, 'W': 0.11312639038279206, 'V': 0.3871800526296043, 'Y': -0.15997833276534915}, '3': {'A': 0.11597703567055853, 'C': -0.25176391699507017, 'E': -0.2024424768421863, 'D': -0.3338991758232853, 'G': 0.16403650131539463, 'F': -0.10423837060906502, 'I': 0.05081424112955041, 'H': -0.20505663894881376, 'K': -0.2791780730851433, 'M': -0.14785415826827436, 'L': -0.027092763634609014, 'N': 0.19880296609512618, 'Q': -0.2791780730851433, 'P': -0.29768496249225573, 'S': 0.061294453836765045, 'R': 0.027737437942372236, 'T': 0.07515504115030332, 'W': 0.017742658932920215, 'V': 0.009043370723177622, 'Y': 0.07600374109565985}, '2': {'A': -0.1696381593749662, 'C': -0.11815227334529768, 'E': -0.14564668046062065, 'D': 0.1714709875073819, 'G': -0.03017734243010376, 'F': -0.0462171033715044, 'I': -0.0850220586441858, 'H': -0.00033713547546387673, 'K': -0.01355804589137485, 'M': -0.00023341358832392131, 'L': -0.11397877341282034, 'N': -0.029420975897576262, 'Q': 0.2586671230803034, 'P': -0.014250505811915054, 'S': -0.08442781880453688, 'R': 0.021417077387742893, 'T': -0.2118388269669108, 'W': -0.11815227334529768, 'V': -0.06377741086985483, 'Y': -0.13391066204379995}, '-1': {'A': 0.13871573250967287, 'C': -0.22353254369918635, 'E': -0.15907698802383208, 'D': -0.1762495487124515, 'G': -0.3136681119524107, 'F': -0.13391066204379995, 'I': -0.07650389756974933, 'H': -0.00033713547546387673, 'K': 0.09620177051822744, 'M': 0.05099164150492174, 'L': 0.10157877173759931, 'N': -0.027863644804237187, 'Q': -0.012934421724606267, 'P': -0.4437173378170606, 'S': -0.04707163270406222, 'R': -0.12478368100159923, 'T': 0.05533412357062181, 'W': 0.17615478445892774, 'V': -0.2724634487833457, 'Y': 0.13309795360019855}, '-2': {'A': -0.25838072637126913, 'C': -0.21018520159819185, 'E': -0.11834486498741578, 'D': 0.0567419688856386, 'G': 0.01806248149391357, 'F': 0.029454542524611195, 'I': -0.06104106677074481, 'H': 0.03138981606579299, 'K': -0.19831844146720165, 'M': -0.09933899451158897, 'L': -0.223787074985912, 'N': 0.026203576466038585, 'Q': -0.09328099488158617, 'P': -0.05454627452827596, 'S': -0.06762526716165067, 'R': -0.18540830281803414, 'T': -0.2236155091614033, 'W': 0.2159092200679478, 'V': 0.2871202431207486, 'Y': 0.026203576466038585}}, 'P': {'1': {'A': -0.04314952693221624, 'C': -0.043613748792630136, 'E': -0.1696381593749662, 'D': -0.1293996389335418, 'G': -0.21419641550349794, 'F': -0.027863644804237187, 'I': 0.021417077387742893, 'H': -0.37187744483417123, 'K': -0.04931989746913595, 'M': -0.1078164467791081, 'L': -0.32309123944374213, 'N': -0.34459542316249214, 'Q': -0.00047905325800015846, 'P': 0.07635427909182671, 'S': -0.06955470081798375, 'R': 0.19793294813201087, 'T': -0.1696381593749662, 'W': -0.016877489124675737, 'V': -0.039843028358720146, 'Y': -0.23776976323358762}, '0': {'A': 0.11121508201285518, 'C': 0.12482600747854204, 'E': -0.8115328935519417, 'D': -0.606687420639485, 'G': -0.07393395042116253, 'F': 0.33986113532108014, 'I': 0.21304436699835513, 'H': -0.27656726502984635, 'K': -0.7304850863848652, 'M': -0.03800255428564765, 'L': 0.2634539087982321, 'N': -0.2756025516755407, 'Q': -0.45599351927465304, 'P': -0.3955792866200281, 'S': -0.04314952693221624, 'R': -0.6936528411600954, 'T': -0.15474918907558152, 'W': 0.1155301626424929, 'V': 0.2377887082395593, 'Y': 0.05081424112955041}, '3': {'A': -0.10822917344068872, 'C': -0.22353254369918635, 'E': -0.5601455212351265, 'D': -0.29260838064835465, 'G': 0.017374981830976077, 'F': -0.16470147191634632, 'I': -0.0005056606001500639, 'H': 0.11740376623710612, 'K': -0.1426984214827462, 'M': -0.03540520821295834, 'L': 0.1869084107390126, 'N': -0.10061319185668642, 'Q': -0.1965720626058697, 'P': -0.20353935324501357, 'S': 0.14781324307397165, 'R': -0.18978833446236318, 'T': -0.3414884163016255, 'W': -0.262597678055815, 'V': 0.11402969151044101, 'Y': -0.24994682395560522}, '2': {'A': -0.010957042238721838, 'C': -0.20801863419752187, 'E': -0.09154337568965024, 'D': 0.09044204490602271, 'G': 0.18865208712510817, 'F': -0.1058661762579764, 'I': -0.09154337568965024, 'H': -0.0693300069624154, 'K': 0.026203576466038585, 'M': -0.07439695237664229, 'L': 0.048928495099115926, 'N': -0.11170468836822461, 'Q': -0.20122231253132059, 'P': -0.31289267563397977, 'S': -0.19477070557802567, 'R': -0.16302459009792497, 'T': -0.4170817113853228, 'W': -0.15997833276534915, 'V': -0.25800624174815734, 'Y': 0.09620177051822744}, '-1': {'A': -0.06829186528351357, 'C': -0.16470147191634632, 'E': -0.29863911469050275, 'D': -0.2756025516755407, 'G': 0.023028890776529712, 'F': -0.014250505811915054, 'I': -0.22364921191435977, 'H': -0.22348068678967373, 'K': -0.15468041312696226, 'M': 0.14286743005234936, 'L': -0.028045809651783132, 'N': -0.19985683532269474, 'Q': 0.09789373798941774, 'P': -0.4638414595823837, 'S': -0.08060947476410976, 'R': -0.13769381965076674, 'T': -0.09796841922835163, 'W': 0.14286743005234936, 'V': 0.1375136224159347, 'Y': -0.2832878511866762}, '-2': {'A': -0.1490825428945685, 'C': -0.08043170005851291, 'E': -0.2595180560843492, 'D': -0.28086379448519067, 'G': -0.2793602379326892, 'F': -0.14942457154546435, 'I': -0.12478368100159923, 'H': -0.05251146218577981, 'K': -0.07650389756974933, 'M': 0.05481168531566937, 'L': 0.1523324572713325, 'N': -0.11170468836822461, 'Q': 0.08237575807971857, 'P': -0.4437173378170606, 'S': -0.14228016858126583, 'R': -0.4059948414078682, 'T': -0.1058661762579764, 'W': 0.047661032012895364, 'V': 0.1329328833761994, 'Y': 0.14917285172217637}}, 'S': {'1': {'A': -0.04150963036104162, 'C': -0.06762526716165067, 'E': -0.06966702881585539, 'D': -0.35254319024775155, 'G': -0.1437750009695773, 'F': 0.07515504115030332, 'I': 0.11597703567055853, 'H': 0.4965751179540756, 'K': -0.1849144838494233, 'M': 0.1155301626424929, 'L': 0.11987607231342585, 'N': -0.034089459129216966, 'Q': 0.17176046008930906, 'P': -0.21419641550349794, 'S': -0.09436786003264781, 'R': 0.34422579515466134, 'T': 0.2404572667691749, 'W': 0.04473144289549307, 'V': 0.03792210609358828, 'Y': -0.13057111884002515}, '0': {'A': 0.3427937507490425, 'C': 0.43266572342081566, 'E': -0.8285511002157704, 'D': -0.2777962509636447, 'G': 0.044420357897650725, 'F': 0.41164628584521995, 'I': 0.5517719493432502, 'H': -0.31893969544255674, 'K': -0.8655829158657637, 'M': 0.2159092200679478, 'L': 0.38894150142335, 'N': -0.3948485880954323, 'Q': -0.24994682395560522, 'P': -0.3703905491777874, 'S': 0.05190582804048105, 'R': -0.28086379448519067, 'T': -0.37222609420877817, 'W': -0.11815227334529768, 'V': 0.43174123676553866, 'Y': -0.0005516170691693138}, '3': {'A': 0.14517493485226468, 'C': -0.06422771611215679, 'E': 0.04190010785234236, 'D': 0.057442113645650626, 'G': 0.017374981830976077, 'F': 0.031172374339318874, 'I': -0.03137433600236668, 'H': -0.11075562450907554, 'K': -0.352034602902771, 'M': 0.26997644133822357, 'L': 0.28692526672922863, 'N': 0.05070781600839128, 'Q': 0.06391250283418214, 'P': -0.041428756564556864, 'S': 0.0811323520042776, 'R': -0.0005899125134202279, 'T': -0.009542230586023418, 'W': -0.09210920213575155, 'V': -0.0006500881058171463, 'Y': 0.10242403655023888}, '2': {'A': 0.07810119652196042, 'C': 0.24942984274288474, 'E': -0.16369291041328166, 'D': -0.1050068507879115, 'G': 0.13282429940279772, 'F': -0.08053540581081822, 'I': -0.000622315205438816, 'H': -0.06762526716165067, 'K': -0.06116001919652312, 'M': -0.06491779055684847, 'L': 0.024565892509101017, 'N': -0.041428756564556864, 'Q': -0.11305893330801267, 'P': 0.010882360999787975, 'S': 0.01770209821234508, 'R': 0.032595426731507504, 'T': 0.018803394720033454, 'W': 0.08101993043874281, 'V': 0.46930355186291667, 'Y': -0.12478368100159923}, '-1': {'A': 0.2533885194924975, 'C': -0.00047905325800015846, 'E': -0.24956449345688062, 'D': -0.21419641550349794, 'G': -0.09766359167297789, 'F': -0.07286159128632837, 'I': 0.10276758860235749, 'H': 0.17749719087133436, 'K': -0.09154337568965024, 'M': 0.0567419688856386, 'L': -0.12587694244632, 'N': -0.022087155102285882, 'Q': 0.06397669180653885, 'P': -0.46892551591364834, 'S': 0.32085137106063905, 'R': 0.22644275949827794, 'T': 0.12398916203849915, 'W': -0.05251146218577981, 'V': 0.20291392813051037, 'Y': 0.12728175444071552}, '-2': {'A': 0.1328411894687369, 'C': 0.11890518070514469, 'E': -0.03137433600236668, 'D': -0.1383944682145305, 'G': 0.2513627743100266, 'F': -0.18978833446236318, 'I': 0.27640583345371067, 'H': -0.015023864591996814, 'K': -0.17724955398270578, 'M': 0.09201443788222789, 'L': 0.1423489281654844, 'N': 0.020472459316509924, 'Q': 0.15621281997473074, 'P': -0.16767639986860502, 'S': -0.1185133522529852, 'R': 0.061294453836765045, 'T': -0.06377741086985483, 'W': -0.16470147191634632, 'V': -0.03457570900458533, 'Y': 0.19293807680668684}}, 'R': {'1': {'A': -0.009542230586023418, 'C': 0.03138981606579299, 'E': -0.0005899125134202279, 'D': -0.05454627452827596, 'G': -0.12763984186294638, 'F': -0.00047905325800015846, 'I': 0.1537011911130942, 'H': -0.05251146218577981, 'K': -0.07286159128632837, 'M': 0.07387455856539804, 'L': 0.06639994443148269, 'N': -0.11170468836822461, 'Q': 0.07749687085358903, 'P': -0.5360362269481895, 'S': -0.0806650228789752, 'R': 0.10682599341766161, 'T': 0.07860192317863555, 'W': -0.12803566643409606, 'V': 0.15214421436385087, 'Y': 0.15595707800571743}, '0': {'A': 0.06391250283418214, 'C': 0.3498435471843276, 'E': -0.4860745828722741, 'D': -0.18540830281803414, 'G': -0.3454303988051498, 'F': 0.2032400729924522, 'I': 0.44479302606353677, 'H': -0.22353254369918635, 'K': -0.46001138263644037, 'M': -0.041024289444466344, 'L': 0.418468269851946, 'N': -0.3777276701657922, 'Q': -0.31893969544255674, 'P': -0.2565096981124621, 'S': -0.19327859903267652, 'R': -0.6644875641113096, 'T': -0.2469467483023118, 'W': 0.2074059511899206, 'V': 0.4111050696035207, 'Y': 0.37760146330392724}, '3': {'A': 0.07635427909182671, 'C': 0.14612442093387512, 'E': -0.1426984214827462, 'D': -0.20122231253132059, 'G': 0.36539333964482684, 'F': 0.2463881200843322, 'I': -0.01355804589137485, 'H': -0.22348068678967373, 'K': -0.13769381965076674, 'M': -0.0693300069624154, 'L': -0.06346040780548381, 'N': -0.07564848640843164, 'Q': -0.1058661762579764, 'P': -0.07286159128632837, 'S': -0.12364557113638644, 'R': -0.051798954987700555, 'T': 0.02865961644863571, 'W': 0.09812618441156437, 'V': 0.019604198069196103, 'Y': 0.08661295636455982}, '2': {'A': 0.18493403718684182, 'C': -0.06104106677074481, 'E': -0.1383944682145305, 'D': 0.07009957662212596, 'G': 0.01806248149391357, 'F': 0.053617732556111686, 'I': -0.0665389176731197, 'H': -0.13391066204379995, 'K': -0.025210603182198876, 'M': 0.020902760151239527, 'L': -0.1516734742225646, 'N': 0.1108091901559145, 'Q': -0.2960051426005382, 'P': -0.08442781880453688, 'S': 0.0529219178604129, 'R': -0.0665389176731197, 'T': 0.15028196002788147, 'W': 0.01919992639489174, 'V': 0.299134330796293, 'Y': -0.1762495487124515}, '-1': {'A': -0.039843028358720146, 'C': -0.16470147191634632, 'E': 0.23302937280234604, 'D': 0.026203576466038585, 'G': -0.0771255555014936, 'F': -0.17232931018465938, 'I': 0.010882360999787975, 'H': 0.07600374109565985, 'K': -0.13769381965076674, 'M': 0.042427678305002804, 'L': 0.09122589813455613, 'N': 0.029454542524611195, 'Q': -0.09845236620739732, 'P': -0.24835415449640855, 'S': -0.032673792930659654, 'R': -0.25838072637126913, 'T': -0.023034685183090858, 'W': 0.18834307794019203, 'V': -0.03137433600236668, 'Y': 0.26087879981038536}, '-2': {'A': 0.08636785331792753, 'C': 0.08661295636455982, 'E': -0.06377741086985483, 'D': -0.05837635147421928, 'G': -0.2793602379326892, 'F': 0.11285672745980956, 'I': 0.18580564548928985, 'H': 0.1587508062279992, 'K': 0.16210248454346496, 'M': 0.1331621549356084, 'L': -0.06737640160940139, 'N': -0.0850220586441858, 'Q': 0.029454542524611195, 'P': -0.09845236620739732, 'S': -0.034089459129216966, 'R': -0.21106403053796952, 'T': -0.1584598100312018, 'W': -0.14785415826827436, 'V': 0.19176921531184307, 'Y': -0.15907698802383208}}, 'T': {'1': {'A': -0.0806650228789752, 'C': -0.3338991758232853, 'E': 0.08012813983475978, 'D': -0.30285246935685706, 'G': -0.19736038235187137, 'F': 0.12628703502302113, 'I': 0.33967897047353424, 'H': -0.0491594018583462, 'K': -0.10822917344068872, 'M': -0.03540520821295834, 'L': -0.025374988545696423, 'N': -0.010957042238721838, 'Q': 0.27395779244376006, 'P': -0.051798954987700555, 'S': 0.14981543377666579, 'R': 0.3871800526296043, 'T': 0.40481502000234726, 'W': -0.15443966005017873, 'V': -0.061295947502103064, 'Y': 0.10738970058056503}, '0': {'A': 0.4734139331661067, 'C': 0.49482873909274366, 'E': -1.0122444353501823, 'D': -0.4764644450585233, 'G': 0.22541481743752873, 'F': 0.3359665760210629, 'I': 0.4583870259685772, 'H': -0.2414510370398085, 'K': -0.9268518285788007, 'M': 0.10509828935502562, 'L': 0.5134192677798058, 'N': -0.3799686749629039, 'Q': -0.34459542316249214, 'P': -0.2919185684313168, 'S': 0.21153099627193353, 'R': -0.48600051391898247, 'T': -0.4957032851012405, 'W': 0.047661032012895364, 'V': 0.4154753701141831, 'Y': 0.042134549247951784}, '3': {'A': 0.04309326064357396, 'C': -0.22353254369918635, 'E': 0.031172374339318874, 'D': -0.03921377361131039, 'G': -0.17837884348080713, 'F': 0.24942984274288474, 'I': 0.2767250302130591, 'H': 0.16210248454346496, 'K': 0.09656523920532452, 'M': 0.12380455680262084, 'L': 0.053800549443283316, 'N': 0.18532305416657716, 'Q': 0.08237575807971857, 'P': -0.2604814571391297, 'S': 0.07731470600604316, 'R': 0.13825549497289355, 'T': 0.20707259768767117, 'W': -0.0491594018583462, 'V': 0.06602883672237705, 'Y': 0.026203576466038585}, '2': {'A': 0.2377887082395593, 'C': 0.4813083535930345, 'E': 0.009885821488136153, 'D': -0.14033353985908215, 'G': 0.23146538583330142, 'F': -0.08053540581081822, 'I': 0.25534346162378035, 'H': 0.06420138566210735, 'K': 0.027544858663307328, 'M': 0.25102544805798566, 'L': 0.07568277562878815, 'N': -0.032673792930659654, 'Q': -0.0005516170691693138, 'P': -0.14715509126104476, 'S': -0.17657569357439337, 'R': -0.06422771611215679, 'T': -0.29143541659772343, 'W': 0.01648140930117159, 'V': 0.22249346320839258, 'Y': -0.041293952367448664}, '-1': {'A': 0.08952144547605843, 'C': -0.08043170005851291, 'E': 0.21360132072818633, 'D': -0.24994682395560522, 'G': 0.04341315433036175, 'F': 0.18181589619380453, 'I': 0.08992852916167256, 'H': -0.15997833276534915, 'K': 0.09789373798941774, 'M': -0.03540520821295834, 'L': -0.029709830910416873, 'N': 0.020472459316509924, 'Q': -0.012934421724606267, 'P': -0.2960051426005382, 'S': -0.038377044047729424, 'R': 0.045990282335188926, 'T': 0.3427937507490425, 'W': 0.2032400729924522, 'V': 0.052144815131025264, 'Y': 0.16198353211768665}, '-2': {'A': 0.19846022907007957, 'C': 0.3249297022973463, 'E': 0.20707259768767117, 'D': -0.20353935324501357, 'G': 0.06834278338113428, 'F': 0.06690035108883026, 'I': 0.20192575486315076, 'H': -0.11075562450907554, 'K': -0.3088998689028399, 'M': 0.12380455680262084, 'L': 0.07239001176213944, 'N': -0.32587188914879206, 'Q': 0.18171479474965302, 'P': -0.3088998689028399, 'S': 0.048668371671169816, 'R': 0.16458705222216677, 'T': -0.35254319024775155, 'W': 0.060245352397157476, 'V': 0.24617244209073944, 'Y': 0.23087195222106993}}, 'W': {'1': {'A': 0.31807446169925735, 'C': -0.12803566643409606, 'E': -0.19226024549901957, 'D': 0.1406801776348356, 'G': -0.25916328679891787, 'F': -0.18249013873922756, 'I': 0.09812618441156437, 'H': 0.06442613001635146, 'K': -0.2414510370398085, 'M': -0.11789542677760308, 'L': -0.0693300069624154, 'N': 0.14917285172217637, 'Q': -0.09933899451158897, 'P': -0.09210920213575155, 'S': 0.08101993043874281, 'R': 0.14164455225517752, 'T': -0.1895558880402166, 'W': 0.1224703859785391, 'V': 0.1512740515574429, 'Y': 0.042427678305002804}, '0': {'A': -0.08027612126186032, 'C': -9.195731143748901e-05, 'E': -0.5011737085375592, 'D': -0.041024289444466344, 'G': 0.039816715458360755, 'F': 0.06442613001635146, 'I': 0.22683929117313628, 'H': 0.020902760151239527, 'K': -0.262597678055815, 'M': 0.1224703859785391, 'L': -0.0003792694192773916, 'N': -0.1895558880402166, 'Q': -0.31049206377930344, 'P': -0.3544734666032427, 'S': 0.17692644794270546, 'R': -0.11804526195918404, 'T': 0.12380455680262084, 'W': 0.24404631146544942, 'V': 0.38524603585767475, 'Y': 0.0867355304198718}, '3': {'A': -0.10214157655872966, 'C': -0.02471728489420394, 'E': 0.027737437942372236, 'D': -0.03800255428564765, 'G': 0.053617732556111686, 'F': 0.07987412572826355, 'I': 0.1623007700355651, 'H': 0.26687700266230263, 'K': -0.262597678055815, 'M': -9.195731143748901e-05, 'L': 0.12482600747854204, 'N': -0.07439695237664229, 'Q': -0.03540520821295834, 'P': 0.08101993043874281, 'S': 0.015379119279224885, 'R': -0.13391066204379995, 'T': 0.06870389126403104, 'W': -0.02471728489420394, 'V': -0.03540520821295834, 'Y': -0.13989387848895185}, '2': {'A': 0.14749506490577807, 'C': 0.14286743005234936, 'E': -0.30357525137272273, 'D': 0.09330789854861363, 'G': -0.0491594018583462, 'F': 0.05923763788405813, 'I': 0.033587663273993214, 'H': 0.07987412572826355, 'K': -0.20505663894881376, 'M': 0.020902760151239527, 'L': -0.19457245939526738, 'N': -0.06610861683839021, 'Q': -0.00023341358832392131, 'P': -0.0491594018583462, 'S': 0.1332424124016022, 'R': -0.00028898022292041497, 'T': 0.06870389126403104, 'W': 0.04647184646475802, 'V': 0.1155301626424929, 'Y': -0.019296286838052523}, '-1': {'A': 0.2032400729924522, 'C': -0.04458369868462704, 'E': -0.1762495487124515, 'D': -0.10214157655872966, 'G': 0.23605164258876654, 'F': -0.060842781278644585, 'I': -0.1078164467791081, 'H': 0.10094546782477594, 'K': -0.15443966005017873, 'M': 0.0, 'L': 0.1331621549356084, 'N': -0.10951318036668022, 'Q': 0.05099164150492174, 'P': -0.2414510370398085, 'S': 0.23852267059343474, 'R': -0.016877489124675737, 'T': -0.03540520821295834, 'W': -0.06610861683839021, 'V': 0.033587663273993214, 'Y': -0.09933899451158897}, '-2': {'A': 0.16963681049259696, 'C': -0.04883833333956687, 'E': -0.11815227334529768, 'D': -0.03540520821295834, 'G': -0.06104106677074481, 'F': -0.04458369868462704, 'I': -0.25916328679891787, 'H': -0.022585246973278322, 'K': -0.15997833276534915, 'M': 0.24665778300731458, 'L': 0.24076363619181815, 'N': -0.20312662658343292, 'Q': 0.09330789854861363, 'P': -0.09210920213575155, 'S': -0.10214157655872966, 'R': -0.060842781278644585, 'T': 0.042134549247951784, 'W': 0.07987412572826355, 'V': 0.12482600747854204, 'Y': 0.07387455856539804}}, 'V': {'1': {'A': 0.2947689954699501, 'C': 0.1518414631513988, 'E': 0.04190010785234236, 'D': -0.042877296650674905, 'G': -0.07375149683671414, 'F': -0.08863120021247048, 'I': 0.011452258344512073, 'H': 0.31807446169925735, 'K': 0.0746899306753333, 'M': 0.10828565382933024, 'L': 0.3215612398074322, 'N': 0.10276758860235749, 'Q': 0.14401939948007533, 'P': -0.05111053495804582, 'S': -0.0443405806642917, 'R': 0.12728175444071552, 'T': 0.20933987131476595, 'W': 0.09812618441156437, 'V': 0.15694656824825817, 'Y': 0.14612442093387512}, '0': {'A': 0.465881625816554, 'C': 0.31126163343901403, 'E': -0.8115669322812112, 'D': -0.2629865796729298, 'G': 0.07783346887066929, 'F': 0.38557581044119865, 'I': 0.6073908629713152, 'H': -0.37507271886068794, 'K': -0.7498801708826912, 'M': 0.1714709875073819, 'L': 0.4560133076686288, 'N': -0.1584598100312018, 'Q': -0.17822210694415463, 'P': 0.08237575807971857, 'S': -0.09766359167297789, 'R': -0.8115328935519417, 'T': 0.16706325080634843, 'W': 0.033587663273993214, 'V': 0.4821892339472894, 'Y': 0.16198353211768665}, '3': {'A': 0.2013172658584681, 'C': -0.043613748792630136, 'E': 0.11915767614091839, 'D': 0.17580001517349644, 'G': 0.1563258430779217, 'F': 0.2871523391520771, 'I': 0.3560764346904091, 'H': -0.043613748792630136, 'K': -0.074758060259539, 'M': 0.1587508062279992, 'L': 0.10749129060306813, 'N': -0.1584598100312018, 'Q': 0.15028196002788147, 'P': 0.009447658517888598, 'S': 0.2352898456659666, 'R': 0.20707259768767117, 'T': -0.11397877341282034, 'W': -0.018001229982029694, 'V': 0.09777753503695745, 'Y': 0.012079520776240152}, '2': {'A': 0.15564599300787507, 'C': -0.1255795879083159, 'E': -0.023869510986847153, 'D': -0.05673299032274592, 'G': 0.32085137106063905, 'F': 0.09044204490602271, 'I': 0.25321869144506737, 'H': -0.016877489124675737, 'K': 0.26646427600072203, 'M': -0.04458369868462704, 'L': 0.152460825028045, 'N': 0.277825266245218, 'Q': 0.023579560987233166, 'P': -0.09394270564369672, 'S': 0.050586201165825635, 'R': 0.13296462553394922, 'T': 0.10795415967164157, 'W': 0.01648140930117159, 'V': 0.023814077847997283, 'Y': 0.20714666664096282}, '-1': {'A': 0.23412579158508703, 'C': 0.029454542524611195, 'E': -0.0443405806642917, 'D': 0.03861395110897967, 'G': 0.11789414521671747, 'F': -0.03733790582491988, 'I': 0.34873211778541857, 'H': 0.014407518444930417, 'K': -0.2136958927963212, 'M': 0.23331319829887634, 'L': 0.048031769121635905, 'N': -0.1357211131920874, 'Q': 0.15786766363616178, 'P': -0.06377741086985483, 'S': 0.040486746807839216, 'R': -0.011856335839326434, 'T': 0.24858614010574587, 'W': 0.11740376623710612, 'V': 0.2667378170625739, 'Y': 0.27489398926813924}, '-2': {'A': 0.15564599300787507, 'C': 0.17749719087133436, 'E': 0.08067719341369617, 'D': -0.1037989273722989, 'G': 0.15476082070525293, 'F': 0.16403650131539463, 'I': 0.414508478831342, 'H': -0.043613748792630136, 'K': 0.03211566549408702, 'M': 0.033587663273993214, 'L': 0.23690709337239108, 'N': -0.01355804589137485, 'Q': 0.11597703567055853, 'P': -0.16652053485434948, 'S': -0.03575385758756523, 'R': 0.11824266268816963, 'T': -0.09601496985203799, 'W': 0.1512740515574429, 'V': 0.23412579158508703, 'Y': 0.0482845035692819}}, 'Y': {'1': {'A': 0.14498365096903468, 'C': -0.16141879664271505, 'E': -0.0003792694192773916, 'D': 0.11890518070514469, 'G': -0.07286159128632837, 'F': 0.015379119279224885, 'I': -0.012369855027091202, 'H': 0.11312639038279206, 'K': -0.32587188914879206, 'M': -0.08717995893490277, 'L': -0.02041731843324788, 'N': -0.043613748792630136, 'Q': -0.0491594018583462, 'P': -0.2791780730851433, 'S': 0.15977105259125596, 'R': 0.12563315355515495, 'T': -0.12478368100159923, 'W': 0.017742658932920215, 'V': 0.10945996550762617, 'Y': 0.15595707800571743}, '0': {'A': 0.4637539910619285, 'C': 0.4415705259762386, 'E': -0.5360362269481895, 'D': -0.32501997827670076, 'G': -0.11829493738243255, 'F': 0.21951128893955468, 'I': 0.2284081334045234, 'H': -0.08027612126186032, 'K': -0.5882361536162832, 'M': 0.05923763788405813, 'L': 0.3770949117346321, 'N': -0.3777276701657922, 'Q': -0.15997833276534915, 'P': -0.16877689174663624, 'S': -0.0665389176731197, 'R': -0.3058607028091821, 'T': -0.33700196992091686, 'W': 0.10509828935502562, 'V': 0.4965751179540756, 'Y': -0.25629225638598785}, '3': {'A': 0.0482845035692819, 'C': -0.1434379791161372, 'E': -0.13769381965076674, 'D': 0.05797227397940499, 'G': -0.06955470081798375, 'F': -0.13391066204379995, 'I': 0.04473144289549307, 'H': -0.20505663894881376, 'K': -0.21106403053796952, 'M': -0.04458369868462704, 'L': 0.15028196002788147, 'N': 0.1406801776348356, 'Q': 0.27080458332710505, 'P': -0.11075562450907554, 'S': -0.05351665665751784, 'R': 0.1330454283005006, 'T': -0.2832878511866762, 'W': 0.26803057300635535, 'V': 0.09480451920417482, 'Y': 0.09201443788222789}, '2': {'A': 0.032595426731507504, 'C': 0.042427678305002804, 'E': 0.03585574244482573, 'D': -0.07140891965186372, 'G': -0.13769381965076674, 'F': -0.08587036061162723, 'I': 0.24076363619181815, 'H': -0.10951318036668022, 'K': -0.32501997827670076, 'M': -0.02080506978947837, 'L': 0.07515504115030332, 'N': -0.09570860042939484, 'Q': -0.06491779055684847, 'P': 0.07156593228487901, 'S': 0.04390014550166457, 'R': 0.22571661211213742, 'T': -0.46001138263644037, 'W': 0.2873804195691521, 'V': 0.15786766363616178, 'Y': -0.0491594018583462}, '-1': {'A': 0.15028196002788147, 'C': 0.22571661211213742, 'E': 0.13925628177500873, 'D': -0.2756025516755407, 'G': -0.0005715974839235651, 'F': 0.015379119279224885, 'I': 0.14749506490577807, 'H': -0.041024289444466344, 'K': -0.0850220586441858, 'M': -0.041024289444466344, 'L': 0.16569519714412456, 'N': -0.11815227334529768, 'Q': -0.07564848640843164, 'P': -0.17974849599602696, 'S': -0.0850220586441858, 'R': 0.042134549247951784, 'T': -0.18540830281803414, 'W': 0.05923763788405813, 'V': -0.05760790255411277, 'Y': -0.0462171033715044}, '-2': {'A': -0.21018520159819185, 'C': 0.14917285172217637, 'E': -0.0850220586441858, 'D': -0.0491594018583462, 'G': -0.1504394087215348, 'F': -0.029420975897576262, 'I': 0.13309795360019855, 'H': -0.00016858194527292897, 'K': -0.0462171033715044, 'M': 0.10509828935502562, 'L': 0.10682599341766161, 'N': -0.1182325243705476, 'Q': -0.16470147191634632, 'P': -0.0004494887141641752, 'S': 0.06397669180653885, 'R': 0.02482510984700806, 'T': 0.12628703502302113, 'W': -0.20505663894881376, 'V': 0.12728175444071552, 'Y': 0.027737437942372236}}}, '-2': {'A': {'1': {'A': 0.14280843188444142, 'C': 0.081804659212648, 'E': -0.10246772142067158, 'D': -0.20122231253132059, 'G': 0.033639290465156145, 'F': 0.16190423836070672, 'I': 0.25721441816503154, 'H': 0.11890518070514469, 'K': -0.29143541659772343, 'M': 0.015379119279224885, 'L': 0.23286975635441895, 'N': -0.10235901828520379, 'Q': 0.05070781600839128, 'P': 0.13296462553394922, 'S': 0.06834278338113428, 'R': 0.20455028291229987, 'T': -0.1050068507879115, 'W': -0.016877489124675737, 'V': 0.2557294515648577, 'Y': 0.2479686611612179}, '0': {'A': 0.3600720842139203, 'C': 0.30122673749909945, 'E': -0.624804397178811, 'D': -0.2565096981124621, 'G': 0.2305949728942672, 'F': 0.48675419664909436, 'I': 0.4594425325410899, 'H': 0.06420138566210735, 'K': -0.9367080503074029, 'M': 0.2873128347628667, 'L': 0.4287981011824964, 'N': -0.49700848379781454, 'Q': -0.3414884163016255, 'P': -0.34272871098527397, 'S': -0.023869510986847153, 'R': -0.4153219143147273, 'T': -0.1183857129919964, 'W': -0.11815227334529768, 'V': 0.3892608441893803, 'Y': 0.29870196514615466}, '3': {'A': 0.38894150142335, 'C': -0.06104106677074481, 'E': -0.3108290856327434, 'D': 0.18175972746292238, 'G': 0.20861606617549183, 'F': -0.12478368100159923, 'I': 0.12800268668502543, 'H': -0.015023864591996814, 'K': 0.04503682002348958, 'M': -0.15997833276534915, 'L': 0.21748900751528946, 'N': -0.04707163270406222, 'Q': -0.12478368100159923, 'P': 0.06908566543481462, 'S': 0.17115503950277353, 'R': 0.20247784896004906, 'T': -0.039843028358720146, 'W': 0.18722937620588426, 'V': 0.050586201165825635, 'Y': -0.14564668046062065}, '2': {'A': 0.23782347494265582, 'C': 0.3836430772087232, 'E': 0.07731470600604316, 'D': -0.12844013355418665, 'G': -0.12587694244632, 'F': 0.14895540999570236, 'I': -0.15474918907558152, 'H': -0.0693300069624154, 'K': 0.24745439416817575, 'M': -0.03117007929182366, 'L': 0.4287981011824964, 'N': -0.2118388269669108, 'Q': -0.025210603182198876, 'P': -0.22375031335851137, 'S': 0.2542072225180608, 'R': 0.04678369870602452, 'T': -0.34272871098527397, 'W': -0.00023341358832392131, 'V': 0.17115503950277353, 'Y': 0.05081424112955041}, '-1': {'A': 0.26787707175853426, 'C': -0.19457245939526738, 'E': -0.11397877341282034, 'D': -0.0771255555014936, 'G': 0.14720202174819252, 'F': 0.1707049535167963, 'I': 0.08640869965401678, 'H': 0.13309795360019855, 'K': -0.16184909747744466, 'M': 0.10828565382933024, 'L': 0.1170246406085873, 'N': -0.0004494887141641752, 'Q': 0.0736152740164402, 'P': -0.2940162560277145, 'S': 0.2191797947818658, 'R': -0.092463971421183, 'T': 0.08919081196023086, 'W': 0.08661295636455982, 'V': 0.2051297601669841, 'Y': 0.27395779244376006}}, 'C': {'1': {'A': -0.027863644804237187, 'C': -0.17974849599602696, 'E': 0.053617732556111686, 'D': -0.14942457154546435, 'G': -0.09845236620739732, 'F': 0.18834307794019203, 'I': 0.047661032012895364, 'H': -0.1762495487124515, 'K': -0.09570860042939484, 'M': -9.195731143748901e-05, 'L': -0.10061319185668642, 'N': -0.029420975897576262, 'Q': -0.13640802089433804, 'P': -0.0850220586441858, 'S': 0.30009951296366677, 'R': 0.2108926487128971, 'T': 0.1108091901559145, 'W': 0.144468837689888, 'V': 0.16210248454346496, 'Y': 0.2489676997566267}, '0': {'A': 0.3770949117346321, 'C': 0.3386737139567026, 'E': -0.3270324174285153, 'D': -0.13391066204379995, 'G': 0.11719312314296325, 'F': 0.09330789854861363, 'I': 0.23331319829887634, 'H': -0.22341939788396784, 'K': -0.4503419358498424, 'M': -0.02471728489420394, 'L': -0.00047905325800015846, 'N': -0.47038289866501287, 'Q': -0.2388094440700682, 'P': -0.09845236620739732, 'S': 0.03773524849617563, 'R': -0.37507271886068794, 'T': -0.1762495487124515, 'W': 0.020902760151239527, 'V': 0.6022512173656273, 'Y': 0.033587663273993214}, '3': {'A': 0.24467296931882085, 'C': -0.5162207326172399, 'E': 0.30332353154943487, 'D': -0.0491594018583462, 'G': -0.0005297332997038793, 'F': 0.03138981606579299, 'I': 0.1332424124016022, 'H': -0.00033713547546387673, 'K': -0.015023864591996814, 'M': -0.00016858194527292897, 'L': 0.12563315355515495, 'N': 0.013544665047318516, 'Q': 0.08101993043874281, 'P': -0.17232931018465938, 'S': 0.12628703502302113, 'R': -0.0462171033715044, 'T': 0.0736152740164402, 'W': 0.2185768098436098, 'V': 0.01648140930117159, 'Y': -0.041024289444466344}, '2': {'A': -0.03117007929182366, 'C': -0.4178349631352556, 'E': -0.1401870075460028, 'D': 0.22276428189493244, 'G': 0.18865208712510817, 'F': 0.09201443788222789, 'I': 0.11312639038279206, 'H': 0.12482600747854204, 'K': 0.08101993043874281, 'M': -0.06610861683839021, 'L': -0.012369855027091202, 'N': 0.14917285172217637, 'Q': -0.016877489124675737, 'P': -0.11815227334529768, 'S': 0.18580564548928985, 'R': 0.05099164150492174, 'T': -0.12661943433950174, 'W': 0.22683929117313628, 'V': -0.0693300069624154, 'Y': 0.017742658932920215}, '-1': {'A': 0.1330454283005006, 'C': -0.22334584623842096, 'E': -0.05760790255411277, 'D': -0.08587036061162723, 'G': -0.15997833276534915, 'F': 0.1155301626424929, 'I': 0.05099164150492174, 'H': -0.10214157655872966, 'K': -0.339672906246543, 'M': -0.18249013873922756, 'L': 0.2108926487128971, 'N': 0.013544665047318516, 'Q': 0.07600374109565985, 'P': -0.4197156139200795, 'S': 0.022448588517996443, 'R': 0.24076363619181815, 'T': 0.18642018965023616, 'W': 0.2229749693689368, 'V': 0.15711095361175578, 'Y': 0.2159092200679478}}, 'E': {'1': {'A': -0.08365020273974526, 'C': 0.13925628177500873, 'E': -0.24956449345688062, 'D': -0.223705380645242, 'G': -0.46023942260016515, 'F': -0.19831844146720165, 'I': 0.07199436885957394, 'H': -0.00033713547546387673, 'K': 0.09676260611652183, 'M': 0.252870187365402, 'L': -0.05630775659975177, 'N': -0.42953653522506074, 'Q': 0.358192515756352, 'P': -0.2136958927963212, 'S': 0.04198801693487251, 'R': 0.29635124830439563, 'T': 0.04390014550166457, 'W': -0.00033713547546387673, 'V': 0.02986495228153336, 'Y': 0.09111000984591122}, '0': {'A': 0.05443012566478827, 'C': 0.27155444606436446, 'E': -0.651247072707603, 'D': -0.38499264879165435, 'G': -0.20769654533965104, 'F': 0.2204143739778472, 'I': 0.3716247693427759, 'H': -0.22353254369918635, 'K': -0.8985783092708409, 'M': 0.1406801776348356, 'L': 0.3984745937301378, 'N': -0.17545335122238115, 'Q': -0.3696093656633387, 'P': -0.15468041312696226, 'S': 0.048668371671169816, 'R': -0.724521516562312, 'T': -0.16369291041328166, 'W': -0.05251146218577981, 'V': 0.4777005532305839, 'Y': 0.09111000984591122}, '3': {'A': -0.008719807538050722, 'C': 0.04473144289549307, 'E': -0.2820421109564246, 'D': 0.1329328833761994, 'G': -0.05138309122490072, 'F': 0.15937674309470257, 'I': 0.08992852916167256, 'H': -0.2414510370398085, 'K': -0.244571893420227, 'M': 0.17615478445892774, 'L': -0.16599290609048964, 'N': 0.08237575807971857, 'Q': 0.14498365096903468, 'P': -0.39622357751663023, 'S': 0.008669175852614626, 'R': 0.06908566543481462, 'T': -0.1183857129919964, 'W': 0.04473144289549307, 'V': 0.047329537855206716, 'Y': 0.22644275949827794}, '2': {'A': 0.1523324572713325, 'C': -0.027863644804237187, 'E': 0.06386436380866718, 'D': -0.1320335414682985, 'G': -0.1490825428945685, 'F': 0.0736152740164402, 'I': 0.07515504115030332, 'H': 0.014407518444930417, 'K': 0.06391250283418214, 'M': -0.15997833276534915, 'L': -0.06866663154687967, 'N': 0.11455133919295993, 'Q': -0.14715509126104476, 'P': -0.2919185684313168, 'S': 0.07348565694828313, 'R': 0.12398916203849915, 'T': -0.4335109177599475, 'W': -0.1434379791161372, 'V': 0.1618476038121066, 'Y': 0.026203576466038585}, '-1': {'A': -0.059276540221377745, 'C': -0.041293952367448664, 'E': 0.23163189998579725, 'D': -0.029071152130232286, 'G': -0.04150963036104162, 'F': -0.40595780624544614, 'I': 0.027544858663307328, 'H': -0.09933899451158897, 'K': -0.14042144894161218, 'M': -0.22348068678967373, 'L': -0.16500784133898946, 'N': -0.14228016858126583, 'Q': 0.10738970058056503, 'P': -0.28430357051073285, 'S': 0.06908566543481462, 'R': 0.2156767736458012, 'T': 0.30815453176829094, 'W': 0.1819844213184907, 'V': -0.13883536559154638, 'Y': -0.15458411885158238}}, 'D': {'1': {'A': -0.24356086974745758, 'C': -0.19226024549901957, 'E': -0.22367894869429814, 'D': -0.034089459129216966, 'G': 0.009885821488136153, 'F': -0.012369855027091202, 'I': -0.11829493738243255, 'H': -0.17974849599602696, 'K': -0.029071152130232286, 'M': 0.10509828935502562, 'L': -0.13677569799628223, 'N': -0.23686783132223058, 'Q': -0.24994682395560522, 'P': -0.19831844146720165, 'S': 0.048668371671169816, 'R': 0.07009957662212596, 'T': 0.031172374339318874, 'W': -0.02080506978947837, 'V': 0.10857697675955316, 'Y': -0.01355804589137485}, '0': {'A': 0.18171479474965302, 'C': 0.08661295636455982, 'E': -0.8114920455473611, 'D': -0.4801028135615902, 'G': -0.039843028358720146, 'F': 0.4092988049286586, 'I': 0.3423931340576611, 'H': -0.0693300069624154, 'K': -0.8760586498673202, 'M': 0.21189867337387766, 'L': 0.25066434017508893, 'N': -0.43128857669260423, 'Q': -0.5067269909097092, 'P': -0.17545335122238115, 'S': 0.035730928105992404, 'R': -0.6822648195601574, 'T': -0.35718060453888245, 'W': -0.03314870507177814, 'V': 0.3270888978171568, 'Y': -0.15907698802383208}, '3': {'A': 0.10682599341766161, 'C': -0.11075562450907554, 'E': 0.04198801693487251, 'D': -0.027863644804237187, 'G': -0.09586179687349417, 'F': -0.029420975897576262, 'I': -0.06116001919652312, 'H': -0.12803566643409606, 'K': -0.05583900265031087, 'M': -0.13640802089433804, 'L': 0.20497619075675458, 'N': -0.22364921191435977, 'Q': -0.34459542316249214, 'P': -0.14564668046062065, 'S': -0.12364557113638644, 'R': -0.15474918907558152, 'T': -0.2629865796729298, 'W': -0.00028898022292041497, 'V': -0.04941618247282091, 'Y': -0.025210603182198876}, '2': {'A': 0.11121508201285518, 'C': -0.16877689174663624, 'E': 0.05070781600839128, 'D': -0.08442781880453688, 'G': -0.08863120021247048, 'F': 0.24076363619181815, 'I': 0.09960440529898235, 'H': -0.0003792694192773916, 'K': -0.04707163270406222, 'M': -0.20505663894881376, 'L': -0.10769022788059761, 'N': -0.08863120021247048, 'Q': -0.3940128497636523, 'P': 0.026203576466038585, 'S': -0.032673792930659654, 'R': 0.010882360999787975, 'T': -0.21314239186499517, 'W': -0.07439695237664229, 'V': -0.17496014918907937, 'Y': -0.28430357051073285}, '-1': {'A': -0.1037989273722989, 'C': -0.3338991758232853, 'E': 0.18532305416657716, 'D': -0.07564848640843164, 'G': -0.14973565654330678, 'F': -0.09570860042939484, 'I': 0.02986495228153336, 'H': -0.03540520821295834, 'K': -0.10061319185668642, 'M': 0.03901841822907014, 'L': -0.008719807538050722, 'N': -0.21106403053796952, 'Q': -0.18277104550811876, 'P': -0.5266447129659485, 'S': -0.3007413085152204, 'R': -0.01355804589137485, 'T': 0.07515504115030332, 'W': 0.0867355304198718, 'V': 0.14895540999570236, 'Y': 0.026203576466038585}}, 'G': {'1': {'A': 0.1033191165736029, 'C': -0.3721098912563178, 'E': -0.1883884597269626, 'D': -0.2919185684313168, 'G': -0.07796861646194499, 'F': 0.10276758860235749, 'I': 0.08342669504248126, 'H': 0.11890518070514469, 'K': -0.17822210694415463, 'M': -0.08043170005851291, 'L': 0.01770209821234508, 'N': 0.020472459316509924, 'Q': -0.0005516170691693138, 'P': -0.23325194678699251, 'S': -0.06304362231970728, 'R': 0.30749668887981274, 'T': 0.14037380821219234, 'W': 0.0567419688856386, 'V': 0.033639290465156145, 'Y': -0.011856335839326434}, '0': {'A': 0.16634929461545309, 'C': 0.2757017595589888, 'E': -0.5213867204706363, 'D': -0.44906147851086664, 'G': 0.1328090985873581, 'F': 0.14401939948007533, 'I': 0.24858614010574587, 'H': -0.21106403053796952, 'K': -0.7346568109209869, 'M': -0.03314870507177814, 'L': 0.46616838420528833, 'N': -0.03563765463510488, 'Q': -0.5730118909086123, 'P': -0.12763984186294638, 'S': -0.10536828427405487, 'R': -0.60023581368619, 'T': -0.335529916849536, 'W': 0.1714709875073819, 'V': 0.4435826871030647, 'Y': 0.07199436885957394}, '3': {'A': 0.0811323520042776, 'C': -0.09845236620739732, 'E': -0.09595370347602722, 'D': 0.11272192326270156, 'G': -0.035823572878093346, 'F': 0.216682735501422, 'I': -0.054723643438335905, 'H': -0.015893178920941758, 'K': -0.43507866328480554, 'M': 0.047661032012895364, 'L': 0.08437133562969344, 'N': -0.20122231253132059, 'Q': 0.08640869965401678, 'P': -0.30245800431899117, 'S': 0.12067582989353817, 'R': -0.0005899125134202279, 'T': -0.038377044047729424, 'W': -0.08043170005851291, 'V': 0.08151580419980757, 'Y': 0.13825549497289355}, '2': {'A': 0.0997881544083096, 'C': 0.12728175444071552, 'E': -0.38841561911458056, 'D': -0.0443405806642917, 'G': 0.2069110117391928, 'F': 0.16403650131539463, 'I': 0.21101378951853408, 'H': -0.1965720626058697, 'K': -0.17496014918907937, 'M': -0.019296286838052523, 'L': -0.03979231277184321, 'N': -0.23607797303881597, 'Q': -0.25838072637126913, 'P': 0.0929113668737554, 'S': 0.047329537855206716, 'R': 0.018803394720033454, 'T': -0.28837728987566674, 'W': 0.07156593228487901, 'V': 0.10318362537977958, 'Y': -0.06955470081798375}, '-1': {'A': 0.22244833389032392, 'C': 0.0482845035692819, 'E': -0.24035253459657427, 'D': -0.4061392654370683, 'G': 0.036755110829587635, 'F': -0.06116001919652312, 'I': 0.25887447942020225, 'H': -0.2686804315489893, 'K': -0.20769654533965104, 'M': 0.04473144289549307, 'L': -0.053956111709941745, 'N': -0.21419641550349794, 'Q': -0.05837635147421928, 'P': 0.07082224791726265, 'S': -0.19486981393327152, 'R': -0.0006741573289039105, 'T': 0.07651537829761826, 'W': 0.16544406766927888, 'V': 0.2610410688868901, 'Y': 0.11121508201285518}}, 'F': {'1': {'A': 0.19628522907521015, 'C': -0.15443966005017873, 'E': 0.07860192317863555, 'D': -0.011856335839326434, 'G': -0.011387240079477102, 'F': 0.14164455225517752, 'I': 0.1518414631513988, 'H': -0.08027612126186032, 'K': 0.11285672745980956, 'M': -0.060842781278644585, 'L': -0.11355895136915477, 'N': 0.039816715458360755, 'Q': 0.3025605521975928, 'P': -0.015023864591996814, 'S': 0.1782849573998065, 'R': 0.0567419688856386, 'T': 0.03773524849617563, 'W': 0.05923763788405813, 'V': -0.07286159128632837, 'Y': -0.0004494887141641752}, '0': {'A': 0.4396152687159661, 'C': 0.30416348175295255, 'E': -0.6423329394303949, 'D': -0.2628569626047727, 'G': 0.15786766363616178, 'F': 0.30332353154943487, 'I': 0.49482873909274366, 'H': -0.1895558880402166, 'K': -0.6351749065805403, 'M': 0.05923763788405813, 'L': 0.4084666054807869, 'N': -0.5601017522594447, 'Q': -0.27656726502984635, 'P': -0.09328099488158617, 'S': -0.0005715974839235651, 'R': -0.43128857669260423, 'T': -0.029420975897576262, 'W': 0.03901841822907014, 'V': 0.45145539044335337, 'Y': 0.01648140930117159}, '3': {'A': -0.05138309122490072, 'C': 0.09812618441156437, 'E': -0.07650389756974933, 'D': -0.24835415449640855, 'G': 0.2250263586425712, 'F': 0.0867355304198718, 'I': -0.0004494887141641752, 'H': 0.1155301626424929, 'K': -0.2342047636949255, 'M': 0.07987412572826355, 'L': 0.2012042452709678, 'N': -0.0003792694192773916, 'Q': -0.015893178920941758, 'P': -0.2628569626047727, 'S': 0.09044204490602271, 'R': -0.014250505811915054, 'T': 0.1268275206505524, 'W': 0.042427678305002804, 'V': 0.1738236538450739, 'Y': 0.48396730152699097}, '2': {'A': 0.031172374339318874, 'C': -0.00023341358832392131, 'E': -0.17545335122238115, 'D': 0.0567419688856386, 'G': 0.1329328833761994, 'F': 0.27155444606436446, 'I': 0.18642018965023616, 'H': -0.0491594018583462, 'K': 0.06086968494567227, 'M': 0.25102544805798566, 'L': 0.05654372270288041, 'N': -0.10423837060906502, 'Q': 0.19880296609512618, 'P': -0.043613748792630136, 'S': 0.2012042452709678, 'R': -0.05760790255411277, 'T': -0.16877689174663624, 'W': 0.020902760151239527, 'V': -0.011856335839326434, 'Y': -0.0004494887141641752}, '-1': {'A': 0.3641711557407157, 'C': 0.1512740515574429, 'E': 0.026203576466038585, 'D': -0.14564668046062065, 'G': -0.0771255555014936, 'F': 0.03138981606579299, 'I': 0.12628703502302113, 'H': 0.05099164150492174, 'K': -0.10423837060906502, 'M': 0.07987412572826355, 'L': 0.13290537432113372, 'N': 0.18950267318116276, 'Q': -0.2655649340928212, 'P': -0.2628569626047727, 'S': 0.11272192326270156, 'R': 0.039816715458360755, 'T': 0.15937674309470257, 'W': -0.06610861683839021, 'V': 0.10242403655023888, 'Y': -0.0003792694192773916}}, 'I': {'1': {'A': 0.24745439416817575, 'C': -0.09210920213575155, 'E': -0.03733790582491988, 'D': 0.11285672745980956, 'G': 0.1101045288290339, 'F': 0.16458705222216677, 'I': 0.10479868632679401, 'H': -0.19457245939526738, 'K': -0.14033353985908215, 'M': 0.23605164258876654, 'L': 0.23571462073532656, 'N': -0.11245331358407369, 'Q': 0.09960440529898235, 'P': 0.14498365096903468, 'S': -0.12322463729777117, 'R': 0.13825549497289355, 'T': 0.15786766363616178, 'W': 0.287283651826711, 'V': -0.011856335839326434, 'Y': -0.16470147191634632}, '0': {'A': 0.2700611884523395, 'C': 0.36611476313143, 'E': -0.6099958376830459, 'D': -0.31900534818770404, 'G': 0.3991309245322308, 'F': 0.49857472116467794, 'I': 0.34430508891164124, 'H': -0.15997833276534915, 'K': -0.7702727360614389, 'M': 0.05923763788405813, 'L': 0.4302161490018809, 'N': -0.5036445073787825, 'Q': -0.31289267563397977, 'P': -0.2696854451414261, 'S': 0.22422166464629698, 'R': -0.35718060453888245, 'T': 0.19793294813201087, 'W': 0.19880296609512618, 'V': 0.4181035728138834, 'Y': -0.015023864591996814}, '3': {'A': 0.032595426731507504, 'C': -0.19457245939526738, 'E': 0.06834278338113428, 'D': -0.10716651564365128, 'G': 0.128549193703711, 'F': 0.05797227397940499, 'I': 0.045990282335188926, 'H': 0.23852267059343474, 'K': 0.1946940611836977, 'M': -0.11815227334529768, 'L': 0.20192575486315076, 'N': 0.02865961644863571, 'Q': -0.1401870075460028, 'P': -0.023034685183090858, 'S': 0.3169323582658492, 'R': 0.2463881200843322, 'T': 0.05797227397940499, 'W': 0.1623007700355651, 'V': 0.10945996550762617, 'Y': -0.07564848640843164}, '2': {'A': 0.3952696387886248, 'C': 0.23331319829887634, 'E': -0.1849144838494233, 'D': 0.08237575807971857, 'G': 0.47808088704643004, 'F': 0.13309795360019855, 'I': 0.3389261904350446, 'H': -0.018001229982029694, 'K': -0.0771255555014936, 'M': 0.09812618441156437, 'L': 0.2870793951161679, 'N': -0.31900534818770404, 'Q': -0.244571893420227, 'P': -0.15468041312696226, 'S': 0.06160215777558196, 'R': -0.043613748792630136, 'T': -0.14715509126104476, 'W': 0.10828565382933024, 'V': -0.2347601545913681, 'Y': 0.11285672745980956}, '-1': {'A': 0.24858614010574587, 'C': 0.1332424124016022, 'E': -0.0005899125134202279, 'D': -0.2236155091614033, 'G': -0.03137433600236668, 'F': 0.11121508201285518, 'I': 0.2757017595589888, 'H': 0.04473144289549307, 'K': -0.13057111884002515, 'M': 0.13334561003778006, 'L': 0.09777753503695745, 'N': -0.08863120021247048, 'Q': 0.05081424112955041, 'P': -0.10061319185668642, 'S': 0.06183532987060479, 'R': 0.05797227397940499, 'T': 0.2775736769789982, 'W': 0.22683929117313628, 'V': 0.027544858663307328, 'Y': 0.1331621549356084}}, 'H': {'1': {'A': 0.19197347202238615, 'C': -0.10951318036668022, 'E': -0.09570860042939484, 'D': -0.35931433016218567, 'G': 0.09620177051822744, 'F': 0.01919992639489174, 'I': 0.09812618441156437, 'H': -0.16470147191634632, 'K': -0.16470147191634632, 'M': -0.04458369868462704, 'L': -0.1401870075460028, 'N': -0.2880613418710583, 'Q': 0.14164455225517752, 'P': -0.14942457154546435, 'S': 0.07156593228487901, 'R': 0.3744176028716526, 'T': -0.05251146218577981, 'W': -0.09540213711576227, 'V': 0.23852267059343474, 'Y': 0.07387455856539804}, '0': {'A': 0.32981662169973264, 'C': 0.336135101145749, 'E': -0.06104106677074481, 'D': -0.36333055886021265, 'G': -0.015023864591996814, 'F': 0.23605164258876654, 'I': 0.05099164150492174, 'H': -0.22341939788396784, 'K': -0.31872957768829274, 'M': 0.04647184646475802, 'L': 0.31040353723595987, 'N': -0.16470147191634632, 'Q': -0.47038289866501287, 'P': -0.05636531322080158, 'S': 0.03138981606579299, 'R': -0.1895558880402166, 'T': -0.14785415826827436, 'W': -0.08717995893490277, 'V': -0.19226024549901957, 'Y': 0.0867355304198718}, '3': {'A': 0.1108091901559145, 'C': -0.07439695237664229, 'E': -0.08043170005851291, 'D': 0.029454542524611195, 'G': 0.14498365096903468, 'F': 0.14286743005234936, 'I': -0.08587036061162723, 'H': -0.20505663894881376, 'K': -0.12661943433950174, 'M': 0.08691941967819232, 'L': 0.081804659212648, 'N': -0.1672874982514902, 'Q': -0.03540520821295834, 'P': -0.14942457154546435, 'S': 0.14917285172217637, 'R': 0.09812618441156437, 'T': -0.11075562450907554, 'W': -0.041024289444466344, 'V': 0.09812618441156437, 'Y': -0.060842781278644585}, '2': {'A': -0.06104106677074481, 'C': 0.2074059511899206, 'E': 0.04473144289549307, 'D': -0.05636531322080158, 'G': 0.08661295636455982, 'F': -9.195731143748901e-05, 'I': 0.1819844213184907, 'H': -0.27656726502984635, 'K': -0.00028898022292041497, 'M': -0.13989387848895185, 'L': 0.06397669180653885, 'N': 0.07600374109565985, 'Q': -0.0693300069624154, 'P': -0.10214157655872966, 'S': -0.10423837060906502, 'R': -0.018001229982029694, 'T': -0.06491779055684847, 'W': -0.20312662658343292, 'V': -0.06491779055684847, 'Y': 0.2489676997566267}, '-1': {'A': 0.10828565382933024, 'C': -0.05636531322080158, 'E': -0.03800255428564765, 'D': -0.00033713547546387673, 'G': 0.21421536050946963, 'F': -0.1434379791161372, 'I': 0.08101993043874281, 'H': -0.1762495487124515, 'K': 0.14164455225517752, 'M': -0.04458369868462704, 'L': 0.06086968494567227, 'N': -0.07439695237664229, 'Q': -0.1762495487124515, 'P': -0.29768496249225573, 'S': -0.1401870075460028, 'R': 0.0867355304198718, 'T': 0.07600374109565985, 'W': -0.02080506978947837, 'V': -0.06104106677074481, 'Y': 0.12380455680262084}}, 'K': {'1': {'A': -0.034089459129216966, 'C': -0.16470147191634632, 'E': 0.008669175852614626, 'D': -0.5819320985470902, 'G': -0.2519511443457885, 'F': 0.0736152740164402, 'I': 0.04678369870602452, 'H': -0.13640802089433804, 'K': -0.037017732276691924, 'M': 0.1512740515574429, 'L': -0.13168468457446422, 'N': -0.3940128497636523, 'Q': 0.19293807680668684, 'P': -0.08863120021247048, 'S': -0.08922184338170129, 'R': -0.0004494887141641752, 'T': -0.09796841922835163, 'W': -0.03800255428564765, 'V': 0.017374981830976077, 'Y': -0.0462171033715044}, '0': {'A': 0.3359665760210629, 'C': 0.060245352397157476, 'E': -1.0302695052869755, 'D': -0.6936987976291146, 'G': -0.022087155102285882, 'F': 0.32224365896334717, 'I': 0.15214421436385087, 'H': -0.38898369880699274, 'K': -0.9367080503074029, 'M': 0.252870187365402, 'L': 0.37224548995729395, 'N': -0.45599351927465304, 'Q': -0.31187773538730956, 'P': -0.1426984214827462, 'S': -0.34601446720723633, 'R': -0.2832878511866762, 'T': -0.4061018241730468, 'W': 0.01919992639489174, 'V': 0.3823180949272019, 'Y': -0.07140891965186372}, '3': {'A': -0.018355999267461114, 'C': -0.14942457154546435, 'E': 0.04190010785234236, 'D': -0.13057111884002515, 'G': -0.21465121885257618, 'F': 0.120135289651333, 'I': 0.05533412357062181, 'H': -0.0693300069624154, 'K': -0.10822917344068872, 'M': -0.15443966005017873, 'L': 0.054847557117646155, 'N': -0.06762526716165067, 'Q': -0.09845236620739732, 'P': -0.30285246935685706, 'S': -0.17243573530581843, 'R': -0.0005297332997038793, 'T': -0.02121779645105897, 'W': -0.1672874982514902, 'V': -0.10822917344068872, 'Y': -0.15458411885158238}, '2': {'A': -0.061239312953503044, 'C': 0.10509828935502562, 'E': 0.10157877173759931, 'D': -0.011856335839326434, 'G': -0.19736038235187137, 'F': 0.08237575807971857, 'I': 0.1707049535167963, 'H': -0.15997833276534915, 'K': -0.29485416413500815, 'M': -0.09933899451158897, 'L': -0.037017732276691924, 'N': -0.2118388269669108, 'Q': -0.09845236620739732, 'P': -0.45599351927465304, 'S': -0.33333540534397504, 'R': -0.03733790582491988, 'T': -0.21314239186499517, 'W': -0.1434379791161372, 'V': 0.16365296318545924, 'Y': 0.027737437942372236}, '-1': {'A': 0.2966292082624928, 'C': -0.39304766759627857, 'E': 0.09224046372391896, 'D': 0.15621281997473074, 'G': -0.20453072957488141, 'F': -0.15458411885158238, 'I': -0.3142798740604804, 'H': -0.0693300069624154, 'K': -0.03017734243010376, 'M': -0.1078164467791081, 'L': -0.3072127960940472, 'N': -0.1584598100312018, 'Q': -0.05760790255411277, 'P': -0.11829493738243255, 'S': -0.17243573530581843, 'R': -0.20666214201303812, 'T': 0.08640869965401678, 'W': 0.0867355304198718, 'V': -0.2507042874029115, 'Y': -0.0005297332997038793}}, 'M': {'1': {'A': 0.029454542524611195, 'C': 0.042427678305002804, 'E': 0.12380455680262084, 'D': 0.06420138566210735, 'G': 0.1714709875073819, 'F': -0.18249013873922756, 'I': 0.12380455680262084, 'H': -9.195731143748901e-05, 'K': -0.12803566643409606, 'M': 0.16696212735172877, 'L': 0.026203576466038585, 'N': -0.08027612126186032, 'Q': 0.1512740515574429, 'P': -0.27656726502984635, 'S': 0.23026143230903176, 'R': 0.16963681049259696, 'T': -0.018001229982029694, 'W': -0.09540213711576227, 'V': 0.18722937620588426, 'Y': 0.18211926186974337}, '0': {'A': 0.30122673749909945, 'C': 0.24665778300731458, 'E': -0.37187744483417123, 'D': -0.09933899451158897, 'G': 0.28734493697631713, 'F': 0.10509828935502562, 'I': 0.2690570872138264, 'H': -0.06610861683839021, 'K': -0.2816605513055436, 'M': -0.08717995893490277, 'L': 0.28734493697631713, 'N': -0.1672874982514902, 'Q': -0.18635037150121875, 'P': 0.07387455856539804, 'S': -0.0693300069624154, 'R': -0.22341939788396784, 'T': -0.11804526195918404, 'W': 0.19657835813226104, 'V': 0.2873804195691521, 'Y': 0.14286743005234936}, '3': {'A': 0.017742658932920215, 'C': -9.195731143748901e-05, 'E': 0.16544406766927888, 'D': -0.019296286838052523, 'G': -0.0491594018583462, 'F': 0.20233848152473138, 'I': 0.09812618441156437, 'H': 0.03901841822907014, 'K': 0.07387455856539804, 'M': 0.020902760151239527, 'L': 0.14749506490577807, 'N': -0.2414510370398085, 'Q': 0.07387455856539804, 'P': -0.07439695237664229, 'S': 0.30332353154943487, 'R': -0.060842781278644585, 'T': 0.1332424124016022, 'W': 0.0, 'V': -0.00033713547546387673, 'Y': 0.14286743005234936}, '2': {'A': -0.03540520821295834, 'C': -0.08717995893490277, 'E': -0.12661943433950174, 'D': -0.060842781278644585, 'G': 0.2108926487128971, 'F': 0.16963681049259696, 'I': 0.23026143230903176, 'H': -0.022585246973278322, 'K': 0.03901841822907014, 'M': -0.02080506978947837, 'L': 0.16769534487457682, 'N': -0.08717995893490277, 'Q': 0.01919992639489174, 'P': -0.05251146218577981, 'S': -0.03800255428564765, 'R': 0.30416348175295255, 'T': -0.019296286838052523, 'W': -0.00016858194527292897, 'V': 0.26997644133822357, 'Y': -0.041024289444466344}, '-1': {'A': 0.10828565382933024, 'C': 0.020902760151239527, 'E': 0.053617732556111686, 'D': 0.05481168531566937, 'G': 0.23331319829887634, 'F': -0.14785415826827436, 'I': -0.041024289444466344, 'H': -0.04458369868462704, 'K': -0.019296286838052523, 'M': 0.08691941967819232, 'L': 0.34442404133741966, 'N': -0.00028898022292041497, 'Q': -0.00016858194527292897, 'P': -0.08027612126186032, 'S': 0.1587508062279992, 'R': -0.10214157655872966, 'T': -0.05251146218577981, 'W': 0.02291894557993337, 'V': 0.25102544805798566, 'Y': -0.03800255428564765}}, 'L': {'1': {'A': 0.0945517847565288, 'C': 0.1406801776348356, 'E': -0.049526211126227, 'D': 0.025549089225246777, 'G': 0.005857350836169497, 'F': 0.009447658517888598, 'I': 0.17189463433856386, 'H': -0.0462171033715044, 'K': -0.1050068507879115, 'M': 0.015379119279224885, 'L': 0.11368150773739084, 'N': 0.10472379959294392, 'Q': -0.009542230586023418, 'P': -0.17657569357439337, 'S': 0.1495442976043971, 'R': 0.07340789477090301, 'T': 0.24714094648069546, 'W': 0.1108091901559145, 'V': -0.02813687963305537, 'Y': 0.021417077387742893}, '0': {'A': 0.36139688605560927, 'C': 0.566690610695681, 'E': -0.8233356382851296, 'D': -0.2553398846169354, 'G': 0.16913752196835688, 'F': 0.23471557768614168, 'I': 0.4047909507792604, 'H': -0.33184983409172425, 'K': -0.916990809256974, 'M': 0.4413832635648751, 'L': 0.47478945643536, 'N': -0.23325194678699251, 'Q': -0.6481103605364558, 'P': -0.4406197302195899, 'S': -0.08570481002452207, 'R': -1.0763204366867656, 'T': 0.11708781823249773, 'W': 0.20725037239326796, 'V': 0.6041282115924428, 'Y': 0.042134549247951784}, '3': {'A': 0.11258713723531556, 'C': 0.06086968494567227, 'E': -0.2099827921925943, 'D': 0.15840215685339226, 'G': 0.15686438569885466, 'F': 0.07348565694828313, 'I': 0.17334581181896097, 'H': -0.18978833446236318, 'K': -0.4549454754333821, 'M': -0.0462171033715044, 'L': 0.19662933878918465, 'N': 0.2563077364494143, 'Q': 0.00769692398484836, 'P': -0.0807082248351666, 'S': 0.14474005483938457, 'R': 0.016138672276125126, 'T': 0.1999403788655493, 'W': -0.14942457154546435, 'V': -0.000722294037164592, 'Y': 0.22005680529013025}, '2': {'A': 0.17955456681868007, 'C': -0.03117007929182366, 'E': -0.04389853368703299, 'D': 0.14517493485226468, 'G': 0.22591570726141713, 'F': 0.07348565694828313, 'I': 0.023814077847997283, 'H': 0.07749687085358903, 'K': -0.0903344527268517, 'M': -0.19226024549901957, 'L': 0.07029762703514636, 'N': 0.16190423836070672, 'Q': -0.0006067620443017311, 'P': 0.05556277616257757, 'S': 0.16405101527275565, 'R': -0.027092763634609014, 'T': -0.3436297782375595, 'W': 0.033587663273993214, 'V': 0.11987607231342585, 'Y': 0.05882491122247745}, '-1': {'A': 0.2068874493030556, 'C': 0.03773524849617563, 'E': -0.10253293763054587, 'D': 0.20003397939726875, 'G': 0.0698530087092249, 'F': 0.02986495228153336, 'I': 0.04582981247910715, 'H': 0.16938713506934833, 'K': -0.33093690429446254, 'M': 0.12482600747854204, 'L': 0.04342533654223477, 'N': -0.21314239186499517, 'Q': -0.026204627690832972, 'P': -0.5114997810948946, 'S': 0.2667378170625739, 'R': 0.18827080596119886, 'T': 0.06382692394644167, 'W': 0.1331621549356084, 'V': 0.2802941965379298, 'Y': -0.13057111884002515}}, 'N': {'1': {'A': 0.022448588517996443, 'C': -0.18277104550811876, 'E': -0.11305893330801267, 'D': -0.43332875291240164, 'G': -0.2347601545913681, 'F': -0.06491779055684847, 'I': -0.16877689174663624, 'H': 0.017742658932920215, 'K': -0.35254319024775155, 'M': -0.262597678055815, 'L': 0.05882491122247745, 'N': -0.3532860452388652, 'Q': -0.1255795879083159, 'P': -0.21252703130147754, 'S': -0.4681208219173741, 'R': 0.2463881200843322, 'T': -0.18978833446236318, 'W': 0.01648140930117159, 'V': 0.239192834464447, 'Y': -0.012934421724606267}, '0': {'A': 0.06761188631759421, 'C': 0.35638596371581194, 'E': -0.5719856429625138, 'D': -0.5470227596260702, 'G': 0.06690035108883026, 'F': 0.30186442691862364, 'I': 0.31425356116012104, 'H': -0.2816605513055436, 'K': -0.9068430733562666, 'M': 0.15398209788198539, 'L': 0.38424731165710546, 'N': -0.46001138263644037, 'Q': -0.19831844146720165, 'P': -0.20122231253132059, 'S': -0.5312429421992386, 'R': -0.6554119320637697, 'T': -0.6094936679669809, 'W': 0.23026143230903176, 'V': 0.2871202431207486, 'Y': -0.07564848640843164}, '3': {'A': 0.16198353211768665, 'C': -0.4386138131799425, 'E': -0.2604814571391297, 'D': -0.19985683532269474, 'G': 0.0529219178604129, 'F': -0.13057111884002515, 'I': -0.1426984214827462, 'H': -0.08027612126186032, 'K': -0.3721098912563178, 'M': 0.07987412572826355, 'L': -0.2855026374811798, 'N': 0.1049110269436621, 'Q': 0.09620177051822744, 'P': -0.2388094440700682, 'S': -0.16302459009792497, 'R': 0.1537011911130942, 'T': -0.3488420916483041, 'W': 0.05099164150492174, 'V': -0.15801071393998858, 'Y': 0.023579560987233166}, '2': {'A': 0.16650246759399687, 'C': -0.20801863419752187, 'E': -0.4059948414078682, 'D': -0.46001138263644037, 'G': -0.24835415449640855, 'F': -0.15907698802383208, 'I': -0.061239312953503044, 'H': -0.05251146218577981, 'K': 0.032595426731507504, 'M': -0.041024289444466344, 'L': -0.19477070557802567, 'N': -0.31885215174360465, 'Q': 0.14749506490577807, 'P': -0.05454627452827596, 'S': -0.3955792866200281, 'R': -0.0003792694192773916, 'T': -0.19477070557802567, 'W': -0.00028898022292041497, 'V': 0.10682599341766161, 'Y': 0.042134549247951784}, '-1': {'A': 0.1211615375974315, 'C': -0.25629225638598785, 'E': -0.31885215174360465, 'D': -0.17232931018465938, 'G': -0.132797791411872, 'F': -0.1401870075460028, 'I': -0.31289267563397977, 'H': -0.18635037150121875, 'K': -0.2347601545913681, 'M': -0.03540520821295834, 'L': -0.13677569799628223, 'N': 0.011452258344512073, 'Q': 0.1049110269436621, 'P': -0.5036445073787825, 'S': -0.05351665665751784, 'R': -0.06104106677074481, 'T': 0.031172374339318874, 'W': 0.1332424124016022, 'V': -0.33700196992091686, 'Y': 0.14612442093387512}}, 'Q': {'1': {'A': -0.0005516170691693138, 'C': 0.0361054178680742, 'E': 0.08281001145512758, 'D': -0.11170468836822461, 'G': -0.3136681119524107, 'F': 0.10828565382933024, 'I': 0.2226378907140597, 'H': -0.1721519098092881, 'K': 0.13925628177500873, 'M': 0.020902760151239527, 'L': -0.054723643438335905, 'N': 0.0482845035692819, 'Q': 0.02482510984700806, 'P': -0.2236155091614033, 'S': -0.0665389176731197, 'R': 0.10738970058056503, 'T': 0.26439704078883175, 'W': -0.041024289444466344, 'V': 0.16403650131539463, 'Y': -0.08587036061162723}, '0': {'A': 0.3538271121266184, 'C': 0.34701231476842664, 'E': -0.6423329394303949, 'D': -0.03314870507177814, 'G': 0.031172374339318874, 'F': 0.22276428189493244, 'I': 0.31126163343901403, 'H': -0.22348068678967373, 'K': -0.5456521156541673, 'M': -0.1721519098092881, 'L': 0.409880131392116, 'N': -0.29260838064835465, 'Q': -0.17545335122238115, 'P': -0.523760045490597, 'S': 0.12728175444071552, 'R': -0.40595780624544614, 'T': -0.03563765463510488, 'W': -0.09210920213575155, 'V': 0.32224365896334717, 'Y': -0.09004559771401109}, '3': {'A': 0.14401939948007533, 'C': -0.19226024549901957, 'E': -0.14564668046062065, 'D': -0.06491779055684847, 'G': 0.04678369870602452, 'F': 0.014407518444930417, 'I': 0.1728070506579139, 'H': 0.1819844213184907, 'K': -0.24994682395560522, 'M': 0.14286743005234936, 'L': 0.06834278338113428, 'N': 0.13309795360019855, 'Q': 0.11890518070514469, 'P': -0.07140891965186372, 'S': -0.1357211131920874, 'R': -0.223705380645242, 'T': 0.045990282335188926, 'W': -0.11815227334529768, 'V': 0.26646427600072203, 'Y': 0.11740376623710612}, '2': {'A': -0.05454627452827596, 'C': 0.08101993043874281, 'E': -0.03733790582491988, 'D': 0.3264308277578687, 'G': 0.1782849573998065, 'F': -0.0462171033715044, 'I': 0.17749719087133436, 'H': -0.016877489124675737, 'K': -0.11170468836822461, 'M': -0.02080506978947837, 'L': -0.14042144894161218, 'N': -0.0850220586441858, 'Q': -0.03563765463510488, 'P': -0.31289267563397977, 'S': 0.09656523920532452, 'R': -0.1058661762579764, 'T': -0.0005297332997038793, 'W': 0.28746391298957114, 'V': 0.2012042452709678, 'Y': -0.06491779055684847}, '-1': {'A': -0.0005516170691693138, 'C': -0.0850220586441858, 'E': 0.010362303441616923, 'D': -0.0004164449543099343, 'G': 0.3057445539456944, 'F': 0.24076363619181815, 'I': -0.0004164449543099343, 'H': 0.14917285172217637, 'K': 0.120135289651333, 'M': -0.019296286838052523, 'L': 0.017374981830976077, 'N': -0.09845236620739732, 'Q': -0.1504394087215348, 'P': -0.3058607028091821, 'S': -0.18540830281803414, 'R': 0.03773524849617563, 'T': -0.00047905325800015846, 'W': 0.033587663273993214, 'V': 0.021417077387742893, 'Y': 0.026203576466038585}}, 'P': {'1': {'A': -0.2024424768421863, 'C': -0.1434379791161372, 'E': -0.07393395042116253, 'D': -0.25838072637126913, 'G': -0.2136958927963212, 'F': 0.026203576466038585, 'I': 0.1738236538450739, 'H': -0.03540520821295834, 'K': -0.2604814571391297, 'M': 0.10509828935502562, 'L': -0.21611917146365406, 'N': -0.1504394087215348, 'Q': -0.1877295326799738, 'P': -0.6032186513982728, 'S': 0.07945279516011615, 'R': -0.16302459009792497, 'T': 0.019604198069196103, 'W': -0.1721519098092881, 'V': -0.0806650228789752, 'Y': -0.05454627452827596}, '0': {'A': 0.08012813983475978, 'C': -0.03117007929182366, 'E': -0.6240615151251308, 'D': -0.1504394087215348, 'G': -0.07541118203672287, 'F': 0.4626735662783943, 'I': -0.012934421724606267, 'H': -0.22348068678967373, 'K': -0.5601455212351265, 'M': 0.14286743005234936, 'L': -0.06578613763463025, 'N': -0.2118388269669108, 'Q': -0.30757137011874663, 'P': -0.3948485880954323, 'S': -0.18069293332109226, 'R': -0.48600051391898247, 'T': -0.254832647632564, 'W': -0.08027612126186032, 'V': 0.20003397939726875, 'Y': -0.1401870075460028}, '3': {'A': -0.29863911469050275, 'C': -0.20801863419752187, 'E': -0.19162683424663274, 'D': -0.0005297332997038793, 'G': -0.08760128950305006, 'F': -0.16302459009792497, 'I': 0.1220307246084088, 'H': -0.00033713547546387673, 'K': -0.027863644804237187, 'M': -0.00028898022292041497, 'L': -0.0528541992108264, 'N': 0.05081424112955041, 'Q': -0.3835438693252751, 'P': -0.38188554712093126, 'S': -0.34892138540528395, 'R': -0.051798954987700555, 'T': 0.0529219178604129, 'W': 0.047661032012895364, 'V': -0.25800624174815734, 'Y': -0.07564848640843164}, '2': {'A': 0.18865208712510817, 'C': 0.11890518070514469, 'E': -0.1696381593749662, 'D': -0.18069293332109226, 'G': -0.0806650228789752, 'F': 0.07749687085358903, 'I': 0.21812737163379725, 'H': -0.27656726502984635, 'K': -0.10061319185668642, 'M': -0.02080506978947837, 'L': -0.41406301764946885, 'N': -0.41870339531621403, 'Q': -0.3799686749629039, 'P': -0.3291108290163377, 'S': -0.54912778107987, 'R': -0.13057111884002515, 'T': -0.023034685183090858, 'W': 0.16544406766927888, 'V': -0.039843028358720146, 'Y': -0.23776976323358762}, '-1': {'A': -0.3234359300393462, 'C': -0.22353254369918635, 'E': -0.054723643438335905, 'D': -0.11834486498741578, 'G': -0.1883884597269626, 'F': -0.08043170005851291, 'I': -0.026468184540542408, 'H': 0.01648140930117159, 'K': -0.32501997827670076, 'M': 0.05481168531566937, 'L': 0.06777506924326959, 'N': -0.17232931018465938, 'Q': -0.4437173378170606, 'P': -0.523760045490597, 'S': -0.29143541659772343, 'R': 0.1330016593248188, 'T': -0.22364921191435977, 'W': 0.21951128893955468, 'V': 0.019604198069196103, 'Y': -0.03314870507177814}}, 'S': {'1': {'A': -0.3738839272210969, 'C': -0.08863120021247048, 'E': -0.1746246328091063, 'D': 0.009885821488136153, 'G': -0.303886336370565, 'F': -0.06377741086985483, 'I': 0.08640869965401678, 'H': -0.06762526716165067, 'K': -0.032673792930659654, 'M': -0.10951318036668022, 'L': -0.15265578100939436, 'N': -0.05837635147421928, 'Q': -0.06762526716165067, 'P': 0.017374981830976077, 'S': -0.08529529347300402, 'R': 0.2871202431207486, 'T': -0.1899045374148236, 'W': -0.19226024549901957, 'V': -0.05111053495804582, 'Y': -0.25838072637126913}, '0': {'A': 0.3033989400671589, 'C': -0.00047905325800015846, 'E': -0.9956051848789365, 'D': -0.43507866328480554, 'G': -0.13540391965582502, 'F': 0.33260351682183603, 'I': 0.43412472455680007, 'H': -0.18540830281803414, 'K': -0.8334807204190274, 'M': -0.0004164449543099343, 'L': 0.3015670723806196, 'N': -0.4495311699292255, 'Q': -0.5601825550259961, 'P': -0.651247072707603, 'S': -0.2589671241923031, 'R': -0.5312429421992386, 'T': -0.46018875154650035, 'W': 0.08101993043874281, 'V': 0.37199025817444437, 'Y': 0.16650246759399687}, '3': {'A': -0.05111053495804582, 'C': -0.23607797303881597, 'E': -0.5085333967050113, 'D': -0.2793602379326892, 'G': -0.008254298857107854, 'F': 0.120135289651333, 'I': 0.10857697675955316, 'H': 0.03773524849617563, 'K': -0.4178349631352556, 'M': -0.13391066204379995, 'L': 0.1643278348842596, 'N': -0.3291108290163377, 'Q': -0.022087155102285882, 'P': -0.30757137011874663, 'S': -0.006990514378026544, 'R': -0.011856335839326434, 'T': -0.19477070557802567, 'W': -0.20666214201303812, 'V': -0.08074278505635524, 'Y': 0.03773524849617563}, '2': {'A': 0.053800549443283316, 'C': 0.08652541266560758, 'E': -0.22381770864311376, 'D': -0.18069293332109226, 'G': -0.18299571412285853, 'F': -0.011856335839326434, 'I': -0.011856335839326434, 'H': -0.07140891965186372, 'K': -0.1849144838494233, 'M': 0.23331319829887634, 'L': -0.05339564896061088, 'N': 0.13296462553394922, 'Q': -0.1383944682145305, 'P': -0.5506686521247108, 'S': -0.09436786003264781, 'R': -0.1037989273722989, 'T': -0.45268991379077045, 'W': 0.04473144289549307, 'V': 0.03792210609358828, 'Y': -0.07650389756974933}, '-1': {'A': -0.05738807371073652, 'C': 0.013544665047318516, 'E': -0.0006067620443017311, 'D': -0.28499794240640586, 'G': -0.021930560689654658, 'F': -0.08442781880453688, 'I': 0.19912782112666472, 'H': -0.015023864591996814, 'K': -0.377920249444857, 'M': 0.03138981606579299, 'L': -0.026727401878449505, 'N': -0.0665389176731197, 'Q': -0.05889855964221476, 'P': -0.42550550917070473, 'S': -0.05788873043655033, 'R': -0.022087155102285882, 'T': -0.20353935324501357, 'W': -0.2388094440700682, 'V': -0.36565068891372593, 'Y': 0.032595426731507504}}, 'R': {'1': {'A': -0.04941618247282091, 'C': -0.10214157655872966, 'E': 0.2421639174989413, 'D': -0.31893969544255674, 'G': -0.4060550206215846, 'F': 0.14917285172217637, 'I': 0.07009957662212596, 'H': -0.14942457154546435, 'K': 0.14612442093387512, 'M': 0.18211926186974337, 'L': 0.2007447860070754, 'N': 0.13309795360019855, 'Q': -0.18540830281803414, 'P': -0.3136681119524107, 'S': 0.02986495228153336, 'R': 0.02865961644863571, 'T': 0.010882360999787975, 'W': -0.00023341358832392131, 'V': 0.08952144547605843, 'Y': 0.12628703502302113}, '0': {'A': 0.2966292082624928, 'C': 0.37429502881634064, 'E': -0.28827198496520123, 'D': -0.43332875291240164, 'G': 0.04023208200683477, 'F': 0.1330454283005006, 'I': 0.252044417816676, 'H': -0.2880613418710583, 'K': -0.6936528411600954, 'M': 0.042427678305002804, 'L': 0.48025886112399546, 'N': -0.31885215174360465, 'Q': -0.3667163528020766, 'P': -0.3940128497636523, 'S': -0.0771255555014936, 'R': -0.3414884163016255, 'T': -0.2919185684313168, 'W': -0.09933899451158897, 'V': 0.3740907721057977, 'Y': 0.03773524849617563}, '3': {'A': 0.08315134287689946, 'C': -0.19457245939526738, 'E': 0.02865961644863571, 'D': -0.31289267563397977, 'G': 0.05443012566478827, 'F': 0.20022120674798694, 'I': 0.17462313914376837, 'H': 0.11740376623710612, 'K': -0.13057111884002515, 'M': 0.24404631146544942, 'L': 0.04503682002348958, 'N': 0.2108926487128971, 'Q': -0.2353805207841032, 'P': -0.03563765463510488, 'S': 0.010362303441616923, 'R': -0.21314239186499517, 'T': -0.07286159128632837, 'W': -0.14785415826827436, 'V': 0.14498365096903468, 'Y': 0.14917285172217637}, '2': {'A': 0.24177219769488273, 'C': 0.03138981606579299, 'E': 0.2870921599383607, 'D': 0.05081424112955041, 'G': 0.06160215777558196, 'F': -0.05454627452827596, 'I': 0.1049110269436621, 'H': 0.01648140930117159, 'K': -0.2960051426005382, 'M': -0.08027612126186032, 'L': 0.13785890841362775, 'N': -0.00047905325800015846, 'Q': 0.026203576466038585, 'P': -0.31289267563397977, 'S': 0.03711801277740814, 'R': -0.09796841922835163, 'T': -0.28430357051073285, 'W': -0.12803566643409606, 'V': -0.11355895136915477, 'Y': 0.20725037239326796}, '-1': {'A': 0.017374981830976077, 'C': -0.09570860042939484, 'E': 0.16802420318746955, 'D': -0.11834486498741578, 'G': -0.38841561911458056, 'F': 0.20382850566553634, 'I': -0.12415488567387888, 'H': 0.2159092200679478, 'K': -0.06104106677074481, 'M': 0.23852267059343474, 'L': -0.17657569357439337, 'N': 0.11285672745980956, 'Q': 0.12563315355515495, 'P': -0.05454627452827596, 'S': -0.011387240079477102, 'R': -0.1058661762579764, 'T': -0.011856335839326434, 'W': -0.060842781278644585, 'V': 0.15786766363616178, 'Y': 0.06406656329037762}}, 'T': {'1': {'A': 0.07810119652196042, 'C': -0.19831844146720165, 'E': -0.223787074985912, 'D': -0.2533208937443135, 'G': -0.2164179348415105, 'F': -0.051798954987700555, 'I': -0.1293996389335418, 'H': 0.1332424124016022, 'K': -0.23370464801885538, 'M': -0.11804526195918404, 'L': 0.01558083954062641, 'N': -0.17232931018465938, 'Q': 0.1944010775701948, 'P': -0.08060947476410976, 'S': -0.13677569799628223, 'R': 0.02482510984700806, 'T': 0.13290537432113372, 'W': -0.2400210404388855, 'V': 0.031063671203851135, 'Y': 0.09620177051822744}, '0': {'A': 0.08012813983475978, 'C': 0.287283651826711, 'E': -0.8656538596546647, 'D': -0.47309037526981507, 'G': -0.06578613763463025, 'F': 0.18181589619380453, 'I': 0.12766885714451978, 'H': -0.42234259723284023, 'K': -0.606687420639485, 'M': 0.1587508062279992, 'L': 0.49725313893181083, 'N': -0.2672096131352709, 'Q': -0.23607797303881597, 'P': -0.2960051426005382, 'S': -0.261171234487469, 'R': -0.4801028135615902, 'T': -0.3738839272210969, 'W': -0.10214157655872966, 'V': 0.3467012297705844, 'Y': -0.06116001919652312}, '3': {'A': -0.16767639986860502, 'C': -0.2118388269669108, 'E': -0.22372902969336894, 'D': -0.14033353985908215, 'G': 0.04341315433036175, 'F': 0.28718937431449915, 'I': 0.11719312314296325, 'H': -0.0693300069624154, 'K': 0.027544858663307328, 'M': 0.06870389126403104, 'L': -0.08338191900089911, 'N': -0.0771255555014936, 'Q': -0.14715509126104476, 'P': -0.09586179687349417, 'S': -0.13883536559154638, 'R': -0.11829493738243255, 'T': 0.08012813983475978, 'W': -0.05251146218577981, 'V': -0.1548007679330754, 'Y': -0.2236155091614033}, '2': {'A': 0.10857697675955316, 'C': -0.17974849599602696, 'E': -0.1516734742225646, 'D': -0.14033353985908215, 'G': 0.03444123170545289, 'F': -0.027863644804237187, 'I': 0.008321834519091789, 'H': 0.015379119279224885, 'K': -0.3088998689028399, 'M': 0.033587663273993214, 'L': -0.059276540221377745, 'N': 0.06908566543481462, 'Q': -0.11170468836822461, 'P': -0.35718060453888245, 'S': -0.2855026374811798, 'R': -0.17243573530581843, 'T': 0.10113260620412519, 'W': -0.00028898022292041497, 'V': 0.1618476038121066, 'Y': -0.21106403053796952}, '-1': {'A': -0.017762879399556373, 'C': -0.026468184540542408, 'E': 0.08281001145512758, 'D': 0.1329328833761994, 'G': 0.025549089225246777, 'F': -0.17822210694415463, 'I': -0.20353935324501357, 'H': -0.11075562450907554, 'K': 0.05882491122247745, 'M': 0.0361054178680742, 'L': -0.12543573156778046, 'N': -0.1320335414682985, 'Q': -0.0839883709833528, 'P': -0.3190564084541476, 'S': 0.009447658517888598, 'R': -0.026468184540542408, 'T': 0.09374391238066787, 'W': -0.20801863419752187, 'V': -0.36754300201457607, 'Y': -0.014250505811915054}}, 'W': {'1': {'A': -0.08027612126186032, 'C': -9.195731143748901e-05, 'E': -0.31885215174360465, 'D': 0.03901841822907014, 'G': -0.1965720626058697, 'F': 0.144468837689888, 'I': 0.22683929117313628, 'H': -0.06610861683839021, 'K': -0.00023341358832392131, 'M': 0.042427678305002804, 'L': 0.060245352397157476, 'N': 0.033587663273993214, 'Q': 0.06420138566210735, 'P': -0.1721519098092881, 'S': 0.31668839031786405, 'R': 0.23026143230903176, 'T': 0.18834307794019203, 'W': -0.06610861683839021, 'V': -0.1255795879083159, 'Y': 0.1512740515574429}, '0': {'A': 0.09201443788222789, 'C': 0.26557122961921237, 'E': -0.3433036333756177, 'D': -0.03314870507177814, 'G': 0.28734493697631713, 'F': -0.060842781278644585, 'I': 0.20233848152473138, 'H': -0.06610861683839021, 'K': -0.15443966005017873, 'M': 0.0, 'L': 0.07600374109565985, 'N': -0.27656726502984635, 'Q': -0.09210920213575155, 'P': -0.018001229982029694, 'S': 0.18722937620588426, 'R': -0.2400210404388855, 'T': 0.09812618441156437, 'W': 0.020902760151239527, 'V': 0.3212697357257741, 'Y': 0.05481168531566937}, '3': {'A': 0.042134549247951784, 'C': -0.00023341358832392131, 'E': -0.14942457154546435, 'D': 0.22683929117313628, 'G': 0.07600374109565985, 'F': 0.05923763788405813, 'I': 0.2159092200679478, 'H': 0.2229749693689368, 'K': -0.03800255428564765, 'M': 0.020902760151239527, 'L': 0.1108091901559145, 'N': -0.06610861683839021, 'Q': -0.08027612126186032, 'P': 0.23852267059343474, 'S': -0.07439695237664229, 'R': -0.00028898022292041497, 'T': -0.15443966005017873, 'W': 0.04647184646475802, 'V': -0.09210920213575155, 'Y': -0.09933899451158897}, '2': {'A': 0.36252622427009107, 'C': -0.041024289444466344, 'E': 0.015379119279224885, 'D': -0.16470147191634632, 'G': -0.1721519098092881, 'F': -0.18249013873922756, 'I': 0.033587663273993214, 'H': 0.06442613001635146, 'K': -0.07439695237664229, 'M': -0.022585246973278322, 'L': 0.06420138566210735, 'N': 0.2545333673800028, 'Q': -0.019296286838052523, 'P': -0.018001229982029694, 'S': 0.14164455225517752, 'R': -0.20666214201303812, 'T': -0.10951318036668022, 'W': 0.042427678305002804, 'V': 0.2690570872138264, 'Y': 0.1224703859785391}, '-1': {'A': 0.0361054178680742, 'C': -0.04883833333956687, 'E': -0.20801863419752187, 'D': -0.1895558880402166, 'G': -0.06104106677074481, 'F': 0.042427678305002804, 'I': -0.25916328679891787, 'H': -0.11789542677760308, 'K': -0.08587036061162723, 'M': 0.03901841822907014, 'L': 0.287283651826711, 'N': -0.02080506978947837, 'Q': 0.09330789854861363, 'P': -0.018001229982029694, 'S': 0.03138981606579299, 'R': 0.09330789854861363, 'T': 0.09620177051822744, 'W': 0.2229749693689368, 'V': 0.1819844213184907, 'Y': 0.26803057300635535}}, 'V': {'1': {'A': 0.1725338158290958, 'C': 0.11455133919295993, 'E': -0.16097936614006175, 'D': 0.10857697675955316, 'G': 0.005512807291043163, 'F': 0.09789373798941774, 'I': 0.16802420318746955, 'H': 0.1714709875073819, 'K': 0.08636785331792753, 'M': -0.06491779055684847, 'L': -0.08298319306405824, 'N': 0.19293807680668684, 'Q': 0.22724300116400975, 'P': -0.012934421724606267, 'S': 0.0722354451224195, 'R': 0.2870793951161679, 'T': 0.4473652159605069, 'W': 0.033587663273993214, 'V': 0.3932417479307933, 'Y': 0.2012042452709678}, '0': {'A': 0.3776204710815399, 'C': 0.287283651826711, 'E': -0.8916384410514954, 'D': -0.44689386467272113, 'G': 0.3015670723806196, 'F': 0.33422565060756315, 'I': 0.6169961043800978, 'H': -0.11075562450907554, 'K': -0.821587314114132, 'M': 0.23331319829887634, 'L': 0.5320430156577252, 'N': -0.5152107348969911, 'Q': -0.3190564084541476, 'P': -0.1649057286268893, 'S': 0.2007447860070754, 'R': -0.4860745828722741, 'T': 0.12342299715173984, 'W': 0.22276428189493244, 'V': 0.6234127610013062, 'Y': -0.13057111884002515}, '3': {'A': 0.3467012297705844, 'C': -0.06104106677074481, 'E': 0.22396665291773418, 'D': 0.05246630164224618, 'G': 0.32085137106063905, 'F': -0.04931989746913595, 'I': 0.21812737163379725, 'H': 0.21951128893955468, 'K': 0.019604198069196103, 'M': -0.04458369868462704, 'L': -0.048209870434106204, 'N': 0.3318924875154937, 'Q': 0.23715366128529228, 'P': -0.05138309122490072, 'S': 0.3019006294467316, 'R': 0.1707049535167963, 'T': 0.10795415967164157, 'W': 0.14164455225517752, 'V': -0.07796861646194499, 'Y': -0.08053540581081822}, '2': {'A': 0.271238498059756, 'C': 0.34855175739745314, 'E': 0.10643862898991367, 'D': -0.11433626063281982, 'G': 0.21393057561506673, 'F': -0.08863120021247048, 'I': 0.18580564548928985, 'H': 0.060245352397157476, 'K': 0.16706325080634843, 'M': -0.15997833276534915, 'L': 0.2364034314671253, 'N': 0.02865961644863571, 'Q': 0.18175972746292238, 'P': 0.01558083954062641, 'S': 0.20697384761661428, 'R': 0.2757017595589888, 'T': 0.008669175852614626, 'W': -0.1895558880402166, 'V': 0.3346277454857107, 'Y': 0.09960440529898235}, '-1': {'A': -0.01620426391878409, 'C': 0.02482510984700806, 'E': -0.18299571412285853, 'D': 0.009043370723177622, 'G': 0.059450640900928005, 'F': 0.2658191956253369, 'I': 0.33446577115780557, 'H': -0.31187773538730956, 'K': -0.19129730176894824, 'M': -0.03540520821295834, 'L': 0.3904566987222361, 'N': 0.08652541266560758, 'Q': 0.22930572097756158, 'P': -0.14715509126104476, 'S': 0.024652290822659826, 'R': 0.11824266268816963, 'T': 0.3314290449749016, 'W': 0.0867355304198718, 'V': 0.3849486813196707, 'Y': 0.37105789583233306}}, 'Y': {'1': {'A': 0.2757017595589888, 'C': 0.16963681049259696, 'E': 0.023579560987233166, 'D': -0.08863120021247048, 'G': -0.11829493738243255, 'F': 0.16544406766927888, 'I': 0.13309795360019855, 'H': 0.14286743005234936, 'K': 0.24467296931882085, 'M': -0.1078164467791081, 'L': 0.16198353211768665, 'N': -0.09004559771401109, 'Q': 0.16544406766927888, 'P': 0.013544665047318516, 'S': -0.0665389176731197, 'R': 0.09960440529898235, 'T': 0.045990282335188926, 'W': 0.16963681049259696, 'V': -0.014250505811915054, 'Y': 0.14917285172217637}, '0': {'A': 0.39714203795940717, 'C': 0.6151813788738606, 'E': -0.288187733051931, 'D': -0.2756025516755407, 'G': 0.1220307246084088, 'F': 0.2873128347628667, 'I': 0.37063861621998784, 'H': -0.12803566643409606, 'K': -0.5203401299020314, 'M': -0.041024289444466344, 'L': 0.43579768219389226, 'N': -0.11815227334529768, 'Q': -0.36333055886021265, 'P': -0.1255795879083159, 'S': -0.14564668046062065, 'R': -0.5456521156541673, 'T': 0.03773524849617563, 'W': -0.02080506978947837, 'V': 0.3280545782578719, 'Y': 0.17692644794270546}, '3': {'A': -0.05837635147421928, 'C': 0.042427678305002804, 'E': 0.1268275206505524, 'D': -0.014250505811915054, 'G': 0.0736152740164402, 'F': -0.15997833276534915, 'I': -0.09570860042939484, 'H': -0.03540520821295834, 'K': -0.32501997827670076, 'M': -0.02080506978947837, 'L': 0.19293807680668684, 'N': 0.1406801776348356, 'Q': 0.11740376623710612, 'P': 0.17692644794270546, 'S': 0.04390014550166457, 'R': 0.2722366277470303, 'T': 0.1905761835047091, 'W': 0.1155301626424929, 'V': 0.40148974629391226, 'Y': -0.0491594018583462}, '2': {'A': 0.18580564548928985, 'C': 0.020902760151239527, 'E': -0.20801863419752187, 'D': 0.21421536050946963, 'G': 0.022448588517996443, 'F': 0.18722937620588426, 'I': 0.03415016060780168, 'H': 0.11312639038279206, 'K': 0.053617732556111686, 'M': -0.00016858194527292897, 'L': -0.1037989273722989, 'N': 0.013544665047318516, 'Q': 0.18722937620588426, 'P': -0.0850220586441858, 'S': 0.04198801693487251, 'R': 0.12563315355515495, 'T': -0.01355804589137485, 'W': 0.017742658932920215, 'V': 0.45776665977584213, 'Y': 0.04473144289549307}, '-1': {'A': 0.2463881200843322, 'C': 0.09201443788222789, 'E': -0.0850220586441858, 'D': 0.07600374109565985, 'G': 0.012079520776240152, 'F': 0.11890518070514469, 'I': 0.13309795360019855, 'H': 0.07987412572826355, 'K': 0.014407518444930417, 'M': 0.10509828935502562, 'L': 0.10682599341766161, 'N': -0.05760790255411277, 'Q': -0.03117007929182366, 'P': -0.32587188914879206, 'S': 0.021417077387742893, 'R': 0.0736152740164402, 'T': 0.1728070506579139, 'W': 0.10509828935502562, 'V': 0.12728175444071552, 'Y': 0.3562415049144083}}}}
