# Supplementary material for: SEPIa, a knowledge-driven algorithm for predicting conformational B-cell epitopes from the amino acid sequence
Source: BMC Bioinformatics. 2017 Feb 10;18:95. doi: 10.1186/s12859-017-1528-9 (PMC5301386; doi:10.1186/s12859-017-1528-9)
Supplement: Additional file 3: — Values of the solvent accessibility energy-like feature F11. (ZIP 129 kb) [file 12859_2017_1528_MOESM3_ESM.zip › Feature_11/PairPotS]

{'1': {'A': {'3': {'A': -0.06668357697796261, 'C': -0.007311396744295049, 'E': -0.015463810475362536, 'D': -0.07809961585390945, 'G': -0.03959176696971447, 'F': -0.1063482821236648, 'I': -0.031616616098754456, 'H': -0.040619658664527186, 'K': 0.02647992316446732, 'M': -0.04674350828961953, 'L': 0.009966412461972668, 'N': 0.00026841357416162423, 'Q': 0.09078024743638186, 'P': 0.04143863318218297, 'S': -0.02888134523510797, 'R': -0.04527390539775997, 'T': 0.032023773191333114, 'W': -0.04674350828961953, 'V': -0.006178787745541961, 'Y': -0.09737966058049256}, '2': {'A': -0.12752985237179743, 'C': 0.0002284466904203086, 'E': 0.1572538871729992, 'D': 0.05253986407120487, 'G': -0.0807443559471212, 'F': -0.04748708766775922, 'I': -0.04208419896238883, 'H': -0.07980923959058926, 'K': -0.09306148166455606, 'M': -0.029352537129028994, 'L': -0.04051847538216768, 'N': 0.05739646027335179, 'Q': 0.04904309038658274, 'P': 0.03923151585421884, 'S': -0.041673155165513114, 'R': 0.00789035277855463, 'T': 0.08852809698710579, 'W': 0.017030032993377745, 'V': -0.07290583712640823, 'Y': -0.11416426164548509}}, 'C': {'3': {'A': 0.00595817473521116, 'C': -0.03333369826931673, 'E': 0.009868176024252363, 'D': 0.06920966147049751, 'G': 0.01932057970067493, 'F': 0.09171963454535437, 'I': 0.13372038639384948, 'H': 0.03486408750028433, 'K': 0.15325620399684334, 'M': 0.0, 'L': 0.0002460895322591096, 'N': 0.03530810979481612, 'Q': 0.17118071282063616, 'P': -0.006676239286128471, 'S': 0.05288982301768103, 'R': -0.036150854187328794, 'T': -0.09888093067153628, 'W': -0.016413212613885828, 'V': 0.030468256705683622, 'Y': -0.06576424280652808}, '2': {'A': -0.01981966248074554, 'C': -0.02884301543966926, 'E': 0.11146368154362744, 'D': 0.009868176024252363, 'G': 0.055269749155721935, 'F': -0.17993717246119212, 'I': 0.011118064301517109, 'H': -0.058058936151281146, 'K': 0.0896467751114298, 'M': 0.06075107692855128, 'L': 0.0002284466904203086, 'N': 0.13376720151561056, 'Q': -0.009003180306772557, 'P': 0.16563268208935192, 'S': -0.04736924000583123, 'R': -0.016871518682303646, 'T': 0.06297852802926864, 'W': 0.06075107692855128, 'V': 0.03576266236792969, 'Y': 0.021247134183101805}}, 'E': {'3': {'A': 0.08869151803272855, 'C': 0.13374818260806876, 'E': 0.011543490874232834, 'D': 0.10364881258149829, 'G': -0.006727498042975837, 'F': 0.11861067839214479, 'I': 0.06038147484014861, 'H': -0.02621332485526415, 'K': 0.03254281684750848, 'M': 0.017030032993377745, 'L': 0.0126343826834428, 'N': -0.043639715448038255, 'Q': -0.133278466407372, 'P': 0.00025880898342334744, 'S': 0.01400526768865473, 'R': 0.08420952636190332, 'T': -0.04311415860191009, 'W': 0.10761841218986647, 'V': 0.06663049004233336, 'Y': -0.02157885999879453}, '2': {'A': -0.017161885645687238, 'C': 0.12337688896206932, 'E': 0.09473261073206873, 'D': 0.012652558137264165, 'G': 0.04341594044033137, 'F': 0.06316346646161371, 'I': -0.06034406112775928, 'H': 0.1080554378949765, 'K': -0.045522629776363774, 'M': 0.10761841218986647, 'L': -0.025347877495953047, 'N': -0.008158307957189043, 'Q': -0.0061384830790846764, 'P': 0.07988033714372723, 'S': -0.04208419896238883, 'R': -0.04418783811034688, 'T': 0.14109326141264986, 'W': 0.00020233585572801074, 'V': 0.10218487198687908, 'Y': 0.10251231720336544}}, 'D': {'3': {'A': 0.10381660162292426, 'C': 0.17118071282063616, 'E': 0.03135682696558112, 'D': 0.00025880898342334744, 'G': 0.04719525261031418, 'F': -0.047218636668859996, 'I': 0.10344816069571776, 'H': 0.03942304900900927, 'K': 0.1265661100542725, 'M': 0.024270274752222612, 'L': 0.0755079677303641, 'N': 0.11803596187353413, 'Q': 0.11146368154362744, 'P': 0.12144003491141031, 'S': -0.14029999599190235, 'R': 0.05926104994099149, 'T': 0.11803596187353413, 'W': 0.018902104984847186, 'V': 0.005001448139723455, 'Y': 0.0986842763716979}, '2': {'A': 0.09317129766313942, 'C': 0.14976018066138394, 'E': 0.08224303422126994, 'D': 0.03884585281909903, 'G': 0.009833166945582452, 'F': 0.017030032993377745, 'I': -0.004618549768743804, 'H': 0.10128984185663822, 'K': 0.08920629499991964, 'M': 0.028315398400279326, 'L': 0.033298270687487336, 'N': 0.019179324905205165, 'Q': 0.11562226151469049, 'P': 0.10344816069571776, 'S': 0.12128639914005976, 'R': 0.05814187898896626, 'T': 0.12574275856778286, 'W': 0.07931585007111805, 'V': 0.00026841357416162423, 'Y': -0.07278289711550703}}, 'G': {'3': {'A': 0.025295855322801864, 'C': 0.10344816069571776, 'E': 0.19890704251307792, 'D': 0.09329873712449475, 'G': -0.035634442329176626, 'F': 0.016701435522195635, 'I': -0.042644484028358395, 'H': -0.01981966248074554, 'K': 0.1539578148401554, 'M': 0.055269749155721935, 'L': 0.03632256054073333, 'N': 0.07988033714372723, 'Q': 0.13378103367556704, 'P': 0.08188127008748675, 'S': 0.016386922071787612, 'R': 0.039842347883390423, 'T': 0.02422333051716721, 'W': 0.10199948429348842, 'V': -0.014750971109610158, 'Y': -0.05659341063294586}, '2': {'A': -0.08641697357712473, 'C': 0.04904309038658274, 'E': 0.07686706400258907, 'D': 0.11927422352775528, 'G': 0.009833166945582452, 'F': -0.0646593924787422, 'I': -0.1593481909625968, 'H': 0.09260176682143549, 'K': 0.16280949380331386, 'M': 0.008877994956005967, 'L': 0.006487318927335545, 'N': 0.09598541677974627, 'Q': 0.042823538879282835, 'P': 0.07906283248240141, 'S': 0.05468942074521321, 'R': 0.08494245987426936, 'T': 0.19959299052865836, 'W': -0.15718590863891385, 'V': 0.04408952891332326, 'Y': 0.025084620381321216}}, 'F': {'3': {'A': -0.0646593924787422, 'C': 0.030657371053738277, 'E': -0.08431129849580397, 'D': -0.03949068759846974, 'G': -0.10150761943318957, 'F': -0.058058936151281146, 'I': 0.06316346646161371, 'H': -0.021312480235694237, 'K': 0.12785407371428992, 'M': 0.014950978487156824, 'L': -0.05659341063294586, 'N': 0.05814187898896626, 'Q': 0.021247134183101805, 'P': 0.043871937495576635, 'S': -0.10736225061820384, 'R': -0.10510758944067564, 'T': 0.01550094021373575, 'W': -0.02884301543966926, 'V': -0.177422368254029, 'Y': 0.030657371053738277}, '2': {'A': -0.29435831173790933, 'C': -0.2835896436182504, 'E': 0.06829570114439855, 'D': 0.04162745406223726, 'G': -0.044623884382442934, 'F': -0.09888093067153628, 'I': -0.1680930769198319, 'H': 0.011118064301517109, 'K': 0.051529103278638404, 'M': 0.00012645511211648649, 'L': -0.07836256663043757, 'N': 0.11679526919054509, 'Q': -0.02157885999879453, 'P': -0.03949068759846974, 'S': -0.036765348998265245, 'R': 0.06297852802926864, 'T': 0.04739098198414733, 'W': -0.016413212613885828, 'V': -0.005677318910232762, 'Y': 0.00021678998354620314}}, 'I': {'3': {'A': -0.003328098564576984, 'C': 0.08397614817797415, 'E': -0.1351263041836404, 'D': 0.016701435522195635, 'G': -0.19707252790356472, 'F': -0.13792189179039693, 'I': -0.26443374524365876, 'H': -0.07017453164928407, 'K': -0.024421177064923503, 'M': -0.06441206602545474, 'L': -0.16255641745254648, 'N': -0.1063482821236648, 'Q': -0.06187580719598639, 'P': 0.14443489157993528, 'S': -0.05001440212520044, 'R': 0.1400148685923094, 'T': -0.06187580719598639, 'W': -0.09717600045614674, 'V': 0.0002759226820838121, 'Y': -0.12545719847217726}, '2': {'A': -0.21449474095501755, 'C': -0.04633607563968809, 'E': -0.07347016730177176, 'D': 0.0986842763716979, 'G': -0.16468652105472117, 'F': -0.16907139405963614, 'I': -0.22842102251078944, 'H': 0.10731806776925852, 'K': 0.017853178499961347, 'M': 0.014950978487156824, 'L': -0.04114972632142686, 'N': -0.023271688426770694, 'Q': -0.027152884655855417, 'P': 0.08920629499991964, 'S': -0.0274885201735567, 'R': -0.18799887570418747, 'T': 0.10647131335491905, 'W': -0.013640881112471914, 'V': -0.10892019731520793, 'Y': -0.07389118217017575}}, 'H': {'3': {'A': 0.0002284466904203086, 'C': 0.11353102116273106, 'E': 0.09260176682143549, 'D': -0.05646432698522574, 'G': 0.008074194152345367, 'F': 0.03942304900900927, 'I': -0.07985371390420959, 'H': 0.16269745901016908, 'K': -0.011655928134608619, 'M': 0.04260359699193001, 'L': -0.017031343489487503, 'N': 0.04981985581636855, 'Q': -0.11311189532345708, 'P': 0.03486408750028433, 'S': 0.018902104984847186, 'R': 0.10128984185663822, 'T': -0.013640881112471914, 'W': 0.00012645511211648649, 'V': 0.09635733535105381, 'Y': -0.11173938669159111}, '2': {'A': -0.07017453164928407, 'C': -0.11173938669159111, 'E': 0.07079029038711554, 'D': 0.03942304900900927, 'G': 0.07969998024533469, 'F': 0.11353102116273106, 'I': -0.040619658664527186, 'H': 0.10731806776925852, 'K': 0.030657371053738277, 'M': 0.034006203041380356, 'L': 0.019179324905205165, 'N': -0.1464195341966707, 'Q': 0.09036106896699214, 'P': 0.07434144023666915, 'S': 0.06869881596878016, 'R': 0.03486408750028433, 'T': -0.04674350828961953, 'W': -0.045673643329278056, 'V': -0.04197460523181231, 'Y': -0.038548036296898916}}, 'K': {'3': {'A': -0.10510758944067564, 'C': 0.06920966147049751, 'E': 0.07269649914493602, 'D': 0.02177012968145053, 'G': 0.10059217288946637, 'F': -0.18799887570418747, 'I': -0.05816526304751207, 'H': 0.030657371053738277, 'K': 0.06038147484014861, 'M': 0.10128984185663822, 'L': 0.01692044329362781, 'N': 0.08122503644468701, 'Q': 0.01550094021373575, 'P': 0.10680066451645748, 'S': 0.049259161529105006, 'R': 0.03884585281909903, 'T': 0.08869151803272855, 'W': 0.04042634015780373, 'V': -0.003328098564576984, 'Y': -0.18064355462848186}, '2': {'A': -0.05283073066416435, 'C': 0.05288982301768103, 'E': -0.10980553310058232, 'D': -0.008158307957189043, 'G': -0.039816124379315504, 'F': 0.01550094021373575, 'I': 0.06372455456152477, 'H': 0.11353102116273106, 'K': -0.06367117382983023, 'M': -0.045673643329278056, 'L': 0.09621209609805674, 'N': 0.0055984467257195174, 'Q': 0.11146368154362744, 'P': 0.0725735877967767, 'S': 0.12399882805334976, 'R': -0.09717600045614674, 'T': 0.053385747996032296, 'W': 0.16269745901016908, 'V': -0.0036764796396379857, 'Y': 0.06770008977895603}}, 'M': {'3': {'A': -0.1365231282243013, 'C': 0.014950978487156824, 'E': 0.05367767872031304, 'D': 0.061535422260083565, 'G': -0.021312480235694237, 'F': 0.024270274752222612, 'I': -0.060446092304040605, 'H': 0.10874993034012029, 'K': -0.038548036296898916, 'M': 0.06075107692855128, 'L': -0.11228425844142094, 'N': -0.11106589967908706, 'Q': 0.00015973543113728778, 'P': 0.051453029818687754, 'S': -0.08317927308332307, 'R': -0.011655928134608619, 'T': 0.0127452580906517, 'W': 0.034006203041380356, 'V': -0.07985371390420959, 'Y': 0.00015973543113728778}, '2': {'A': 0.009868176024252363, 'C': -0.15951405625455917, 'E': -0.17161444803557133, 'D': 0.1080554378949765, 'G': 0.062069128703356936, 'F': -0.08946763725610407, 'I': -0.08946763725610407, 'H': 0.034006203041380356, 'K': -0.038548036296898916, 'M': 7.78166381010324e-05, 'L': -0.06646292780825194, 'N': 0.04463570256603867, 'Q': -0.016413212613885828, 'P': 0.1002431939881199, 'S': 0.10128984185663822, 'R': -0.11273414606807994, 'T': 0.062069128703356936, 'W': -0.020557352002992035, 'V': -0.09512623980912008, 'Y': 0.0127452580906517}}, 'L': {'3': {'A': -0.06899335715477269, 'C': 0.04450270623842291, 'E': 0.07113235671245573, 'D': -0.036194991794178906, 'G': 0.034205569278925374, 'F': -0.0673844451718866, 'I': 0.02845994072332615, 'H': -0.15390103877621394, 'K': 0.06885639819737217, 'M': -0.12492509652060292, 'L': -0.04936407877615077, 'N': -0.042644484028358395, 'Q': -0.037778295489627675, 'P': 0.06112912279899139, 'S': 0.045416170725653224, 'R': -0.022771971462038222, 'T': 0.01336494935147556, 'W': 0.03530810979481612, 'V': -0.008486915590360964, 'Y': -0.05646432698522574}, '2': {'A': -0.1047736416304776, 'C': 0.03282407100467637, 'E': 0.028473081970562027, 'D': -0.03305446563830482, 'G': -0.0494570080088281, 'F': -0.03346483268807254, 'I': -0.0808817762372457, 'H': 0.00025292621715064544, 'K': 0.06645916226590431, 'M': -0.12763103565415698, 'L': -0.0016249566920236004, 'N': 0.0052819930851416095, 'Q': 0.02524527387947913, 'P': 0.14624297637970962, 'S': -0.005119283149175895, 'R': 0.035109890913678186, 'T': 0.042854963098210325, 'W': -0.12678621596315598, 'V': -0.057646166447851636, 'Y': 0.012232164957735468}}, 'N': {'3': {'A': -0.1365231282243013, 'C': -0.011655928134608619, 'E': 0.13379154624509604, 'D': 0.07820763100197088, 'G': -0.011038102319339948, 'F': 0.06274880367175432, 'I': -0.14674200295280046, 'H': 0.061535422260083565, 'K': 0.1498068088477166, 'M': 0.06075107692855128, 'L': -0.05326745998425228, 'N': 0.12699779517140303, 'Q': 0.06316346646161371, 'P': 0.08364553339953809, 'S': 0.07374389955907185, 'R': -0.047218636668859996, 'T': 0.08163715326052931, 'W': -0.024519889417209353, 'V': 0.0002639244604869878, 'Y': 0.0002284466904203086}, '2': {'A': -0.04056184089968166, 'C': 0.018902104984847186, 'E': 0.1215893036946876, 'D': 0.0002460895322591096, 'G': 0.08587176736205977, 'F': 0.03884585281909903, 'I': 0.11803596187353413, 'H': 0.061535422260083565, 'K': -0.03182207465595049, 'M': 0.011118064301517109, 'L': 0.15385476971257597, 'N': -0.07978529106395461, 'Q': 0.11146368154362744, 'P': 0.11988567175742633, 'S': -0.05326745998425228, 'R': 0.03197714500500062, 'T': 0.11861067839214479, 'W': -0.09512623980912008, 'V': -0.09737966058049256, 'Y': 0.0002460895322591096}}, 'Q': {'3': {'A': 0.016701435522195635, 'C': 0.07556936945467821, 'E': 0.026914336614420404, 'D': -0.09717600045614674, 'G': 0.025084620381321216, 'F': -0.11311189532345708, 'I': -0.17008939183621913, 'H': 0.07716337699185626, 'K': 0.008074194152345367, 'M': 0.09449967324056817, 'L': -0.16032946757280023, 'N': -0.2579906675670344, 'Q': 0.04904309038658274, 'P': 0.07698827234057648, 'S': 0.0002639244604869878, 'R': 0.013153045886952344, 'T': -0.17435380124051375, 'W': 0.011118064301517109, 'V': -0.11451954068140836, 'Y': 0.07434144023666915}, '2': {'A': -0.13949801791467167, 'C': 0.09427118754765917, 'E': -0.04748708766775922, 'D': -0.23121660487034065, 'G': -0.12792939248392515, 'F': -0.08833048266444858, 'I': 0.03197714500500062, 'H': -0.16934583038195197, 'K': -0.03949068759846974, 'M': 0.0127452580906517, 'L': 0.11129515529377994, 'N': -0.006676239286128471, 'Q': -0.03949068759846974, 'P': -0.1035545557822607, 'S': 0.05814187898896626, 'R': -0.13423001365848983, 'T': -0.027152884655855417, 'W': 0.10128984185663822, 'V': -0.015907758495244013, 'Y': -0.01394239709257355}}, 'P': {'3': {'A': -0.037778295489627675, 'C': 0.11234021279770262, 'E': 0.1122469784933212, 'D': 0.0914999864848312, 'G': -0.009930040264961316, 'F': -0.02157885999879453, 'I': 0.030468256705683622, 'H': 0.00020233585572801074, 'K': 0.11025970419775181, 'M': 0.00015973543113728778, 'L': 0.14364823511722044, 'N': 0.06770008977895603, 'Q': 0.05926104994099149, 'P': 0.0872764777399867, 'S': 0.05155953428310064, 'R': 0.06316346646161371, 'T': 0.06364381723451741, 'W': 0.09171963454535437, 'V': 0.03254281684750848, 'Y': 0.008074194152345367}, '2': {'A': 0.05827416390527987, 'C': 0.04277954663168733, 'E': 0.022928230143095057, 'D': 0.18431452638956508, 'G': 0.07269649914493602, 'F': 0.1679426895856934, 'I': -0.012822440516308422, 'H': 0.0698780842070194, 'K': 0.04572118306018075, 'M': -0.09261525756717465, 'L': -0.0030353646380737033, 'N': 0.05288982301768103, 'Q': 0.030468256705683622, 'P': 0.142946240132374, 'S': 0.13790333250533482, 'R': 0.01143475353271867, 'T': 0.00025292621715064544, 'W': -0.029352537129028994, 'V': 0.00957659596424164, 'Y': 0.1242626206426734}}, 'S': {'3': {'A': -0.09429987677030369, 'C': 0.026914336614420404, 'E': -0.04777986113541083, 'D': 0.00027909464978407883, 'G': -0.0630473332661993, 'F': -0.0340276205440386, 'I': -0.031616616098754456, 'H': -0.047218636668859996, 'K': 0.00026841357416162423, 'M': 0.03197714500500062, 'L': -0.08893501859182784, 'N': 0.048589035398470766, 'Q': 0.09416342939526763, 'P': 0.08989670518246375, 'S': -0.019616066119976832, 'R': -0.05030874911090705, 'T': 0.034444075743964284, 'W': -0.010164623466516889, 'V': -0.07514914329603657, 'Y': 0.08364553339953809}, '2': {'A': -0.146136208278747, 'C': -0.17161444803557133, 'E': -0.04758181787570685, 'D': -0.13585625164249607, 'G': 0.000298919675866784, 'F': 0.07988033714372723, 'I': -0.1522545485748084, 'H': 0.09768635284203263, 'K': 0.05743897452862418, 'M': 0.018902104984847186, 'L': 0.04634586829413588, 'N': -0.02988258004302442, 'Q': 0.05743897452862418, 'P': 0.034180646325465434, 'S': -0.09501126012845823, 'R': 0.05253986407120487, 'T': 0.09515254513402108, 'W': -0.08833048266444858, 'V': -0.04573525808974321, 'Y': 0.10669456359708834}}, 'R': {'3': {'A': -0.05283073066416435, 'C': 0.11234021279770262, 'E': 0.01932057970067493, 'D': 0.04162745406223726, 'G': -0.1008237321413884, 'F': 0.006848584601415689, 'I': -0.20102204832267503, 'H': -0.07389118217017575, 'K': 0.024945538807522195, 'M': -0.034986668445571134, 'L': -0.12975701311208296, 'N': -0.3396449109453546, 'Q': -0.1562079732570922, 'P': -0.13242902454937672, 'S': -0.08629658078301104, 'R': -0.24954555850082102, 'T': -0.04748708766775922, 'W': -0.21039829322355816, 'V': -0.1431803158337575, 'Y': -0.13423001365848983}, '2': {'A': -0.10953158434465217, 'C': -0.11343356921395727, 'E': -0.10820643969214169, 'D': -0.053800981374725686, 'G': -0.11554726903234512, 'F': -0.12445927494251188, 'I': -0.011038102319339948, 'H': -0.06576424280652808, 'K': -0.13792189179039693, 'M': 0.027364463864102243, 'L': -0.1732550963682609, 'N': -0.09368761627575818, 'Q': -0.008073053556130902, 'P': -0.10437705050880865, 'S': -0.14554089664944203, 'R': -0.02506488176713917, 'T': -0.06035952106607785, 'W': -0.07079929495242063, 'V': -0.1431803158337575, 'Y': -0.034847116252824696}}, 'T': {'3': {'A': -0.0038767438139463753, 'C': -0.05196283849357368, 'E': -0.05463000420277944, 'D': -0.047218636668859996, 'G': -0.08636819548475133, 'F': -0.05104036817039988, 'I': 0.014799536088357873, 'H': -0.029352537129028994, 'K': 0.10344816069571776, 'M': -0.021312480235694237, 'L': -0.0944293453910857, 'N': -0.03554000143511352, 'Q': -0.043639715448038255, 'P': -0.011038102319339948, 'S': -0.2516103383955885, 'R': 0.00025880898342334744, 'T': -0.024756457382155005, 'W': 0.018902104984847186, 'V': -0.049800643849957645, 'Y': 0.00025880898342334744}, '2': {'A': -0.17248572838251372, 'C': -0.31820409006749023, 'E': 0.07874002901565694, 'D': -0.15076605411093771, 'G': -0.08106109296117572, 'F': -0.0340276205440386, 'I': -0.12925984888997408, 'H': -0.07706592504308235, 'K': 0.11493711162206795, 'M': 0.15780166737674522, 'L': -0.02803094456863849, 'N': -0.042929933965825805, 'Q': 0.11754594662949505, 'P': 0.032023773191333114, 'S': -0.1431803158337575, 'R': -0.03949068759846974, 'T': 0.05155953428310064, 'W': 0.06920966147049751, 'V': -0.1773887517828514, 'Y': 0.06297852802926864}}, 'W': {'3': {'A': 0.09036106896699214, 'C': 0.034006203041380356, 'E': 0.15705244346566438, 'D': 0.018902104984847186, 'G': 0.00020233585572801074, 'F': -0.013640881112471914, 'I': -0.17920503595380066, 'H': -0.23955676392809558, 'K': 0.04463570256603867, 'M': 0.0, 'L': -0.009003180306772557, 'N': -0.11228425844142094, 'Q': -0.03333369826931673, 'P': -0.07985371390420959, 'S': -0.08596422144290089, 'R': 0.04760850400709945, 'T': -0.11228425844142094, 'W': 0.048125308523685344, 'V': 0.10128984185663822, 'Y': 0.061535422260083565}, '2': {'A': -0.12988040507503557, 'C': -0.044407779997699716, 'E': 0.16451984127482247, 'D': 0.021247134183101805, 'G': -0.2148829329265253, 'F': -0.10909464059929305, 'I': 0.05367767872031304, 'H': 0.018110471271040318, 'K': 0.04760850400709945, 'M': -0.02884301543966926, 'L': 0.04981985581636855, 'N': 0.07210939232710548, 'Q': 0.09171963454535437, 'P': 0.05367767872031304, 'S': -0.058058936151281146, 'R': 0.04042634015780373, 'T': 0.04535390336341688, 'W': 0.00012645511211648649, 'V': 0.03942304900900927, 'Y': -0.37932988627376646}}, 'V': {'3': {'A': -0.18142102171534166, 'C': 0.017030032993377745, 'E': 0.03295824583229511, 'D': -0.055813543968959704, 'G': -0.09316999256049352, 'F': -0.05446748307966475, 'I': -0.16459136152767959, 'H': 0.05646546758144027, 'K': -0.023036003991694275, 'M': -0.2911628075714165, 'L': -0.05846153900028744, 'N': -0.005277471196579681, 'Q': 0.04594424013511656, 'P': 0.13146641357327862, 'S': -0.024756457382155005, 'R': -0.04748708766775922, 'T': -0.07836256663043757, 'W': -0.15393388984371226, 'V': 0.05805961847235569, 'Y': -0.1419185148695228}, '2': {'A': 0.019463642867795776, 'C': -0.08618119075262111, 'E': -0.0647147556933252, 'D': 0.013293700934632996, 'G': -0.1042269453421515, 'F': -0.12978169272274984, 'I': -0.15532901150115988, 'H': 0.01550094021373575, 'K': -0.05417034258844833, 'M': 0.021247134183101805, 'L': -0.16434260635640235, 'N': 0.13378103367556704, 'Q': -0.06035952106607785, 'P': 0.17895571320386294, 'S': 0.018569508380195422, 'R': 0.013293700934632996, 'T': 0.05922592227515882, 'W': -0.011655928134608619, 'V': -0.22907875238543143, 'Y': -0.05104036817039988}}, 'Y': {'3': {'A': -0.08165566953329327, 'C': 0.14607762627112736, 'E': -0.07770861525256126, 'D': 0.043871937495576635, 'G': -0.09926335545148306, 'F': -0.12678621596315598, 'I': 0.06869881596878016, 'H': 0.08238261967055517, 'K': -0.07278289711550703, 'M': 0.028315398400279326, 'L': -0.11540383831078671, 'N': -0.04674350828961953, 'Q': -0.12545719847217726, 'P': 0.06274880367175432, 'S': -0.02157885999879453, 'R': -0.12545719847217726, 'T': -0.047218636668859996, 'W': -0.045673643329278056, 'V': 0.02922558330665542, 'Y': 0.14607762627112736}, '2': {'A': 0.0207227349019861, 'C': -0.058058936151281146, 'E': 0.06829570114439855, 'D': 0.12914715817404462, 'G': -0.058782216564506704, 'F': -0.07980923959058926, 'I': 0.04535390336341688, 'H': -0.2075129096661281, 'K': -0.008073053556130902, 'M': 0.061535422260083565, 'L': -0.11514286370233971, 'N': 0.00023804643340307754, 'Q': -0.16529152380057688, 'P': -0.092135273697612, 'S': -0.053800981374725686, 'R': 0.03847085387124221, 'T': 0.06829570114439855, 'W': 0.024270274752222612, 'V': -0.09070785374523976, 'Y': -0.0470194167675983}}}, '0': {'A': {'1': {'A': -0.1740498680066903, 'C': -0.06646292780825194, 'E': 0.031056205159530344, 'D': 0.01932057970067493, 'G': -0.01783053053655192, 'F': -0.3207804226674406, 'I': -0.4098089790877061, 'H': -0.11371079126627058, 'K': -0.20813081144934326, 'M': -0.15718590863891385, 'L': -0.22284003217612236, 'N': 0.02922558330665542, 'Q': -0.02506488176713917, 'P': -0.05855143626630356, 'S': -0.19582383499277137, 'R': -0.3316167875378124, 'T': -0.10466313204375262, 'W': -0.08833048266444858, 'V': -0.39930242175887953, 'Y': -0.11416426164548509}, '3': {'A': -0.21470190748269294, 'C': -0.11371079126627058, 'E': -0.0274885201735567, 'D': -0.11480540532430021, 'G': -0.15099085734391854, 'F': -0.3203910206776443, 'I': -0.29629346909858373, 'H': -0.10262157654861986, 'K': 0.04491342035548556, 'M': -0.21379759295278575, 'L': -0.2122600757879818, 'N': -0.21786155822906814, 'Q': -0.12978169272274984, 'P': -0.004927473248963335, 'S': -0.15126535163442434, 'R': -0.08877502993870307, 'T': -0.1578271594668962, 'W': -0.07017453164928407, 'V': -0.22284982455413418, 'Y': -0.4723547698947485}, '2': {'A': -0.20885806575850524, 'C': -0.06983175372562905, 'E': -0.26677823875626855, 'D': -0.14554089664944203, 'G': -0.2312591861819068, 'F': -0.23987967474818744, 'I': -0.10857765723488283, 'H': -0.040619658664527186, 'K': -0.14214278927132543, 'M': -0.08596422144290089, 'L': -0.2523978520055185, 'N': -0.2026724304225287, 'Q': -0.07627383722678437, 'P': 0.012652558137264165, 'S': -0.14010698034533234, 'R': -0.19098571657915364, 'T': -0.04208419896238883, 'W': -0.08596422144290089, 'V': -0.1452915902082598, 'Y': -0.1843098235933766}}, 'C': {'1': {'A': -0.26344174513849594, 'C': -0.22299902988062675, 'E': -0.30724665331455747, 'D': -0.07017453164928407, 'G': -0.058058936151281146, 'F': -0.07985371390420959, 'I': -0.17993717246119212, 'H': -0.14144054509033221, 'K': -0.18064355462848186, 'M': -0.13340493751240626, 'L': -0.389236320071303, 'N': -0.10262157654861986, 'Q': -0.16934583038195197, 'P': -0.11395218012980968, 'S': -0.23987967474818744, 'R': -0.43972836950233724, 'T': -0.3290635597467552, 'W': -0.2075129096661281, 'V': -0.3581416233391587, 'Y': -0.3235933521086277}, '3': {'A': -0.3111939205605052, 'C': 0.024716769266859916, 'E': -0.1588266481962842, 'D': -0.22292361910131833, 'G': -0.3320986397207564, 'F': -0.3439296858480807, 'I': -0.15718590863891385, 'H': -0.18589230766116607, 'K': -0.2486731327396279, 'M': -0.07996489103543536, 'L': -0.26443374524365876, 'N': -0.18516975524841547, 'Q': -0.060446092304040605, 'P': -0.042929933965825805, 'S': -0.2985330649497661, 'R': -0.4893197786282856, 'T': -0.2557049274467805, 'W': -0.1360402085562179, 'V': -0.29826454186557627, 'Y': -0.2749368143611293}, '2': {'A': -0.4460269490078461, 'C': -0.2911628075714165, 'E': 0.009868176024252363, 'D': -0.38754874102521736, 'G': -0.2133017155680787, 'F': -0.2649553093933781, 'I': -0.2911628075714165, 'H': -0.16580660796186686, 'K': -0.16182484264305208, 'M': 0.023013043546441125, 'L': -0.2433759931254913, 'N': -0.19649350426250808, 'Q': -0.08833048266444858, 'P': -0.09368761627575818, 'S': -0.33490070912064096, 'R': -0.19649350426250808, 'T': -0.09888093067153628, 'W': -0.15951405625455917, 'V': -0.4491048235562026, 'Y': -0.11228425844142094}}, 'E': {'1': {'A': 0.18606635596758106, 'C': 0.17100493795132396, 'E': 0.22535279314913276, 'D': 0.21926680750026345, 'G': 0.18824688831878744, 'F': 0.11079151545086832, 'I': 0.1769841251784069, 'H': 0.1525072004658104, 'K': 0.23824554335428083, 'M': 0.14862234097400115, 'L': 0.18472359225090393, 'N': 0.24503758842342252, 'Q': 0.2221201689018954, 'P': 0.17704408559737494, 'S': 0.16555516581585566, 'R': 0.17895571320386294, 'T': 0.2224389008666022, 'W': 0.18252389264968263, 'V': 0.1757397214397116, 'Y': 0.10251231720336544}, '3': {'A': 0.19919930882001985, 'C': 0.18257448301110524, 'E': 0.20427106220261387, 'D': 0.19997953940137383, 'G': 0.1431867900232941, 'F': 0.2207924106651968, 'I': 0.20413285183030672, 'H': 0.18252389264968263, 'K': 0.23335341342615673, 'M': 0.1790773761720115, 'L': 0.18992104253784747, 'N': 0.2301239544975482, 'Q': 0.20669054389846306, 'P': 0.21136470184714987, 'S': 0.11578130069600587, 'R': 0.17844481298000828, 'T': 0.19697421870654122, 'W': 0.14862234097400115, 'V': 0.19359261794727353, 'Y': 0.11562226151469049}, '2': {'A': 0.1769841251784069, 'C': 0.13374818260806876, 'E': 0.23766767032658054, 'D': 0.1891709860196603, 'G': 0.19749505179120388, 'F': 0.20413285183030672, 'I': 0.18554461779415457, 'H': 0.1679426895856934, 'K': 0.2068962039922863, 'M': 0.19935158978733242, 'L': 0.19984592477158908, 'N': 0.20482164385046137, 'Q': 0.16399964933020625, 'P': 0.17088432601418677, 'S': 0.16555516581585566, 'R': 0.21136470184714987, 'T': 0.21177809102688003, 'W': 0.14398605636074135, 'V': 0.1933821956814772, 'Y': 0.11562226151469049}}, 'D': {'1': {'A': 0.18554461779415457, 'C': 0.14976018066138394, 'E': 0.15370199820341487, 'D': 0.12585722980872893, 'G': 0.08303657096887743, 'F': 0.04981985581636855, 'I': 0.060061225322750926, 'H': 0.13903016983948527, 'K': 0.19030241187128835, 'M': 0.13367591405810558, 'L': 0.1438401450873113, 'N': 0.043871937495576635, 'Q': 0.16563268208935192, 'P': 0.19697421870654122, 'S': 0.09410070984694181, 'R': 0.15345205879329119, 'T': 0.04727114312628765, 'W': 0.07931585007111805, 'V': 0.1707964315627149, 'Y': 0.21489917533627395}, '3': {'A': 0.17072953200901397, 'C': 0.1608958564886249, 'E': 0.1535941735412758, 'D': 0.1492232065782949, 'G': 0.08890750824207969, 'F': 0.1535941735412758, 'I': 0.142946240132374, 'H': 0.11709008939787502, 'K': 0.19223813511234417, 'M': 0.07079029038711554, 'L': 0.09922322951745803, 'N': 0.1505282925815971, 'Q': 0.1304625405685924, 'P': 0.17823279624640087, 'S': 0.08420952636190332, 'R': 0.10320394316346214, 'T': 0.1363102554915456, 'W': 0.12617661359738108, 'V': 0.06697046914845631, 'Y': 0.08283449157933777}, '2': {'A': 0.03599400528416323, 'C': 0.14219317594738373, 'E': 0.19997953940137383, 'D': 0.13087899140048753, 'G': 0.09871916746303662, 'F': 0.1304625405685924, 'I': 0.10344816069571776, 'H': 0.14862234097400115, 'K': 0.1265661100542725, 'M': 0.03486408750028433, 'L': 0.1588895766694152, 'N': 0.18257448301110524, 'Q': 0.2132607310786066, 'P': 0.12144003491141031, 'S': 0.10891579563208253, 'R': 0.15835195258522233, 'T': 0.11803596187353413, 'W': 0.09036106896699214, 'V': 0.11493711162206795, 'Y': 0.14747444054112993}}, 'G': {'1': {'A': -0.18730574611067569, 'C': -0.28742914623463023, 'E': 0.06396365916668131, 'D': 0.14624297637970962, 'G': 0.009833166945582452, 'F': -0.19471252072693995, 'I': -0.3970198428397165, 'H': 0.06274880367175432, 'K': 0.06396365916668131, 'M': -0.22292361910131833, 'L': -0.07974697222835274, 'N': 0.050709948276676, 'Q': 0.06747385044380694, 'P': 0.03254281684750848, 'S': 0.00029611513611476384, 'R': -0.039355256803307745, 'T': 0.02712373017771538, 'W': -0.357856604101065, 'V': -0.1156718724673884, 'Y': -0.19316894563869663}, '3': {'A': -0.1478061603674298, 'C': 0.11988567175742633, 'E': 0.05788141335979542, 'D': 0.09416342939526763, 'G': -0.1317285769343229, 'F': -0.1704530609529703, 'I': -0.12132137870145164, 'H': -0.007311396744295049, 'K': 0.05491986547245755, 'M': -0.13954201016226725, 'L': -0.09054985355178799, 'N': 0.048589035398470766, 'Q': 0.042823538879282835, 'P': -0.025252741316489125, 'S': -0.14931914821984119, 'R': -0.07347016730177176, 'T': -0.025347877495953047, 'W': 0.0002284466904203086, 'V': -0.11177014419063727, 'Y': 0.04727114312628765}, '2': {'A': -0.1350467947523775, 'C': 0.042823538879282835, 'E': 0.022450605171521202, 'D': 0.0530248379865547, 'G': -0.12486557605711922, 'F': -0.14689140444073773, 'I': -0.25705435537381355, 'H': 0.06796948907463711, 'K': 0.04341594044033137, 'M': -0.058058936151281146, 'L': -0.1273068632410688, 'N': -0.005277471196579681, 'Q': 0.03847085387124221, 'P': 0.03607173405619242, 'S': -0.024123474409208083, 'R': -0.04497904081767772, 'T': 0.010617678461388511, 'W': 0.00021678998354620314, 'V': -0.1156718724673884, 'Y': -0.16907139405963614}}, 'F': {'1': {'A': -0.29435831173790933, 'C': 0.03486408750028433, 'E': -0.27345359257765806, 'D': -0.13530325409684096, 'G': -0.08629658078301104, 'F': -0.058058936151281146, 'I': -0.1680930769198319, 'H': -0.2340043937314679, 'K': -0.24572242018929322, 'M': -0.06441206602545474, 'L': -0.13445203328148114, 'N': -0.2117087977814911, 'Q': -0.28984284659347387, 'P': -0.12404807562653279, 'S': -0.3694711028240013, 'R': -0.11395218012980968, 'T': -0.22289934775576434, 'W': -0.15951405625455917, 'V': -0.13242902454937672, 'Y': -0.33625544663766677}, '3': {'A': -0.36661925528906525, 'C': -0.04633607563968809, 'E': -0.2817238977165697, 'D': -0.2892010934949254, 'G': -0.16907139405963614, 'F': -0.19248618026047157, 'I': -0.058782216564506704, 'H': -0.23622904263309302, 'K': -0.29435831173790933, 'M': -0.013640881112471914, 'L': -0.1351263041836404, 'N': -0.18064355462848186, 'Q': -0.2673753816721522, 'P': -0.12545719847217726, 'S': -0.35437255276817387, 'R': -0.10155424761952206, 'T': -0.16500167232524351, 'W': -0.17920503595380066, 'V': -0.0340276205440386, 'Y': -0.19391796800755437}, '2': {'A': -0.25187093456688847, 'C': -0.09717600045614674, 'E': -0.11416426164548509, 'D': -0.15390103877621394, 'G': -0.16468652105472117, 'F': -0.33249578185304146, 'I': -0.3923120622212121, 'H': -0.21236771699840348, 'K': -0.5244711123254002, 'M': 0.014950978487156824, 'L': -0.16907139405963614, 'N': -0.07538951363555634, 'Q': -0.16107442261085295, 'P': -0.1731925677422509, 'S': -0.06291048804736994, 'R': -0.10510758944067564, 'T': -0.14880211107754066, 'W': -0.08946763725610407, 'V': -0.39364547672366496, 'Y': -0.010164623466516889}}, 'I': {'1': {'A': -0.3015061179446473, 'C': 0.00018393999520474193, 'E': -0.20409034971883586, 'D': -0.006676239286128471, 'G': -0.10150761943318957, 'F': -0.09306148166455606, 'I': -0.21745955938438363, 'H': -0.3138953973070451, 'K': -0.2468393757271209, 'M': -0.17920503595380066, 'L': -0.12119243399496328, 'N': -0.3269541022249928, 'Q': -0.372641037103488, 'P': -0.04736924000583123, 'S': -0.2648167064797229, 'R': -0.29520540391041244, 'T': -0.3140316721177858, 'W': -0.13142391676885545, 'V': -0.2663488262272923, 'Y': -0.24094526683334197}, '3': {'A': -0.285949193918224, 'C': -0.12864387807364158, 'E': -0.18799887570418747, 'D': -0.3320986397207564, 'G': -0.34014871626085086, 'F': -0.18467269744296763, 'I': -0.19690182501539913, 'H': 0.0002284466904203086, 'K': -0.2026724304225287, 'M': 0.03942304900900927, 'L': -0.13733231411941796, 'N': -0.2817238977165697, 'Q': -0.2433759931254913, 'P': -0.10576077746721539, 'S': -0.14814091046848923, 'R': -0.3663548166642373, 'T': -0.23212780185025375, 'W': -0.16529152380057688, 'V': -0.18098750885469264, 'Y': -0.4937955907726129}, '2': {'A': -0.19438333532728624, 'C': -0.15718590863891385, 'E': -0.11532367688746066, 'D': -0.3318699105621278, 'G': -0.3763981349306411, 'F': -0.2557049274467805, 'I': -0.2817238977165697, 'H': 0.009868176024252363, 'K': -0.2475647283791332, 'M': -0.11021216446684928, 'L': -0.3207804226674406, 'N': -0.23987967474818744, 'Q': -0.17008939183621913, 'P': -0.08334903929077665, 'S': -0.3645077320276382, 'R': -0.133278466407372, 'T': -0.03655799921169652, 'W': -0.09717600045614674, 'V': -0.2934851958460792, 'Y': -0.09036587866090706}}, 'H': {'1': {'A': 0.009868176024252363, 'C': 0.07931585007111805, 'E': 0.11524205295794944, 'D': 0.11353102116273106, 'G': 0.15974268791887117, 'F': 0.11353102116273106, 'I': 0.11353102116273106, 'H': 0.10731806776925852, 'K': 0.0698780842070194, 'M': 0.09854472417895146, 'L': 0.11448950470952991, 'N': 0.08719531698483447, 'Q': 0.1242626206426734, 'P': 0.10251231720336544, 'S': 0.15325620399684334, 'R': -0.011655928134608619, 'T': 0.12914715817404462, 'W': 0.07210939232710548, 'V': 0.1215893036946876, 'Y': 0.0127452580906517}, '3': {'A': 0.081568554130949, 'C': 0.13903016983948527, 'E': 0.081568554130949, 'D': 0.09635733535105381, 'G': 0.03884585281909903, 'F': -0.013640881112471914, 'I': 0.13903016983948527, 'H': 0.19935158978733242, 'K': 0.11234021279770262, 'M': 0.034006203041380356, 'L': 0.12585722980872893, 'N': 0.03530810979481612, 'Q': 0.1790773761720115, 'P': 0.07556936945467821, 'S': 0.087237126248194, 'R': 0.07931585007111805, 'T': 0.030657371053738277, 'W': 0.07418578879182298, 'V': 0.12914715817404462, 'Y': 0.1467632096230127}, '2': {'A': 0.09768635284203263, 'C': 0.11353102116273106, 'E': -0.032561376132570576, 'D': 0.15325620399684334, 'G': 0.12585722980872893, 'F': 0.14862234097400115, 'I': 0.09449967324056817, 'H': 0.16269745901016908, 'K': 0.16269745901016908, 'M': 0.04260359699193001, 'L': 0.13379154624509604, 'N': 0.14219317594738373, 'Q': 0.16451984127482247, 'P': 0.07931585007111805, 'S': 0.055269749155721935, 'R': -0.021312480235694237, 'T': 0.04042634015780373, 'W': 0.00012645511211648649, 'V': 0.09635733535105381, 'Y': 0.07931585007111805}}, 'K': {'1': {'A': 0.17394258870062415, 'C': 0.1759249146453498, 'E': 0.24905240959544264, 'D': 0.21836934134126126, 'G': 0.20134593243757254, 'F': 0.1825550248769018, 'I': 0.2165022031194201, 'H': 0.18252389264968263, 'K': 0.215530567429529, 'M': 0.12617661359738108, 'L': 0.2112814258828438, 'N': 0.2329882889213804, 'Q': 0.21154714010060996, 'P': 0.22462427114664119, 'S': 0.23868340817497846, 'R': 0.14398605636074135, 'T': 0.24143797949897197, 'W': 0.16269745901016908, 'V': 0.2485920641495962, 'Y': 0.20935060684198287}, '3': {'A': 0.21821607806524648, 'C': 0.19935158978733242, 'E': 0.21926680750026345, 'D': 0.18760354987909625, 'G': 0.23321351230965967, 'F': 0.17823279624640087, 'I': 0.18695719498547292, 'H': 0.16269745901016908, 'K': 0.23585061780554356, 'M': 0.12187546448991406, 'L': 0.23707621854872685, 'N': 0.2269449763585207, 'Q': 0.21589385556208024, 'P': 0.2078967813878263, 'S': 0.22780155961280812, 'R': 0.21154714010060996, 'T': 0.2394021539785678, 'W': 0.15780166737674522, 'V': 0.2089221467738825, 'Y': 0.20164747742593803}, '2': {'A': 0.20319377021384097, 'C': 0.19437280442450364, 'E': 0.23585061780554356, 'D': 0.23206553851781125, 'G': 0.20543150689144046, 'F': 0.17088432601418677, 'I': 0.18695719498547292, 'H': 0.1790773761720115, 'K': 0.2287167896593634, 'M': 0.14398605636074135, 'L': 0.2509930651400279, 'N': 0.22580626525579464, 'Q': 0.185060495903161, 'P': 0.2269449763585207, 'S': 0.23647070361725148, 'R': 0.17992445107900465, 'T': 0.24611691714556747, 'W': 0.04042634015780373, 'V': 0.22913063618547724, 'Y': 0.16563268208935192}}, 'M': {'1': {'A': -0.029352537129028994, 'C': -0.15951405625455917, 'E': -0.19391796800755437, 'D': 0.07079029038711554, 'G': 0.021247134183101805, 'F': 0.14050979871478625, 'I': -0.1540061583936752, 'H': -0.034986668445571134, 'K': -0.12988040507503557, 'M': -0.07996489103543536, 'L': -0.2148829329265253, 'N': -0.20048675546694647, 'Q': 0.11790949076849984, 'P': -0.05390748583913852, 'S': -0.11228425844142094, 'R': -0.2812024874654909, 'T': -0.09717600045614674, 'W': -0.10756872899262178, 'V': -0.04633607563968809, 'Y': 0.07079029038711554}, '3': {'A': -0.08833048266444858, 'C': -0.10909464059929305, 'E': 0.0127452580906517, 'D': 0.07716337699185626, 'G': -0.2874652824682349, 'F': -0.2075129096661281, 'I': -0.09261525756717465, 'H': -0.07996489103543536, 'K': -0.02884301543966926, 'M': 7.78166381010324e-05, 'L': -0.07278289711550703, 'N': 0.00015973543113728778, 'Q': -0.11173938669159111, 'P': 0.10128984185663822, 'S': -0.07581318380475985, 'R': -0.12988040507503557, 'T': -0.17993717246119212, 'W': -0.07996489103543536, 'V': -0.21379759295278575, 'Y': -0.08946763725610407}, '2': {'A': -0.10262157654861986, 'C': -0.02884301543966926, 'E': -0.06576424280652808, 'D': -0.038548036296898916, 'G': 0.00020233585572801074, 'F': -0.024519889417209353, 'I': -0.16580660796186686, 'H': -0.016413212613885828, 'K': -0.21039829322355816, 'M': 0.06075107692855128, 'L': -0.17415105128904979, 'N': 0.00015973543113728778, 'Q': -0.14977367140712322, 'P': 0.051453029818687754, 'S': -0.44608476677269154, 'R': -0.11173938669159111, 'T': 0.024270274752222612, 'W': -0.10909464059929305, 'V': -0.07985371390420959, 'Y': 0.00015973543113728778}}, 'L': {'1': {'A': -0.22540162941909234, 'C': -0.07538951363555634, 'E': -0.13175724605383227, 'D': -0.30392941977370447, 'G': -0.11263590963035974, 'F': -0.1586279756420786, 'I': -0.3031739659337255, 'H': -0.06961520185129891, 'K': -0.33292689976587775, 'M': -0.27423450984603237, 'L': -0.18860852659178953, 'N': -0.1840332598702827, 'Q': -0.43077211339151666, 'P': -0.07381890839709206, 'S': -0.2784126181488572, 'R': -0.4244224384647619, 'T': -0.2541003593731305, 'W': -0.009003180306772557, 'V': -0.23091788772188832, 'Y': -0.2597015505259062}, '3': {'A': -0.3144072257016128, 'C': -0.16529152380057688, 'E': -0.2681772173746619, 'D': -0.14489685291185248, 'G': -0.20424964063972698, 'F': -0.23212780185025375, 'I': -0.21985715840983905, 'H': -0.36474799749486336, 'K': -0.13947802079869973, 'M': -0.26031760858767855, 'L': -0.35166035467233653, 'N': -0.28195051305492924, 'Q': -0.12719727581245147, 'P': -0.07066069203876538, 'S': -0.20649423005039896, 'R': -0.1304765044231191, 'T': -0.2873892046676581, 'W': -0.10155424761952206, 'V': -0.23389320423851337, 'Y': -0.17158401703110918}, '2': {'A': -0.3690979496051107, 'C': -0.24317936621335803, 'E': -0.22056172186702525, 'D': -0.21312569995325717, 'G': -0.10889527436174794, 'F': -0.21820733490647026, 'I': -0.4415436885224094, 'H': -0.012822440516308422, 'K': -0.17559693970358872, 'M': -0.23028561217842913, 'L': -0.26074448919155657, 'N': -0.11540383831078671, 'Q': -0.2480737043259885, 'P': -0.03689099461427409, 'S': -0.14873984371530416, 'R': -0.21312569995325717, 'T': -0.20330608745711679, 'W': -0.13954201016226725, 'V': -0.34897229474907665, 'Y': -0.5672899507512164}}, 'N': {'1': {'A': 0.07191614252700869, 'C': 0.1242626206426734, 'E': 0.0002284466904203086, 'D': 0.21796957337712963, 'G': 0.14649638917849458, 'F': 0.09768635284203263, 'I': 0.18658555210251318, 'H': 0.1080554378949765, 'K': 0.13120470107561658, 'M': 0.13903016983948527, 'L': 0.09922322951745803, 'N': 0.18847869553072463, 'Q': 0.05739646027335179, 'P': 0.15835195258522233, 'S': 0.19359261794727353, 'R': 0.14976018066138394, 'T': 0.15583456575206842, 'W': 0.00018393999520474193, 'V': 0.151081698718007, 'Y': 0.10290024359234236}, '3': {'A': 0.15601598234382621, 'C': 0.1874495885215496, 'E': 0.08563030707881994, 'D': 0.1442816081223205, 'G': 0.18431452638956508, 'F': 0.06920966147049751, 'I': 0.051529103278638404, 'H': 0.12187546448991406, 'K': 0.18431452638956508, 'M': 0.1002431939881199, 'L': 0.11493711162206795, 'N': 0.1442816081223205, 'Q': 0.14976018066138394, 'P': 0.10669456359708834, 'S': 0.14847336091702548, 'R': 0.07336646838740811, 'T': 0.13930375761452798, 'W': 0.0698780842070194, 'V': 0.15027393601331202, 'Y': 0.142946240132374}, '2': {'A': 0.07969998024533469, 'C': 0.1280173115050897, 'E': 0.07191614252700869, 'D': 0.12699779517140303, 'G': 0.033413660251493935, 'F': 0.09260176682143549, 'I': 0.11562226151469049, 'H': 0.1080554378949765, 'K': 0.18105935235182097, 'M': 0.11790949076849984, 'L': 0.19497981929560443, 'N': 0.10290024359234236, 'Q': 0.013153045886952344, 'P': 0.1228662465528193, 'S': 0.2287167896593634, 'R': 0.1304625405685924, 'T': 0.21047002510349763, 'W': 0.07079029038711554, 'V': 0.12852057541922882, 'Y': 0.12585722980872893}}, 'Q': {'1': {'A': 0.17895571320386294, 'C': 0.16837915970138115, 'E': 0.1128555624074202, 'D': 0.14976018066138394, 'G': 0.10647131335491905, 'F': 0.081568554130949, 'I': 0.1215893036946876, 'H': 0.09635733535105381, 'K': 0.2207924106651968, 'M': 0.1525072004658104, 'L': 0.15557616606858968, 'N': 0.0986842763716979, 'Q': -0.0061384830790846764, 'P': 0.21796957337712963, 'S': 0.19790382136412504, 'R': 0.19790382136412504, 'T': 0.1505282925815971, 'W': 0.13903016983948527, 'V': 0.1098284424070764, 'Y': 0.11958899553194902}, '3': {'A': 0.17895571320386294, 'C': 0.15780166737674522, 'E': 0.1337998061986843, 'D': 0.1505282925815971, 'G': 0.18760354987909625, 'F': 0.1529690196649257, 'I': 0.09556310602147548, 'H': 0.09449967324056817, 'K': 0.18257448301110524, 'M': 0.10874993034012029, 'L': 0.05234211534938842, 'N': 0.09556310602147548, 'Q': 0.15625388952762564, 'P': 0.21646731202808134, 'S': 0.15583456575206842, 'R': 0.15894126728036387, 'T': 0.12574275856778286, 'W': 0.028315398400279326, 'V': 0.12399882805334976, 'Y': 0.18575884248791663}, '2': {'A': 0.10008304446124655, 'C': 0.1969302264589457, 'E': 0.1959906666583544, 'D': 0.09036106896699214, 'G': 0.10059217288946637, 'F': 0.06920966147049751, 'I': 0.10320394316346214, 'H': 0.03942304900900927, 'K': 0.06869881596878016, 'M': 0.1714607143766965, 'L': 0.17180436744981445, 'N': 0.07336646838740811, 'Q': 0.16399964933020625, 'P': 0.184618936532942, 'S': 0.1228662465528193, 'R': 0.15625388952762564, 'T': 0.15835195258522233, 'W': 0.13372038639384948, 'V': 0.20935060684198287, 'Y': 0.1825550248769018}}, 'P': {'1': {'A': 0.16648963845681772, 'C': 0.13808972643601222, 'E': 0.18768346321915053, 'D': 0.09416342939526763, 'G': 0.14364823511722044, 'F': 0.13808972643601222, 'I': -0.0061384830790846764, 'H': 0.14398605636074135, 'K': 0.08920629499991964, 'M': -0.21039829322355816, 'L': 0.1102933206689294, 'N': 0.10290024359234236, 'Q': 0.053998754115877845, 'P': 0.16399964933020625, 'S': 0.17986753160436683, 'R': 0.13659789648672463, 'T': -0.02506488176713917, 'W': -0.029352537129028994, 'V': -0.009115537047910835, 'Y': -0.018838222997999962}, '3': {'A': 0.11861067839214479, 'C': 0.07716337699185626, 'E': 0.16555516581585566, 'D': 0.06344282608201868, 'G': 0.06711509300260314, 'F': 0.11958899553194902, 'I': 0.06770008977895603, 'H': 0.13903016983948527, 'K': 0.10680066451645748, 'M': 0.07079029038711554, 'L': 0.11408721125515893, 'N': 0.043871937495576635, 'Q': 0.08122503644468701, 'P': 0.14109326141264986, 'S': 0.1265661100542725, 'R': 0.11803596187353413, 'T': 0.17947563275963924, 'W': -0.12864387807364158, 'V': 0.08297081049489745, 'Y': -0.027152884655855417}, '2': {'A': 0.09143343599037845, 'C': 0.017030032993377745, 'E': 0.14558339876091286, 'D': 0.15894126728036387, 'G': 0.10632976585090079, 'F': -0.02157885999879453, 'I': 0.006370705126623231, 'H': 0.07716337699185626, 'K': 0.11025970419775181, 'M': 0.1467632096230127, 'L': 0.08729529856608866, 'N': 0.151081698718007, 'Q': 0.13930375761452798, 'P': 0.21589385556208024, 'S': 0.1492232065782949, 'R': 0.13378103367556704, 'T': 0.11493711162206795, 'W': 0.051453029818687754, 'V': -0.06754064170947409, 'Y': 0.06869881596878016}}, 'S': {'1': {'A': -0.0030353646380737033, 'C': -0.17161444803557133, 'E': 0.01829442818476222, 'D': 0.15378660723260823, 'G': 0.07683899679820098, 'F': 0.016701435522195635, 'I': -0.1008237321413884, 'H': 0.06869881596878016, 'K': 0.10395899016351706, 'M': 0.055269749155721935, 'L': 0.02071134759044114, 'N': -0.009679872725504926, 'Q': 0.00864881035919216, 'P': 0.021333246224488643, 'S': 0.0031121849575792226, 'R': 0.014799536088357873, 'T': -0.009115537047910835, 'W': -0.05196283849357368, 'V': 0.05089157759932847, 'Y': 0.04727114312628765}, '3': {'A': -0.02091213303493224, 'C': 0.06331555257671867, 'E': 0.1692846441024168, 'D': 0.03384773105905234, 'G': -0.07331809058317051, 'F': 0.00957659596424164, 'I': -0.12212690663592521, 'H': -0.047218636668859996, 'K': 0.0708890027394014, 'M': 0.062069128703356936, 'L': -0.030130630954722803, 'N': 0.0872764777399867, 'Q': 0.08283449157933777, 'P': 0.05477146694662418, 'S': 0.02204016989868724, 'R': 0.03135682696558112, 'T': 0.04408952891332326, 'W': 0.027364463864102243, 'V': -0.02091213303493224, 'Y': 0.02177012968145053}, '2': {'A': -0.05417034258844833, 'C': 0.0002460895322591096, 'E': 0.06663049004233336, 'D': 0.07012341039392067, 'G': 0.03923151585421884, 'F': 0.07597327467028991, 'I': -0.06935694408160156, 'H': -0.07538951363555634, 'K': 0.07874002901565694, 'M': 0.0002284466904203086, 'L': 0.00029611513611476384, 'N': -0.009679872725504926, 'Q': 0.16692278367769586, 'P': 0.08351699049932221, 'S': 0.0031121849575792226, 'R': 0.00908818045259817, 'T': 0.0809154877934445, 'W': 0.030657371053738277, 'V': -0.07066069203876538, 'Y': -0.021714982258288325}}, 'R': {'1': {'A': 0.19585006520652964, 'C': 0.11709008939787502, 'E': 0.17947563275963924, 'D': 0.23388109107705513, 'G': 0.17213480341943588, 'F': 0.17100493795132396, 'I': 0.17506417731452073, 'H': 0.13903016983948527, 'K': 0.1771591548494984, 'M': 0.12914715817404462, 'L': 0.21047002510349763, 'N': 0.21646731202808134, 'Q': 0.087237126248194, 'P': 0.15345205879329119, 'S': 0.20413285183030672, 'R': 0.16152107381327285, 'T': 0.12574275856778286, 'W': 0.14050979871478625, 'V': 0.18105935235182097, 'Y': 0.14747444054112993}, '3': {'A': 0.23105377720655768, 'C': 0.15705244346566438, 'E': 0.21821607806524648, 'D': 0.05814187898896626, 'G': 0.15990253032186424, 'F': 0.15705244346566438, 'I': 0.14576355758225806, 'H': 0.10731806776925852, 'K': 0.17351781080629583, 'M': 0.13367591405810558, 'L': 0.14785628528483868, 'N': 0.1825550248769018, 'Q': 0.19790382136412504, 'P': 0.20413285183030672, 'S': 0.19359261794727353, 'R': 0.21350584193423044, 'T': 0.13930375761452798, 'W': 0.1002431939881199, 'V': 0.20476368928548255, 'Y': 0.1442816081223205}, '2': {'A': 0.18833132615272377, 'C': 0.081568554130949, 'E': 0.1433732283706536, 'D': 0.19190965711157523, 'G': 0.22341593604419013, 'F': 0.1759249146453498, 'I': 0.15835195258522233, 'H': 0.10199948429348842, 'K': 0.20319377021384097, 'M': 0.034006203041380356, 'L': 0.1785443465424337, 'N': 0.14219317594738373, 'Q': 0.17100493795132396, 'P': 0.18847869553072463, 'S': 0.20669054389846306, 'R': 0.1098284424070764, 'T': 0.21821607806524648, 'W': 0.1525072004658104, 'V': 0.18105935235182097, 'Y': 0.21941002658508862}}, 'T': {'1': {'A': 0.05012038237535556, 'C': 0.08726101804067421, 'E': 0.18598555936925448, 'D': 0.00957659596424164, 'G': 0.12021089750138943, 'F': 0.033413660251493935, 'I': -0.009115537047910835, 'H': 0.05646546758144027, 'K': 0.09812999330568678, 'M': 0.07079029038711554, 'L': 0.1310337500610489, 'N': 0.04162745406223726, 'Q': 0.053385747996032296, 'P': 0.1498068088477166, 'S': 0.032023773191333114, 'R': -0.21642139575754793, 'T': -0.025980882446795712, 'W': 0.10199948429348842, 'V': 0.08619576908986899, 'Y': 0.14094006949898039}, '3': {'A': -0.006727498042975837, 'C': 0.13378103367556704, 'E': 0.03950399481583567, 'D': 0.12723796028385073, 'G': -0.044156413891419465, 'F': 0.11803596187353413, 'I': 0.015691813953772272, 'H': -0.04633607563968809, 'K': 0.13828242069664295, 'M': 0.024270274752222612, 'L': 0.061325965202039895, 'N': 0.1505282925815971, 'Q': 0.043871937495576635, 'P': 0.07511523442457312, 'S': 0.008251451311731304, 'R': 0.06316346646161371, 'T': 0.131681303393354, 'W': 0.1529690196649257, 'V': 0.06654042947471962, 'Y': 0.17992445107900465}, '2': {'A': -0.037778295489627675, 'C': -0.08833048266444858, 'E': 0.10869505190052005, 'D': 0.10693204315839828, 'G': -0.01967682098607907, 'F': -0.02506488176713917, 'I': 0.0708890027394014, 'H': 0.04760850400709945, 'K': 0.06344282608201868, 'M': 0.021247134183101805, 'L': -0.04441892481642435, 'N': 0.08563030707881994, 'Q': 0.09946112819263518, 'P': 0.17506417731452073, 'S': 0.09669635587262722, 'R': 0.13087899140048753, 'T': 0.2079294393939152, 'W': -0.018838222997999962, 'V': 0.10436308665428201, 'Y': 0.11358883892757657}}, 'W': {'1': {'A': -0.024519889417209353, 'C': 0.04260359699193001, 'E': -0.036150854187328794, 'D': -0.06576424280652808, 'G': 0.03197714500500062, 'F': -0.10909464059929305, 'I': 0.13372038639384948, 'H': 0.018110471271040318, 'K': -0.029352537129028994, 'M': 0.028315398400279326, 'L': -0.05196283849357368, 'N': -0.11021216446684928, 'Q': -0.013640881112471914, 'P': 0.011118064301517109, 'S': -0.018838222997999962, 'R': -0.013640881112471914, 'T': -0.14880211107754066, 'W': 0.06075107692855128, 'V': -0.08317927308332307, 'Y': -0.23622904263309302}, '3': {'A': 0.00015973543113728778, 'C': 7.78166381010324e-05, 'E': 0.017030032993377745, 'D': -0.1540061583936752, 'G': 0.03557955384115416, 'F': 0.018110471271040318, 'I': -0.013640881112471914, 'H': -0.08540608410083728, 'K': 0.051453029818687754, 'M': -0.034986668445571134, 'L': 0.00021678998354620314, 'N': -0.16107442261085295, 'Q': -0.3854601449562568, 'P': 0.05367767872031304, 'S': -0.04197460523181231, 'R': -0.07581318380475985, 'T': -0.14977367140712322, 'W': -0.016413212613885828, 'V': 0.1215893036946876, 'Y': -0.011655928134608619}, '2': {'A': -0.018838222997999962, 'C': -0.1891373482728294, 'E': 0.018902104984847186, 'D': 0.1242626206426734, 'G': -0.08317927308332307, 'F': -0.07079929495242063, 'I': 0.014950978487156824, 'H': -0.08540608410083728, 'K': -0.09512623980912008, 'M': 0.0, 'L': 0.09635733535105381, 'N': -0.11228425844142094, 'Q': -0.07985371390420959, 'P': -0.07985371390420959, 'S': -0.009003180306772557, 'R': -0.07017453164928407, 'T': -0.021312480235694237, 'W': -0.016413212613885828, 'V': -0.06576424280652808, 'Y': -0.038548036296898916}}, 'V': {'1': {'A': -0.22284982455413418, 'C': -0.0061384830790846764, 'E': -0.26207418985182035, 'D': -0.285949193918224, 'G': -0.24993875652354525, 'F': -0.29885802276668383, 'I': -0.285949193918224, 'H': 0.051529103278638404, 'K': -0.1157282355878817, 'M': -0.3235933521086277, 'L': -0.35842265865223805, 'N': 0.013153045886952344, 'Q': -0.34804159351785885, 'P': -0.021714982258288325, 'S': -0.20820381098459304, 'R': -0.5207887849956251, 'T': -0.3618201141171659, 'W': -0.16580660796186686, 'V': -0.3990899468956673, 'Y': -0.43052998987530366}, '3': {'A': -0.30586670386360265, 'C': -0.01186538662132503, 'E': -0.17876627681969853, 'D': -0.21001631418657674, 'G': -0.20288950063936476, 'F': -0.2855794363507381, 'I': -0.4530469259838713, 'H': -0.2874652824682349, 'K': -0.14589922851552709, 'M': -0.2874652824682349, 'L': -0.2122600757879818, 'N': -0.4433517733221836, 'Q': -0.2688672116214396, 'P': -0.27321415709253843, 'S': -0.286190884580409, 'R': -0.2556582992604478, 'T': -0.22285721496461133, 'W': -0.16107442261085295, 'V': -0.33320470222814463, 'Y': -0.3770340775208945}, '2': {'A': -0.32118296409050046, 'C': -0.20611351832083205, 'E': -0.13799955231134448, 'D': -0.20039477278006732, 'G': -0.32888568822241887, 'F': -0.5244711123254002, 'I': -0.3282207853094816, 'H': -0.1903946103500856, 'K': 0.01829442818476222, 'M': -0.2911628075714165, 'L': -0.4002470757024913, 'N': -0.07427034268353114, 'Q': -0.12212690663592521, 'P': -0.04208419896238883, 'S': -0.3468399565512684, 'R': -0.2125668380272078, 'T': -0.1538701191385827, 'W': -0.2874652824682349, 'V': -0.48385659236366607, 'Y': -0.29145024884048654}}, 'Y': {'1': {'A': 0.0207227349019861, 'C': 0.018902104984847186, 'E': 0.014228479874122847, 'D': 0.027364463864102243, 'G': 0.019179324905205165, 'F': -0.1365231282243013, 'I': -0.0470194167675983, 'H': -0.13340493751240626, 'K': 0.024716769266859916, 'M': 0.07079029038711554, 'L': 0.005001448139723455, 'N': 0.14094006949898039, 'Q': -0.12607081064729553, 'P': -0.06038657538303176, 'S': 0.07136216157928021, 'R': -0.06688966178658419, 'T': -0.1035545557822607, 'W': 0.07079029038711554, 'V': -0.16481582589896163, 'Y': -0.015270718453018023}, '3': {'A': 0.042823538879282835, 'C': -0.12988040507503557, 'E': -0.11451954068140836, 'D': 0.040842696724659976, 'G': 0.053998754115877845, 'F': -0.07017453164928407, 'I': -0.0470194167675983, 'H': -0.05390748583913852, 'K': -0.029614916716278018, 'M': 0.12617661359738108, 'L': -0.16731354653882546, 'N': 0.04535390336341688, 'Q': -0.07017453164928407, 'P': 0.051529103278638404, 'S': -0.009679872725504926, 'R': 0.0002460895322591096, 'T': 0.00025880898342334744, 'W': -0.024519889417209353, 'V': -0.08220348181522934, 'Y': 0.055269749155721935}, '2': {'A': 0.01143475353271867, 'C': -0.4648314560518459, 'E': -0.07770861525256126, 'D': -0.0061384830790846764, 'G': -0.020350873628574084, 'F': -0.08596422144290089, 'I': -0.05646432698522574, 'H': -0.08946763725610407, 'K': 0.014228479874122847, 'M': 0.028315398400279326, 'L': -0.008158307957189043, 'N': -0.009003180306772557, 'Q': -0.023674504162234905, 'P': 0.03197714500500062, 'S': 0.04162745406223726, 'R': 0.008074194152345367, 'T': 0.10693204315839828, 'W': 0.07210939232710548, 'V': 0.02922558330665542, 'Y': 0.024716769266859916}}}, '2': {'A': {'3': {'A': -0.13895854819542022, 'C': 0.1215893036946876, 'E': 0.012071877328501138, 'D': 0.05253986407120487, 'G': 0.0062670210425084995, 'F': -0.23854232443046852, 'I': -0.20913828362555506, 'H': -0.2229100832312625, 'K': 0.01012275457067483, 'M': -0.07017453164928407, 'L': -0.030155688346621055, 'N': 0.05739646027335179, 'Q': -0.02506488176713917, 'P': -0.07855151980216447, 'S': -0.15270737764191114, 'R': -0.07089052507455977, 'T': -0.17905402240088644, 'W': -0.10032129700898607, 'V': -0.16568757057737432, 'Y': 0.026914336614420404}}, 'C': {'3': {'A': -0.13423001365848983, 'C': -0.1540061583936752, 'E': -0.029614916716278018, 'D': -0.029352537129028994, 'G': 0.055269749155721935, 'F': 0.05367767872031304, 'I': -0.03333369826931673, 'H': -0.09888093067153628, 'K': 0.03557955384115416, 'M': 0.048125308523685344, 'L': -0.032561376132570576, 'N': 0.10709895443344908, 'Q': -0.009003180306772557, 'P': 0.007408676874457801, 'S': -0.177422368254029, 'R': -0.12607081064729553, 'T': -0.05143182314847561, 'W': 0.00012645511211648649, 'V': 0.012232164957735468, 'Y': 0.021247134183101805}}, 'E': {'3': {'A': -0.017161885645687238, 'C': 0.0986842763716979, 'E': 0.06885639819737217, 'D': 0.028913079009044555, 'G': 0.027319716321438266, 'F': 0.03847085387124221, 'I': 0.04143863318218297, 'H': 0.0127452580906517, 'K': 0.0996593800681341, 'M': -0.05272423788531286, 'L': 0.009833166945582452, 'N': -0.025252741316489125, 'Q': 0.06796948907463711, 'P': 0.016701435522195635, 'S': -0.04208419896238883, 'R': -0.09070785374523976, 'T': -0.02988258004302442, 'W': 0.14862234097400115, 'V': 0.021052066064099925, 'Y': 0.06869881596878016}}, 'D': {'3': {'A': 0.00908818045259817, 'C': 0.14976018066138394, 'E': 0.11861067839214479, 'D': 0.03884585281909903, 'G': -0.10148896754986682, 'F': 0.04981985581636855, 'I': -0.044623884382442934, 'H': -0.021312480235694237, 'K': 0.08920629499991964, 'M': -0.08946763725610407, 'L': -0.006442057962026714, 'N': -0.06688966178658419, 'Q': 0.06297852802926864, 'P': 0.11679526919054509, 'S': -0.037778295489627675, 'R': 0.006848584601415689, 'T': 0.04727114312628765, 'W': -0.060446092304040605, 'V': 0.010737539762845366, 'Y': -0.01394239709257355}}, 'G': {'3': {'A': -0.13086873614795863, 'C': -0.02506488176713917, 'E': -0.0031756436709472714, 'D': 0.08005351037447409, 'G': -0.11111944347208008, 'F': -0.14064529945666424, 'I': -0.06754064170947409, 'H': 0.0002284466904203086, 'K': 0.1146073919854361, 'M': -0.10032129700898607, 'L': 0.03087877205149458, 'N': -0.22730059761163227, 'Q': 0.042823538879282835, 'P': 0.10891579563208253, 'S': 0.03087877205149458, 'R': -0.039355256803307745, 'T': -0.0717221044589172, 'W': -0.11273414606807994, 'V': -0.07727132809094411, 'Y': -0.14554089664944203}}, 'F': {'3': {'A': -0.09368761627575818, 'C': -0.011655928134608619, 'E': 0.014228479874122847, 'D': -0.1035545557822607, 'G': -0.20813081144934326, 'F': -0.058058936151281146, 'I': -0.08220348181522934, 'H': -0.07985371390420959, 'K': 0.022541566405386165, 'M': 0.00012645511211648649, 'L': -0.042644484028358395, 'N': 0.01143475353271867, 'Q': 0.02922558330665542, 'P': 0.13378103367556704, 'S': -0.018073215986112594, 'R': 0.007408676874457801, 'T': -0.063834653126077, 'W': -0.016413212613885828, 'V': -0.05446748307966475, 'Y': -0.07389118217017575}}, 'I': {'3': {'A': -0.025252741316489125, 'C': 0.04463570256603867, 'E': 0.01932057970067493, 'D': 0.0207227349019861, 'G': -0.10820643969214169, 'F': -0.12255137842474328, 'I': -0.05073984527333705, 'H': -0.02621332485526415, 'K': 0.040842696724659976, 'M': 0.014950978487156824, 'L': -0.07240226982553123, 'N': -0.09737966058049256, 'Q': -0.063834653126077, 'P': 0.06331555257671867, 'S': -0.15853351091098006, 'R': -0.21698641257743972, 'T': -0.05517003820149683, 'W': -0.13142391676885545, 'V': -0.026629902149481105, 'Y': -0.12678621596315598}}, 'H': {'3': {'A': -0.029352537129028994, 'C': 0.03486408750028433, 'E': 0.024270274752222612, 'D': -0.040619658664527186, 'G': 0.051529103278638404, 'F': -0.040619658664527186, 'I': 0.03942304900900927, 'H': 0.10731806776925852, 'K': -0.010164623466516889, 'M': 0.034006203041380356, 'L': -0.11435206771931752, 'N': -0.04633607563968809, 'Q': 0.08397614817797415, 'P': 0.07434144023666915, 'S': 0.06869881596878016, 'R': 0.12187546448991406, 'T': 0.027364463864102243, 'W': -0.06441206602545474, 'V': 0.05646546758144027, 'Y': -0.09261525756717465}}, 'K': {'3': {'A': -0.05283073066416435, 'C': 0.12699779517140303, 'E': 0.07824669840235725, 'D': -0.025252741316489125, 'G': -0.039816124379315504, 'F': -0.07980923959058926, 'I': 0.013293700934632996, 'H': 0.00020233585572801074, 'K': 0.00908818045259817, 'M': 0.07210939232710548, 'L': -0.03384103215014113, 'N': 0.0055984467257195174, 'Q': -0.029614916716278018, 'P': 0.09556310602147548, 'S': 0.08890750824207969, 'R': 0.0698780842070194, 'T': 0.032023773191333114, 'W': 0.03486408750028433, 'V': 0.11129515529377994, 'Y': -0.07206185259620278}}, 'M': {'3': {'A': -0.07017453164928407, 'C': -0.08540608410083728, 'E': 0.10709895443344908, 'D': 0.1080554378949765, 'G': 0.04463570256603867, 'F': 0.028315398400279326, 'I': 0.028315398400279326, 'H': 0.034006203041380356, 'K': 0.0127452580906517, 'M': 7.78166381010324e-05, 'L': -0.11343356921395727, 'N': -0.09512623980912008, 'Q': 0.10874993034012029, 'P': 0.1002431939881199, 'S': -0.021312480235694237, 'R': 0.04760850400709945, 'T': 0.021247134183101805, 'W': -0.020557352002992035, 'V': -0.09512623980912008, 'Y': 0.1080554378949765}}, 'L': {'3': {'A': 0.0028570225618879683, 'C': 0.05288982301768103, 'E': 0.008064210339354928, 'D': -0.025252741316489125, 'G': -0.09112970440939615, 'F': -0.01914570112712127, 'I': -0.05189423936399343, 'H': -0.05104036817039988, 'K': 0.07858052279824923, 'M': 0.00020233585572801074, 'L': -0.08231386794216623, 'N': -0.05659341063294586, 'Q': 0.0530248379865547, 'P': -0.003328098564576984, 'S': -0.07256056394470844, 'R': 0.02204016989868724, 'T': 0.042854963098210325, 'W': 0.09635733535105381, 'V': -0.0463466111939182, 'Y': 0.058752180592628316}}, 'N': {'3': {'A': -0.08935200506911362, 'C': -0.018838222997999962, 'E': 0.03197714500500062, 'D': 0.026914336614420404, 'G': 0.054123069047479384, 'F': 0.008074194152345367, 'I': 0.024945538807522195, 'H': 0.1080554378949765, 'K': 0.09078024743638186, 'M': 0.05367767872031304, 'L': -0.05014889899760492, 'N': -0.029774870489293257, 'Q': -0.029614916716278018, 'P': 0.05926104994099149, 'S': 0.07438035688370231, 'R': 0.03197714500500062, 'T': 0.0052819930851416095, 'W': 0.1280173115050897, 'V': -0.005677318910232762, 'Y': -0.05532376162255171}}, 'Q': {'3': {'A': 0.02177012968145053, 'C': 0.09427118754765917, 'E': -0.04748708766775922, 'D': 0.024716769266859916, 'G': -0.037778295489627675, 'F': 0.008877994956005967, 'I': 0.06274880367175432, 'H': -0.08596422144290089, 'K': 0.013153045886952344, 'M': 0.00015973543113728778, 'L': -0.03305446563830482, 'N': 0.07336646838740811, 'Q': -0.09506053875328051, 'P': 0.09427118754765917, 'S': 0.05814187898896626, 'R': 0.03282407100467637, 'T': 0.17351781080629583, 'W': 0.13903016983948527, 'V': 0.016701435522195635, 'Y': 0.11958899553194902}}, 'P': {'3': {'A': 0.09731031263165793, 'C': 0.04277954663168733, 'E': 0.09490172976818431, 'D': 0.04727114312628765, 'G': 0.027576063864466562, 'F': 0.04277954663168733, 'I': 0.013153045886952344, 'H': -0.010164623466516889, 'K': 0.08920629499991964, 'M': 0.0127452580906517, 'L': 0.1338238180791236, 'N': 0.1505282925815971, 'Q': 0.04904309038658274, 'P': 0.006370705126623231, 'S': 0.10891579563208253, 'R': 0.05491986547245755, 'T': 0.04904309038658274, 'W': 0.009868176024252363, 'V': 0.027925734632438318, 'Y': 0.08397614817797415}}, 'S': {'3': {'A': -0.01645838497021433, 'C': -0.06983175372562905, 'E': -0.009115537047910835, 'D': 0.0002759226820838121, 'G': 0.04238053563662112, 'F': 0.05926104994099149, 'I': -0.1522545485748084, 'H': -0.008073053556130902, 'K': 0.10395899016351706, 'M': 0.04760850400709945, 'L': -0.1044770214404477, 'N': 0.06728116841062336, 'Q': 0.10395899016351706, 'P': 0.04719525261031418, 'S': -0.06175972361597585, 'R': -0.044623884382442934, 'T': 0.07438035688370231, 'W': -0.16529152380057688, 'V': -0.031346520637643635, 'Y': -0.037886665214019316}}, 'R': {'3': {'A': -0.04053871285770072, 'C': 0.11709008939787502, 'E': -0.0673844451718866, 'D': -0.037886665214019316, 'G': 0.027576063864466562, 'F': -0.006676239286128471, 'I': -0.0340276205440386, 'H': -0.06576424280652808, 'K': 0.06274880367175432, 'M': -0.009003180306772557, 'L': -0.05189423936399343, 'N': 0.04739098198414733, 'Q': 0.05646546758144027, 'P': 0.08283449157933777, 'S': 0.06355090120911729, 'R': -0.02506488176713917, 'T': 0.0055984467257195174, 'W': -0.13142391676885545, 'V': 0.032023773191333114, 'Y': -0.063834653126077}}, 'T': {'3': {'A': 0.0996593800681341, 'C': 0.15625388952762564, 'E': 0.0556971485674715, 'D': 0.00957659596424164, 'G': 0.131860904281496, 'F': 0.01143475353271867, 'I': -0.02816373201860535, 'H': 0.20164747742593803, 'K': 0.11493711162206795, 'M': 0.024270274752222612, 'L': 0.07882400669327567, 'N': 0.04162745406223726, 'Q': 0.032023773191333114, 'P': 0.06364381723451741, 'S': 0.0497233502907341, 'R': 0.013153045886952344, 'T': 0.07136216157928021, 'W': 0.03530810979481612, 'V': 0.13214410532412005, 'Y': 0.08479543446146627}}, 'W': {'3': {'A': -0.024519889417209353, 'C': 0.04260359699193001, 'E': 0.06920966147049751, 'D': 0.10128984185663822, 'G': -0.2557049274467805, 'F': 0.09854472417895146, 'I': 0.05367767872031304, 'H': 0.018110471271040318, 'K': 0.08397614817797415, 'M': 0.028315398400279326, 'L': -0.08833048266444858, 'N': -0.11021216446684928, 'Q': -0.07079929495242063, 'P': 0.13372038639384948, 'S': 0.055269749155721935, 'R': 0.04042634015780373, 'T': -0.07980923959058926, 'W': -0.06441206602545474, 'V': 0.03942304900900927, 'Y': -0.23622904263309302}}, 'V': {'3': {'A': -0.049800643849957645, 'C': 0.0914999864848312, 'E': 0.007258743931764025, 'D': -0.039816124379315504, 'G': -0.1696144903026208, 'F': -0.1000785225726847, 'I': -0.07685739605966466, 'H': 0.07434144023666915, 'K': -0.028698473116622502, 'M': -0.03333369826931673, 'L': -0.19902816434429238, 'N': -0.012822440516308422, 'Q': -0.12306050685296317, 'P': 0.1228662465528193, 'S': -0.15509398567064459, 'R': 0.06038147484014861, 'T': 0.03204242507465583, 'W': 0.07931585007111805, 'V': -0.12528195870378786, 'Y': -0.10510758944067564}}, 'Y': {'3': {'A': -0.1889977960800831, 'C': 0.18575884248791663, 'E': 0.06829570114439855, 'D': 0.06245578367537251, 'G': -0.08618119075262111, 'F': -0.0470194167675983, 'I': -0.07980923959058926, 'H': -0.06441206602545474, 'K': 0.087237126248194, 'M': 0.0127452580906517, 'L': 0.042042719820072585, 'N': 0.02922558330665542, 'Q': -0.05196283849357368, 'P': 0.05739646027335179, 'S': -0.03182207465595049, 'R': 0.03847085387124221, 'T': -0.01394239709257355, 'W': -0.024519889417209353, 'V': 0.02177012968145053, 'Y': -0.07980923959058926}}}, '-1': {'A': {'1': {'A': -0.06668357697796261, 'C': 0.051529103278638404, 'E': -0.09815552632047589, 'D': 0.025084620381321216, 'G': 0.02784951382581818, 'F': -0.1063482821236648, 'I': -0.08877502993870307, 'H': 0.00020233585572801074, 'K': -0.026629902149481105, 'M': -0.08596422144290089, 'L': -0.0494570080088281, 'N': -0.15388226625309662, 'Q': -0.14689140444073773, 'P': 0.07616596385959014, 'S': -0.04212657198512865, 'R': -0.133827302739205, 'T': 0.01400526768865473, 'W': -0.16934583038195197, 'V': -0.07331809058317051, 'Y': -0.05755811795423274}, '0': {'A': -0.26106124499632016, 'C': -0.2148829329265253, 'E': 0.2108493156001262, 'D': 0.1433732283706536, 'G': -0.0807443559471212, 'F': -0.47493110249469883, 'I': -0.2556582992604478, 'H': 0.12991129139147986, 'K': 0.22143184823788162, 'M': -0.07017453164928407, 'L': -0.2873785533136935, 'N': 0.11146368154362744, 'Q': 0.11803596187353413, 'P': 0.08252716199360195, 'S': -0.10051365518844661, 'R': 0.14896895103846014, 'T': 0.11519634406926707, 'W': -0.2486731327396279, 'V': -0.3152193045483381, 'Y': 0.05288982301768103}, '3': {'A': -0.14517376443865346, 'C': 0.019179324905205165, 'E': 0.07269649914493602, 'D': 0.053385747996032296, 'G': -0.04971430543854654, 'F': -0.1000785225726847, 'I': -0.009115537047910835, 'H': -0.040619658664527186, 'K': -0.039816124379315504, 'M': -0.12607081064729553, 'L': -0.2155838788828022, 'N': -0.12335514698375326, 'Q': -0.11451954068140836, 'P': 0.01829442818476222, 'S': -0.19582383499277137, 'R': 0.0799850754333051, 'T': -0.0038767438139463753, 'W': 0.00015973543113728778, 'V': 0.03900737996481318, 'Y': -0.027152884655855417}, '2': {'A': -0.018957330356597593, 'C': -0.11371079126627058, 'E': -0.013502278198816822, 'D': -0.06717735633504557, 'G': -0.025827714389912527, 'F': -0.1838154856718935, 'I': -0.20532169089285704, 'H': -0.10262157654861986, 'K': -0.0038767438139463753, 'M': -0.009003180306772557, 'L': -0.08864611982080516, 'N': -0.1000785225726847, 'Q': 0.014799536088357873, 'P': 0.0556971485674715, 'S': -0.08106109296117572, 'R': -0.013267477430557999, 'T': -0.0036764796396379857, 'W': 0.08397614817797415, 'V': -0.059524768450834646, 'Y': -0.09506053875328051}}, 'C': {'1': {'A': 0.11358883892757657, 'C': -0.17993717246119212, 'E': 0.04760850400709945, 'D': 0.03530810979481612, 'G': 0.01932057970067493, 'F': -0.013640881112471914, 'I': 0.09449967324056817, 'H': -0.060446092304040605, 'K': 0.06869881596878016, 'M': 0.023013043546441125, 'L': 0.07820763100197088, 'N': 0.06920966147049751, 'Q': 0.04981985581636855, 'P': 0.07336646838740811, 'S': -0.047218636668859996, 'R': -0.036150854187328794, 'T': 0.09036106896699214, 'W': 0.10874993034012029, 'V': 0.006370705126623231, 'Y': 0.021247134183101805}, '0': {'A': -0.13423001365848983, 'C': -0.1540061583936752, 'E': 0.1874495885215496, 'D': 0.18575884248791663, 'G': 0.018902104984847186, 'F': -0.35178742938785135, 'I': 0.011118064301517109, 'H': 0.1888011417802446, 'K': 0.18973023366841246, 'M': 0.06075107692855128, 'L': -0.13792189179039693, 'N': 0.10709895443344908, 'Q': 0.09635733535105381, 'P': 0.0896467751114298, 'S': -0.05755811795423274, 'R': 0.17118071282063616, 'T': 0.11562226151469049, 'W': 0.00012645511211648649, 'V': -0.08785129359924705, 'Y': -0.11228425844142094}, '3': {'A': 0.04981985581636855, 'C': 0.1535941735412758, 'E': 0.06869881596878016, 'D': -0.07389118217017575, 'G': 0.07438035688370231, 'F': -0.058058936151281146, 'I': -0.08946763725610407, 'H': 0.03942304900900927, 'K': 0.14398605636074135, 'M': -0.016413212613885828, 'L': 0.00595817473521116, 'N': -0.058058936151281146, 'Q': 0.04760850400709945, 'P': -0.08596422144290089, 'S': 0.14847336091702548, 'R': 0.05367767872031304, 'T': -0.05272423788531286, 'W': -0.07079929495242063, 'V': -0.08317927308332307, 'Y': 0.03486408750028433}, '2': {'A': -0.01394239709257355, 'C': 0.17424850323782373, 'E': 0.11146368154362744, 'D': 0.07556936945467821, 'G': 0.0207227349019861, 'F': -0.038548036296898916, 'I': 0.08397614817797415, 'H': 0.018902104984847186, 'K': 0.04981985581636855, 'M': -0.07996489103543536, 'L': 0.00025880898342334744, 'N': 0.01550094021373575, 'Q': 0.16269745901016908, 'P': 0.04162745406223726, 'S': -0.01981966248074554, 'R': -0.06646292780825194, 'T': 0.1771591548494984, 'W': -0.055997500882681406, 'V': -0.06646292780825194, 'Y': -0.14977367140712322}}, 'E': {'1': {'A': 0.11899686752805745, 'C': 0.03530810979481612, 'E': -0.05001440212520044, 'D': 0.02954084042777624, 'G': 0.1146073919854361, 'F': 0.06355090120911729, 'I': -0.008611396646802823, 'H': 0.04277954663168733, 'K': 0.016542475501067255, 'M': 0.017030032993377745, 'L': -0.017218580466238382, 'N': 0.006370705126623231, 'Q': -0.06961520185129891, 'P': 0.04572118306018075, 'S': 0.01400526768865473, 'R': -0.12212690663592521, 'T': 0.004138726248635386, 'W': -0.010164623466516889, 'V': -0.0630473332661993, 'Y': -0.14674200295280046}, '0': {'A': -0.1367070362954699, 'C': -0.3320986397207564, 'E': 0.2355051646131508, 'D': 0.15027393601331202, 'G': -0.05189423936399343, 'F': -0.15390103877621394, 'I': -0.324495636169346, 'H': 0.061535422260083565, 'K': 0.21443489466056218, 'M': -0.040619658664527186, 'L': -0.2420189143045453, 'N': 0.13381195331319817, 'Q': 0.15894126728036387, 'P': 0.11988567175742633, 'S': 0.0497233502907341, 'R': 0.23206553851781125, 'T': 0.014799536088357873, 'W': -0.040619658664527186, 'V': -0.19582383499277137, 'Y': -0.015270718453018023}, '3': {'A': 0.09831712962221385, 'C': -0.07278289711550703, 'E': 0.014473698748586306, 'D': 0.007408676874457801, 'G': 0.015101992040071037, 'F': -0.06688966178658419, 'I': 0.0055984467257195174, 'H': -0.04197460523181231, 'K': 0.004526127908107253, 'M': 0.08397614817797415, 'L': 0.05038059234198261, 'N': 0.058752180592628316, 'Q': -0.06717735633504557, 'P': 0.1128555624074202, 'S': -0.01711264806208511, 'R': -0.059374679473690364, 'T': -0.0036764796396379857, 'W': 0.07716337699185626, 'V': -0.0630473332661993, 'Y': -0.27345359257765806}, '2': {'A': 0.09243133339431375, 'C': -0.05104036817039988, 'E': 0.06391370450769146, 'D': -0.010315869434986939, 'G': -0.14449528242848692, 'F': 0.11079151545086832, 'I': 0.0052819930851416095, 'H': -0.040619658664527186, 'K': -0.0720282361250252, 'M': -0.05272423788531286, 'L': 0.043317568345972106, 'N': -0.011038102319339948, 'Q': -0.024421177064923503, 'P': 0.11754594662949505, 'S': -0.06291048804736994, 'R': 0.028913079009044555, 'T': 0.14191444152351376, 'W': -0.17415105128904979, 'V': -0.05326745998425228, 'Y': -0.02157885999879453}}, 'D': {'1': {'A': 0.13607746384114566, 'C': 0.081568554130949, 'E': 0.05155953428310064, 'D': 0.13087899140048753, 'G': 0.08297081049489745, 'F': -0.047218636668859996, 'I': -0.16481582589896163, 'H': -0.08317927308332307, 'K': 0.15990253032186424, 'M': -0.11173938669159111, 'L': 0.0002845464927765665, 'N': 0.11803596187353413, 'Q': 0.007408676874457801, 'P': -0.06961520185129891, 'S': 0.016542475501067255, 'R': 0.03820764074315908, 'T': 0.024945538807522195, 'W': 0.055269749155721935, 'V': -0.17274496082971286, 'Y': 0.04739098198414733}, '0': {'A': -0.026629902149481105, 'C': 0.0002284466904203086, 'E': 0.18760354987909625, 'D': 0.12585722980872893, 'G': 0.05922592227515882, 'F': -0.08833048266444858, 'I': -0.38177152695628835, 'H': 0.062069128703356936, 'K': 0.22804273985413545, 'M': -0.1540061583936752, 'L': -0.2500641406197771, 'N': 0.0914999864848312, 'Q': 0.16563268208935192, 'P': 0.14191444152351376, 'S': 0.09410070984694181, 'R': 0.19790382136412504, 'T': 0.10669456359708834, 'W': 0.12187546448991406, 'V': -0.12255137842474328, 'Y': -0.1035545557822607}, '3': {'A': 0.06355090120911729, 'C': 0.15974268791887117, 'E': -0.004618549768743804, 'D': 0.05926104994099149, 'G': -0.029774870489293257, 'F': -0.016871518682303646, 'I': -0.05532376162255171, 'H': 0.00021678998354620314, 'K': 0.10344816069571776, 'M': -0.024519889417209353, 'L': -0.06784095111121337, 'N': 0.08529445929549401, 'Q': 0.12785407371428992, 'P': 0.014228479874122847, 'S': 0.014799536088357873, 'R': -0.027750327048638352, 'T': -0.02988258004302442, 'W': 0.08719531698483447, 'V': 0.053385747996032296, 'Y': 0.00595817473521116}, '2': {'A': -0.04497904081767772, 'C': 0.12914715817404462, 'E': -0.017031343489487503, 'D': -0.004927473248963335, 'G': 0.05253986407120487, 'F': -0.08935200506911362, 'I': 0.12144003491141031, 'H': 0.14607762627112736, 'K': -0.0038767438139463753, 'M': -0.07581318380475985, 'L': -0.024009410906490187, 'N': 0.1505282925815971, 'Q': 0.03282407100467637, 'P': 0.11079151545086832, 'S': -0.023036003991694275, 'R': 0.03576266236792969, 'T': 0.025084620381321216, 'W': -0.045673643329278056, 'V': 0.00027909464978407883, 'Y': 0.05814187898896626}}, 'G': {'1': {'A': -0.06508820614546713, 'C': 0.16060657453566626, 'E': 0.09027320151028244, 'D': 0.09329873712449475, 'G': 0.0794348874556107, 'F': -0.17158401703110918, 'I': -0.17367274643476252, 'H': 0.06796948907463711, 'K': 0.003675611790817299, 'M': -0.058058936151281146, 'L': -0.021946347583242393, 'N': -0.005277471196579681, 'Q': 0.03847085387124221, 'P': 0.020323377088053214, 'S': 0.04998449774451394, 'R': -0.16276207647406107, 'T': -0.0031756436709472714, 'W': 0.06920966147049751, 'V': 0.03613414040061579, 'Y': -0.03554000143511352}, '0': {'A': -0.2195666083288971, 'C': -0.133278466407372, 'E': 0.19749505179120388, 'D': 0.1338204563811525, 'G': 0.009833166945582452, 'F': -0.08935200506911362, 'I': -0.326402275625763, 'H': 0.1771591548494984, 'K': 0.2419468143620376, 'M': -0.13954201016226725, 'L': -0.13455520872334778, 'N': 0.06697046914845631, 'Q': 0.21589385556208024, 'P': 0.07906283248240141, 'S': -0.036975279661116744, 'R': 0.15997764581718354, 'T': 0.015289272530712555, 'W': -0.357856604101065, 'V': -0.23756169007642522, 'Y': 0.0052819930851416095}, '3': {'A': -0.04573525808974321, 'C': 0.10344816069571776, 'E': 0.0755079677303641, 'D': 0.018569508380195422, 'G': -0.20579909383891362, 'F': 0.03384773105905234, 'I': -0.017161885645687238, 'H': 0.06297852802926864, 'K': -0.018073215986112594, 'M': 0.1080554378949765, 'L': -0.027801477450500052, 'N': 0.053998754115877845, 'Q': 0.08364553339953809, 'P': 0.06038147484014861, 'S': -0.006727498042975837, 'R': -0.06367117382983023, 'T': 0.10037632634110526, 'W': -0.07706592504308235, 'V': 0.02712373017771538, 'Y': -0.010315869434986939}, '2': {'A': -0.0668370978337627, 'C': 0.05926104994099149, 'E': 0.04284353599525495, 'D': 0.07511523442457312, 'G': -0.06920821995298891, 'F': -0.10857765723488283, 'I': -0.03862966285633829, 'H': 0.051529103278638404, 'K': 0.05491986547245755, 'M': -0.10032129700898607, 'L': -0.09054985355178799, 'N': -0.009679872725504926, 'Q': 0.042823538879282835, 'P': 0.04143863318218297, 'S': -0.030130630954722803, 'R': 0.005001448139723455, 'T': 0.14170620716721313, 'W': 0.03197714500500062, 'V': 0.020157398851910792, 'Y': 0.12574275856778286}}, 'F': {'1': {'A': -0.04056184089968166, 'C': 0.10761841218986647, 'E': 0.05288982301768103, 'D': 0.03847085387124221, 'G': 0.01400526768865473, 'F': -0.14144054509033221, 'I': -0.09506053875328051, 'H': 0.062069128703356936, 'K': -0.005677318910232762, 'M': -0.045673643329278056, 'L': -0.03554000143511352, 'N': 0.006848584601415689, 'Q': -0.06576424280652808, 'P': 0.043871937495576635, 'S': 0.07874002901565694, 'R': -0.16226600328062424, 'T': 0.07434144023666915, 'W': 0.028315398400279326, 'V': -0.09737966058049256, 'Y': 0.030657371053738277}, '0': {'A': -0.2579906675670344, 'C': -0.2229650218018156, 'E': 0.1442816081223205, 'D': 0.09427118754765917, 'G': -0.22287211578876173, 'F': -0.23241232329605893, 'I': -0.2019946285955132, 'H': 0.05367767872031304, 'K': 0.185060495903161, 'M': -0.13340493751240626, 'L': -0.11540383831078671, 'N': 0.1937563103266733, 'Q': 0.11562226151469049, 'P': 0.11079151545086832, 'S': 0.0002759226820838121, 'R': 0.2132607310786066, 'T': 0.12337688896206932, 'W': 0.10874993034012029, 'V': -0.21698641257743972, 'Y': -0.11311189532345708}, '3': {'A': -0.05659341063294586, 'C': 0.1002431939881199, 'E': 0.030468256705683622, 'D': 0.03197714500500062, 'G': -0.009115537047910835, 'F': -0.19649350426250808, 'I': -0.08220348181522934, 'H': -0.009003180306772557, 'K': 0.15894126728036387, 'M': 0.00018393999520474193, 'L': -0.026629902149481105, 'N': -0.007311396744295049, 'Q': -0.09717600045614674, 'P': 0.051529103278638404, 'S': -0.017031343489487503, 'R': -0.12492509652060292, 'T': 0.13376720151561056, 'W': 0.048125308523685344, 'V': -0.037886665214019316, 'Y': -0.06038657538303176}, '2': {'A': -0.27960787829943556, 'C': -0.09512623980912008, 'E': 0.028431030587269788, 'D': -0.015907758495244013, 'G': -0.07809961585390945, 'F': -0.05272423788531286, 'I': -0.08618119075262111, 'H': 0.00015973543113728778, 'K': -0.12445927494251188, 'M': -0.013640881112471914, 'L': 0.06372455456152477, 'N': 0.06297852802926864, 'Q': 0.04277954663168733, 'P': 0.09768635284203263, 'S': 0.042042719820072585, 'R': -0.032561376132570576, 'T': 0.08283449157933777, 'W': 0.07210939232710548, 'V': 0.033413660251493935, 'Y': -0.029614916716278018}}, 'I': {'1': {'A': 0.08005351037447409, 'C': 0.009868176024252363, 'E': 0.013293700934632996, 'D': 0.02177012968145053, 'G': -0.083411010249167, 'F': -0.032561376132570576, 'I': -0.11466981305340353, 'H': 0.009868176024252363, 'K': -0.004618549768743804, 'M': -0.11021216446684928, 'L': -0.09193885023859313, 'N': 0.05491986547245755, 'Q': 0.03576266236792969, 'P': 0.12574275856778286, 'S': -0.0034943864903075753, 'R': -0.10510758944067564, 'T': -0.2597015505259062, 'W': -0.05272423788531286, 'V': -0.07523162982606127, 'Y': -0.05646432698522574}, '0': {'A': -0.42213410573326215, 'C': -0.257645169306895, 'E': 0.19359261794727353, 'D': 0.12337688896206932, 'G': -0.06150228481949037, 'F': -0.2841167184272652, 'I': -0.11480540532430021, 'H': 0.04277954663168733, 'K': 0.2269449763585207, 'M': -0.11021216446684928, 'L': -0.20820381098459304, 'N': 0.13087899140048753, 'Q': 0.15345205879329119, 'P': 0.17088432601418677, 'S': 0.05363702463881165, 'R': 0.13087899140048753, 'T': 0.012652558137264165, 'W': 0.14050979871478625, 'V': -0.35943924929330434, 'Y': -0.036150854187328794}, '3': {'A': -0.029960048163061914, 'C': -0.07985371390420959, 'E': 0.056936781242690575, 'D': -0.043639715448038255, 'G': -0.1564126985127218, 'F': -0.11371079126627058, 'I': -0.009679872725504926, 'H': -0.03333369826931673, 'K': 0.05253986407120487, 'M': -0.06576424280652808, 'L': -0.10150761943318957, 'N': 0.06344282608201868, 'Q': 0.042042719820072585, 'P': 0.11025970419775181, 'S': -0.15251943575135762, 'R': -0.007311396744295049, 'T': -0.021714982258288325, 'W': 0.04760850400709945, 'V': -0.04748708766775922, 'Y': 0.0207227349019861}, '2': {'A': -0.11532367688746066, 'C': -0.12864387807364158, 'E': -0.029774870489293257, 'D': 0.04739098198414733, 'G': -0.08636819548475133, 'F': -0.12404807562653279, 'I': -0.07627383722678437, 'H': 0.14976018066138394, 'K': 0.040273748187860836, 'M': 0.00020233585572801074, 'L': -0.014099673695469751, 'N': -0.017031343489487503, 'Q': 0.026914336614420404, 'P': -0.029774870489293257, 'S': -0.01711264806208511, 'R': -0.07155527644359243, 'T': 0.0497233502907341, 'W': -0.20611351832083205, 'V': 0.04727114312628765, 'Y': 0.081568554130949}}, 'H': {'1': {'A': -0.12545719847217726, 'C': 0.14862234097400115, 'E': -0.032561376132570576, 'D': 0.06869881596878016, 'G': 0.09768635284203263, 'F': 0.07716337699185626, 'I': 0.011118064301517109, 'H': 0.12187546448991406, 'K': -0.16580660796186686, 'M': 0.04260359699193001, 'L': -0.14064529945666424, 'N': -0.05196283849357368, 'Q': 0.00021678998354620314, 'P': 0.12187546448991406, 'S': 0.018902104984847186, 'R': -0.06576424280652808, 'T': -0.013640881112471914, 'W': 0.00012645511211648649, 'V': 0.06245578367537251, 'Y': 0.12187546448991406}, '0': {'A': -0.07017453164928407, 'C': -0.11173938669159111, 'E': 0.11524205295794944, 'D': -0.12763103565415698, 'G': 0.051529103278638404, 'F': -0.17415105128904979, 'I': -0.12763103565415698, 'H': 0.1679426895856934, 'K': 0.1790773761720115, 'M': 0.034006203041380356, 'L': -0.1731925677422509, 'N': 0.00018393999520474193, 'Q': 0.1888011417802446, 'P': 0.07434144023666915, 'S': 0.06869881596878016, 'R': 0.12187546448991406, 'T': 0.027364463864102243, 'W': -0.045673643329278056, 'V': -0.06646292780825194, 'Y': 0.061535422260083565}, '3': {'A': 0.09260176682143549, 'C': -0.11106589967908706, 'E': 0.10731806776925852, 'D': 0.12187546448991406, 'G': -0.08833048266444858, 'F': 7.78166381010324e-05, 'I': 0.00020233585572801074, 'H': 0.10128984185663822, 'K': 0.00018393999520474193, 'M': 0.034006203041380356, 'L': 0.010737539762845366, 'N': -0.04674350828961953, 'Q': -0.040619658664527186, 'P': 0.1242626206426734, 'S': 0.022541566405386165, 'R': -0.03333369826931673, 'T': -0.036150854187328794, 'W': -0.11021216446684928, 'V': -0.07389118217017575, 'Y': -0.038548036296898916}, '2': {'A': 0.11234021279770262, 'C': 0.062069128703356936, 'E': -0.016871518682303646, 'D': 0.09635733535105381, 'G': 0.008074194152345367, 'F': -0.13142391676885545, 'I': -0.021312480235694237, 'H': 0.11234021279770262, 'K': -0.05196283849357368, 'M': -0.10909464059929305, 'L': 0.06869881596878016, 'N': 0.00021678998354620314, 'Q': 0.0698780842070194, 'P': 0.10731806776925852, 'S': 0.05646546758144027, 'R': -0.11173938669159111, 'T': -0.010164623466516889, 'W': 7.78166381010324e-05, 'V': -0.16934583038195197, 'Y': -0.17169052149552194}}, 'K': {'1': {'A': 0.1400148685923094, 'C': 0.06920966147049751, 'E': 0.0460940825240709, 'D': 0.10344816069571776, 'G': 0.10364881258149829, 'F': 0.11025970419775181, 'I': 0.06372455456152477, 'H': 0.10761841218986647, 'K': 0.06038147484014861, 'M': 0.030657371053738277, 'L': 0.10118078691136766, 'N': 0.03576266236792969, 'Q': 0.022541566405386165, 'P': 0.017853178499961347, 'S': 0.034444075743964284, 'R': 0.008074194152345367, 'T': 0.03254281684750848, 'W': -0.013640881112471914, 'V': 0.00028906375662992, 'Y': 0.007408676874457801}, '0': {'A': -0.12833828317230953, 'C': -0.16500167232524351, 'E': 0.23707621854872685, 'D': 0.21836934134126126, 'G': 0.03038813429393292, 'F': -0.11371079126627058, 'I': -0.10892019731520793, 'H': 0.14862234097400115, 'K': 0.24331013153660475, 'M': 0.014950978487156824, 'L': -0.15162406780652457, 'N': 0.16278403024813184, 'Q': 0.13743916794688815, 'P': 0.09946112819263518, 'S': 0.1265661100542725, 'R': 0.14398605636074135, 'T': 0.15182582080928492, 'W': 0.16269745901016908, 'V': -0.1999566300948798, 'Y': 0.11025970419775181}, '3': {'A': 0.06038147484014861, 'C': 0.11524205295794944, 'E': 0.03204242507465583, 'D': 0.0872764777399867, 'G': 0.131860904281496, 'F': 0.030468256705683622, 'I': -0.004927473248963335, 'H': -0.07017453164928407, 'K': 0.07691077679135915, 'M': 0.061535422260083565, 'L': 0.015788733028741866, 'N': 0.04572118306018075, 'Q': 0.0207227349019861, 'P': 0.12471014838442582, 'S': 0.07318733149676343, 'R': 0.10680066451645748, 'T': 0.02954084042777624, 'W': 0.03942304900900927, 'V': 0.031056205159530344, 'Y': 0.10251231720336544}, '2': {'A': 0.03589452127129175, 'C': 0.081568554130949, 'E': 0.028913079009044555, 'D': 0.04450270623842291, 'G': 0.13790333250533482, 'F': 0.11079151545086832, 'I': -0.021797618876637163, 'H': -0.011655928134608619, 'K': 0.10408134017442021, 'M': 0.03486408750028433, 'L': 0.05234211534938842, 'N': -0.029774870489293257, 'Q': 0.12574275856778286, 'P': 0.08529445929549401, 'S': 0.07751935656347017, 'R': 0.08479543446146627, 'T': 0.09515254513402108, 'W': 0.11524205295794944, 'V': -0.09183200724525128, 'Y': 0.05646546758144027}}, 'M': {'1': {'A': -0.007311396744295049, 'C': -0.1540061583936752, 'E': 0.062069128703356936, 'D': 0.0127452580906517, 'G': 0.03942304900900927, 'F': -0.18703881891498425, 'I': -0.060446092304040605, 'H': 0.10874993034012029, 'K': 0.061535422260083565, 'M': 0.06075107692855128, 'L': -0.17415105128904979, 'N': 0.051453029818687754, 'Q': 0.1080554378949765, 'P': 0.1002431939881199, 'S': -0.040619658664527186, 'R': -0.11173938669159111, 'T': -0.12988040507503557, 'W': -0.1891373482728294, 'V': -0.07985371390420959, 'Y': 0.051453029818687754}, '0': {'A': -0.07017453164928407, 'C': -0.15951405625455917, 'E': 0.16275697593117808, 'D': 0.11524205295794944, 'G': -0.06576424280652808, 'F': -0.07079929495242063, 'I': -0.08946763725610407, 'H': 0.034006203041380356, 'K': 0.11524205295794944, 'M': -0.1669762680250651, 'L': -0.43802648424073504, 'N': 0.1280173115050897, 'Q': 0.06075107692855128, 'P': 0.051453029818687754, 'S': -0.06576424280652808, 'R': 0.09036106896699214, 'T': 0.030657371053738277, 'W': 0.05948535567054448, 'V': -0.257645169306895, 'Y': -0.024519889417209353}, '3': {'A': 0.062069128703356936, 'C': -0.06441206602545474, 'E': 0.0698780842070194, 'D': 0.04042634015780373, 'G': -0.13792189179039693, 'F': 0.024270274752222612, 'I': -0.4553028055096635, 'H': 0.08710334275799185, 'K': 0.08238261967055517, 'M': -0.11021216446684928, 'L': -0.06983175372562905, 'N': 0.00012645511211648649, 'Q': -0.07079929495242063, 'P': 0.14398605636074135, 'S': -0.024519889417209353, 'R': 0.030657371053738277, 'T': -0.038548036296898916, 'W': 0.11790949076849984, 'V': -0.06576424280652808, 'Y': -0.1540061583936752}, '2': {'A': -0.12607081064729553, 'C': -0.034986668445571134, 'E': -0.038548036296898916, 'D': 0.07716337699185626, 'G': -0.19649350426250808, 'F': 0.00012645511211648649, 'I': -0.09261525756717465, 'H': 7.78166381010324e-05, 'K': 0.13367591405810558, 'M': -0.07996489103543536, 'L': 0.06829570114439855, 'N': -0.11106589967908706, 'Q': -0.011655928134608619, 'P': 0.021247134183101805, 'S': -0.024519889417209353, 'R': 0.024270274752222612, 'T': -0.03333369826931673, 'W': 0.07418578879182298, 'V': -0.12678621596315598, 'Y': 0.08238261967055517}}, 'L': {'1': {'A': -0.1661571056084205, 'C': 0.08224303422126994, 'E': 0.08122495676629782, 'D': 0.0035453368553351773, 'G': -0.0046342640373385115, 'F': 0.00957659596424164, 'I': -0.014099673695469751, 'H': -0.012822440516308422, 'K': 0.056735037665027424, 'M': -0.26802594016127623, 'L': -0.01958243237466864, 'N': 0.1627994901864504, 'Q': -0.1469775874546196, 'P': 0.09094237689561074, 'S': 0.021605522031934745, 'R': -0.1355674656073827, 'T': -0.08194523045284934, 'W': 0.04277954663168733, 'V': -0.0903983064553665, 'Y': -0.16182484264305208}, '0': {'A': -0.2916510149602929, 'C': -0.19675037063982384, 'E': 0.18776543225360748, 'D': 0.10891579563208253, 'G': -0.14578811694726024, 'F': -0.07347016730177176, 'I': -0.15162406780652457, 'H': 0.16399964933020625, 'K': 0.24470739367222327, 'M': -0.08317927308332307, 'L': -0.23646454776942458, 'N': 0.15583456575206842, 'Q': 0.15701455151060242, 'P': 0.04225326285566192, 'S': -0.10806725240161837, 'R': 0.19076320062547142, 'T': -0.06650174547833214, 'W': 0.09635733535105381, 'V': -0.2445235397776669, 'Y': -0.08785129359924705}, '3': {'A': -0.17869645647729704, 'C': 0.081568554130949, 'E': 0.05101334759446204, 'D': 0.11058489048760711, 'G': -0.1268892179217545, 'F': -0.05283073066416435, 'I': -0.024756457382155005, 'H': 0.014228479874122847, 'K': 0.12199450187440647, 'M': -0.08596422144290089, 'L': -0.07160286722474944, 'N': -0.04497904081767772, 'Q': 0.08728729967171361, 'P': 0.09784586471017731, 'S': -0.06316954811559583, 'R': -0.0034943864903075753, 'T': -0.08547577782390611, 'W': -0.16107442261085295, 'V': -0.041809009390892715, 'Y': -0.009115537047910835}, '2': {'A': -0.18602605905340605, 'C': -0.05196283849357368, 'E': -0.03637560331733744, 'D': -0.059374679473690364, 'G': -0.08063568467255029, 'F': -0.004343870979541765, 'I': -0.05510192533378353, 'H': -0.008073053556130902, 'K': 0.05788141335979542, 'M': 0.027364463864102243, 'L': -0.03972130457499561, 'N': 0.048291173815647535, 'Q': -0.011365460287329841, 'P': 0.000291043933518982, 'S': 0.03273545901543518, 'R': 0.03204242507465583, 'T': 0.11221078398810809, 'W': -0.06646292780825194, 'V': -0.021922953522428904, 'Y': -0.03182207465595049}}, 'N': {'1': {'A': 0.051529103278638404, 'C': 0.00018393999520474193, 'E': 0.028431030587269788, 'D': 0.1505282925815971, 'G': 0.15601598234382621, 'F': -0.032561376132570576, 'I': -0.05143182314847561, 'H': 0.1080554378949765, 'K': 0.032023773191333114, 'M': 0.11790949076849984, 'L': 0.04594424013511656, 'N': 0.07820763100197088, 'Q': 0.03847085387124221, 'P': 0.042823538879282835, 'S': 0.043574356523767406, 'R': 0.006848584601415689, 'T': 0.003675611790817299, 'W': -0.18703881891498425, 'V': -0.09926335545148306, 'Y': 0.008074194152345367}, '0': {'A': -0.14064529945666424, 'C': -0.018838222997999962, 'E': 0.20382740193165974, 'D': 0.17351781080629583, 'G': 0.054123069047479384, 'F': -0.09036587866090706, 'I': -0.03655799921169652, 'H': 0.061535422260083565, 'K': 0.2347453800164569, 'M': -0.06576424280652808, 'L': -0.2847356733697429, 'N': 0.18847869553072463, 'Q': 0.16275697593117808, 'P': 0.07988033714372723, 'S': 0.14558339876091286, 'R': 0.09260176682143549, 'T': 0.048589035398470766, 'W': -0.1464195341966707, 'V': -0.26443374524365876, 'Y': 0.05288982301768103}, '3': {'A': -0.06717735633504557, 'C': 0.19437280442450364, 'E': 0.04572118306018075, 'D': 0.07820763100197088, 'G': -0.01186538662132503, 'F': 0.12337688896206932, 'I': -0.06367117382983023, 'H': 0.0698780842070194, 'K': 0.06747385044380694, 'M': 0.08238261967055517, 'L': 0.06038147484014861, 'N': 0.04981985581636855, 'Q': 0.03884585281909903, 'P': -0.05532376162255171, 'S': 0.05253986407120487, 'R': 0.06920966147049751, 'T': 0.043574356523767406, 'W': -0.04633607563968809, 'V': -0.014046746830970937, 'Y': -0.09036587866090706}, '2': {'A': 0.05491986547245755, 'C': -0.06038657538303176, 'E': -0.009679872725504926, 'D': 0.014228479874122847, 'G': 0.0556971485674715, 'F': -0.07389118217017575, 'I': -0.038083055411048686, 'H': -0.060446092304040605, 'K': 0.0556971485674715, 'M': 0.1002431939881199, 'L': 0.08103555994638673, 'N': 0.04162745406223726, 'Q': 0.1215893036946876, 'P': 0.06747385044380694, 'S': 0.10680066451645748, 'R': -0.09368761627575818, 'T': 0.05926104994099149, 'W': -0.09717600045614674, 'V': 0.012652558137264165, 'Y': 0.09946112819263518}}, 'Q': {'1': {'A': -0.20102204832267503, 'C': 0.13808972643601222, 'E': -0.027152884655855417, 'D': 0.055269749155721935, 'G': 0.10059217288946637, 'F': -0.11311189532345708, 'I': 0.03576266236792969, 'H': -0.040619658664527186, 'K': 0.06869881596878016, 'M': 0.05367767872031304, 'L': 0.0808325892440878, 'N': -0.034847116252824696, 'Q': 0.006370705126623231, 'P': 0.09946112819263518, 'S': 0.0002639244604869878, 'R': -0.09506053875328051, 'T': -0.005277471196579681, 'W': 0.09449967324056817, 'V': -0.023271688426770694, 'Y': 0.01550094021373575}, '0': {'A': 0.0002639244604869878, 'C': -0.1680930769198319, 'E': 0.20140895974886522, 'D': 0.14976018066138394, 'G': 0.028913079009044555, 'F': -0.20611351832083205, 'I': -0.3427163044364101, 'H': 0.027364463864102243, 'K': 0.2207924106651968, 'M': -0.09261525756717465, 'L': -0.16459136152767959, 'N': 0.19399445617602282, 'Q': 0.043871937495576635, 'P': 0.07820763100197088, 'S': 0.1759249146453498, 'R': 0.19790382136412504, 'T': 0.12699779517140303, 'W': -0.11228425844142094, 'V': -0.33410294652888406, 'Y': -0.07278289711550703}, '3': {'A': -0.17668461862681914, 'C': 0.0698780842070194, 'E': 0.08529445929549401, 'D': 0.04739098198414733, 'G': 0.07776080242215187, 'F': -0.04197460523181231, 'I': 0.03282407100467637, 'H': -0.07017453164928407, 'K': 0.05288982301768103, 'M': 0.07210939232710548, 'L': 0.026358576659373585, 'N': -0.042929933965825805, 'Q': 0.07988033714372723, 'P': 0.10320394316346214, 'S': -0.08758715248940609, 'R': -0.10510758944067564, 'T': 0.023248327208122123, 'W': -0.07079929495242063, 'V': 0.028431030587269788, 'Y': 0.06920966147049751}, '2': {'A': -0.11480540532430021, 'C': 0.024270274752222612, 'E': 0.05969183404496233, 'D': 0.07820763100197088, 'G': 0.04450270623842291, 'F': -0.029352537129028994, 'I': -0.05104036817039988, 'H': 0.09449967324056817, 'K': 0.024945538807522195, 'M': 0.10874993034012029, 'L': -0.0228813058881991, 'N': -0.07770861525256126, 'Q': -0.03949068759846974, 'P': 0.19399445617602282, 'S': -0.009679872725504926, 'R': 0.019179324905205165, 'T': 0.04727114312628765, 'W': 0.028315398400279326, 'V': -0.044623884382442934, 'Y': 0.04760850400709945}}, 'P': {'1': {'A': 0.04491342035548556, 'C': 0.14219317594738373, 'E': 0.2090968044832388, 'D': 0.13696236056158867, 'G': 0.08163715326052931, 'F': 0.03557955384115416, 'I': 0.030468256705683622, 'H': 0.11353102116273106, 'K': 0.04572118306018075, 'M': 0.1002431939881199, 'L': 0.14364823511722044, 'N': 0.17088432601418677, 'Q': 0.07988033714372723, 'P': 0.16278403024813184, 'S': 0.09416342939526763, 'R': 0.11079151545086832, 'T': 0.16372727579149995, 'W': 0.1002431939881199, 'V': 0.048291173815647535, 'Y': 0.12585722980872893}, '0': {'A': 0.07492244493132728, 'C': -0.02621332485526415, 'E': 0.2249548580163821, 'D': 0.1492232065782949, 'G': 0.10168403601818843, 'F': 0.04277954663168733, 'I': 0.0914999864848312, 'H': 0.1790773761720115, 'K': 0.20935060684198287, 'M': -0.21039829322355816, 'L': -0.030064037025993008, 'N': 0.17351781080629583, 'Q': 0.184618936532942, 'P': 0.142946240132374, 'S': 0.17986753160436683, 'R': 0.17506417731452073, 'T': 0.18257448301110524, 'W': 0.009868176024252363, 'V': -0.0673844451718866, 'Y': 0.1242626206426734}, '3': {'A': 0.15990253032186424, 'C': 0.022541566405386165, 'E': 0.1468697140874254, 'D': 0.07511523442457312, 'G': 0.14452870349433083, 'F': 0.09427118754765917, 'I': 0.03135682696558112, 'H': 0.13903016983948527, 'K': 0.08920629499991964, 'M': 0.07210939232710548, 'L': 0.09831712962221385, 'N': 0.0914999864848312, 'Q': 0.05288982301768103, 'P': 0.10381660162292426, 'S': 0.1648882195901038, 'R': 0.18658555210251318, 'T': 0.12852057541922882, 'W': 0.18575884248791663, 'V': 0.017373528009084198, 'Y': 0.13376720151561056}, '2': {'A': 0.025084620381321216, 'C': 0.03942304900900927, 'E': 0.16555516581585566, 'D': 0.10344816069571776, 'G': 0.16555516581585566, 'F': 0.04162745406223726, 'I': 0.023248327208122123, 'H': 0.13903016983948527, 'K': 0.2078967813878263, 'M': 0.15780166737674522, 'L': 0.11408721125515893, 'N': 0.06796948907463711, 'Q': 0.08122503644468701, 'P': 0.12399882805334976, 'S': 0.15990253032186424, 'R': 0.00025292621715064544, 'T': 0.17947563275963924, 'W': 0.13372038639384948, 'V': 0.11422335399900188, 'Y': 0.0002460895322591096}}, 'S': {'1': {'A': -0.024756457382155005, 'C': -0.027152884655855417, 'E': 0.11927422352775528, 'D': 0.131681303393354, 'G': 0.10637081869184756, 'F': 0.033413660251493935, 'I': -0.08877502993870307, 'H': -0.047218636668859996, 'K': -0.020350873628574084, 'M': 0.0002284466904203086, 'L': 0.047924164125369526, 'N': 0.08563030707881994, 'Q': -0.11492836846329178, 'P': 0.12433898501957726, 'S': -0.031176888521052843, 'R': -0.14214278927132543, 'T': -0.07089052507455977, 'W': -0.09717600045614674, 'V': -0.07066069203876538, 'Y': -0.11480540532430021}, '0': {'A': -0.08641697357712473, 'C': -0.4127765048524594, 'E': 0.18259747947603858, 'D': 0.15378660723260823, 'G': -0.034386638312023314, 'F': -0.2855794363507381, 'I': -0.3133851741250613, 'H': 0.15325620399684334, 'K': 0.231792361673402, 'M': -0.058058936151281146, 'L': -0.16768925527989562, 'N': 0.048589035398470766, 'Q': 0.19097036715314686, 'P': 0.14649638917849458, 'S': 0.03626439227447987, 'R': 0.19069020255202193, 'T': 0.13146641357327862, 'W': -0.20611351832083205, 'V': -0.23679049485245246, 'Y': -0.015907758495244013}, '3': {'A': -0.06628297681609302, 'C': 0.08283449157933777, 'E': -0.028698473116622502, 'D': -0.025980882446795712, 'G': -0.014099673695469751, 'F': -0.13097708828003127, 'I': 0.026651855923551914, 'H': -0.05143182314847561, 'K': 0.039842347883390423, 'M': 0.011118064301517109, 'L': -0.052619925495108334, 'N': -0.09193885023859313, 'Q': 0.10653372238206278, 'P': 0.08297081049489745, 'S': -0.031346520637643635, 'R': 0.09317129766313942, 'T': 0.025295855322801864, 'W': -0.06258096902613902, 'V': 0.0232819436792997, 'Y': 0.03576266236792969}, '2': {'A': -0.1918699311785718, 'C': -0.07978529106395461, 'E': 0.09329873712449475, 'D': -0.024421177064923503, 'G': 0.03204242507465583, 'F': -0.0673844451718866, 'I': -0.1431803158337575, 'H': -0.047218636668859996, 'K': -0.004618549768743804, 'M': 0.021247134183101805, 'L': 0.06620047798370932, 'N': 0.0872764777399867, 'Q': 0.03282407100467637, 'P': -0.04053871285770072, 'S': -0.04465120459998499, 'R': 0.07136216157928021, 'T': 0.12632762715029536, 'W': 0.12914715817404462, 'V': -0.006727498042975837, 'Y': -0.021714982258288325}}, 'R': {'1': {'A': -0.05283073066416435, 'C': -0.016871518682303646, 'E': -0.01914570112712127, 'D': -0.01394239709257355, 'G': 0.10947167669497233, 'F': -0.047218636668859996, 'I': -0.07427034268353114, 'H': 0.00021678998354620314, 'K': 0.00025292621715064544, 'M': -0.1891373482728294, 'L': -0.0243964974542567, 'N': 0.04981985581636855, 'Q': -0.12445927494251188, 'P': 0.06331555257671867, 'S': -0.17524406679950713, 'R': -0.12279385286167713, 'T': -0.09193885023859313, 'W': 0.1080554378949765, 'V': 0.08420952636190332, 'Y': -0.01981966248074554}, '0': {'A': -0.16459136152767959, 'C': -0.23121660487034065, 'E': 0.13146641357327862, 'D': 0.1468697140874254, 'G': 0.031056205159530344, 'F': -0.1889977960800831, 'I': -0.1843098235933766, 'H': -0.021312480235694237, 'K': 0.1771591548494984, 'M': -0.08596422144290089, 'L': -0.29305629618088147, 'N': 0.12337688896206932, 'Q': 0.11709008939787502, 'P': 0.006848584601415689, 'S': 0.10059217288946637, 'R': 0.18257448301110524, 'T': -0.015907758495244013, 'W': 0.09171963454535437, 'V': -0.30444846342987986, 'Y': -0.006676239286128471}, '3': {'A': -0.14489685291185248, 'C': 0.09036106896699214, 'E': 0.01932057970067493, 'D': 0.0002460895322591096, 'G': 0.0043230357416120385, 'F': -0.08431129849580397, 'I': 0.00023804643340307754, 'H': 0.030657371053738277, 'K': 0.07597327467028991, 'M': -0.05390748583913852, 'L': -0.05030874911090705, 'N': 0.026914336614420404, 'Q': -0.13530325409684096, 'P': 0.10320394316346214, 'S': -0.05283073066416435, 'R': -0.11514286370233971, 'T': -0.0646593924787422, 'W': -0.08946763725610407, 'V': -0.039816124379315504, 'Y': -0.10032129700898607}, '2': {'A': -0.029960048163061914, 'C': -0.14144054509033221, 'E': -0.11492836846329178, 'D': 0.05814187898896626, 'G': -0.01914570112712127, 'F': 0.018902104984847186, 'I': 0.03576266236792969, 'H': 0.10731806776925852, 'K': -0.027152884655855417, 'M': 0.08238261967055517, 'L': -0.08447569208377728, 'N': -0.07980923959058926, 'Q': 0.006848584601415689, 'P': 0.0052819930851416095, 'S': 0.02369358115187603, 'R': 0.09027320151028244, 'T': -0.005277471196579681, 'W': -0.11106589967908706, 'V': -0.2790332620925888, 'Y': -0.042929933965825805}}, 'T': {'1': {'A': -0.0038767438139463753, 'C': -0.16529152380057688, 'E': -0.0228813058881991, 'D': 0.03282407100467637, 'G': 0.012071877328501138, 'F': 0.00025292621715064544, 'I': -0.044623884382442934, 'H': 0.04760850400709945, 'K': -0.04418783811034688, 'M': 0.062069128703356936, 'L': -0.020321373237363854, 'N': -0.009679872725504926, 'Q': -0.12368242312157468, 'P': 0.01143475353271867, 'S': -0.171567630722052, 'R': -0.07206185259620278, 'T': -0.24405568434914204, 'W': 0.055269749155721935, 'V': -0.08730433255791034, 'Y': -0.0646593924787422}, '0': {'A': -0.09941135159560811, 'C': -0.6058861625192711, 'E': 0.18598555936925448, 'D': 0.11493711162206795, 'G': -0.1999566300948798, 'F': -0.2117087977814911, 'I': -0.36848953795580824, 'H': 0.087237126248194, 'K': 0.22528516879093344, 'M': 0.024270274752222612, 'L': -0.2892464438322561, 'N': 0.1442816081223205, 'Q': 0.10381660162292426, 'P': 0.0497233502907341, 'S': -0.10150761943318957, 'R': 0.17823279624640087, 'T': 0.09416342939526763, 'W': -0.07389118217017575, 'V': -0.2429860342686646, 'Y': -0.02157885999879453}, '3': {'A': -0.034812225161486035, 'C': 0.024716769266859916, 'E': -0.07286961530089785, 'D': -0.04140428282640645, 'G': 0.031056205159530344, 'F': -0.07278289711550703, 'I': -0.23478820060302458, 'H': -0.009003180306772557, 'K': 0.027925734632438318, 'M': -0.021312480235694237, 'L': -0.07514914329603657, 'N': -0.05326745998425228, 'Q': -0.08431129849580397, 'P': 0.024945538807522195, 'S': -0.10466313204375262, 'R': -0.17524406679950713, 'T': -0.08106109296117572, 'W': -0.04633607563968809, 'V': 0.01106063888752266, 'Y': 0.019179324905205165}, '2': {'A': -0.1918699311785718, 'C': -0.18467269744296763, 'E': 0.03950399481583567, 'D': 0.03038813429393292, 'G': -0.16845413056899664, 'F': -0.07770861525256126, 'I': -0.11492836846329178, 'H': 0.00018393999520474193, 'K': -0.013267477430557999, 'M': 0.024270274752222612, 'L': -0.12627264869275856, 'N': 0.05288982301768103, 'Q': 0.06796948907463711, 'P': 0.1492232065782949, 'S': -0.16459136152767959, 'R': -0.03949068759846974, 'T': 0.07012341039392067, 'W': 0.08397614817797415, 'V': -0.21263095330915274, 'Y': 0.008074194152345367}}, 'W': {'1': {'A': 0.018902104984847186, 'C': -0.034986668445571134, 'E': 0.055269749155721935, 'D': 0.1242626206426734, 'G': -0.17415105128904979, 'F': -0.013640881112471914, 'I': -0.17920503595380066, 'H': -0.15951405625455917, 'K': -0.04633607563968809, 'M': 0.0, 'L': -0.08596422144290089, 'N': 0.021247134183101805, 'Q': -0.2911628075714165, 'P': 0.05367767872031304, 'S': -0.08596422144290089, 'R': -0.15718590863891385, 'T': -0.11228425844142094, 'W': -0.016413212613885828, 'V': -0.06576424280652808, 'Y': -0.038548036296898916}, '0': {'A': -0.18703881891498425, 'C': -0.13971795980202453, 'E': 0.19437280442450364, 'D': 0.021247134183101805, 'G': -0.29826454186557627, 'F': -0.034986668445571134, 'I': -0.17993717246119212, 'H': 0.08710334275799185, 'K': 0.18575884248791663, 'M': -0.02884301543966926, 'L': -0.5509540046125616, 'N': 0.014950978487156824, 'Q': -0.013640881112471914, 'P': 0.09449967324056817, 'S': -0.09888093067153628, 'R': 0.14050979871478625, 'T': 0.10251231720336544, 'W': -0.06441206602545474, 'V': -0.3854601449562568, 'Y': -0.11106589967908706}, '3': {'A': -0.11311189532345708, 'C': 0.08238261967055517, 'E': -0.12678621596315598, 'D': -0.20611351832083205, 'G': 0.011118064301517109, 'F': 0.00012645511211648649, 'I': 0.021247134183101805, 'H': -0.055997500882681406, 'K': -0.04633607563968809, 'M': -0.055997500882681406, 'L': 0.00020233585572801074, 'N': -0.018838222997999962, 'Q': 0.0127452580906517, 'P': 0.011118064301517109, 'S': -0.14369601609103952, 'R': -0.010164623466516889, 'T': -0.11228425844142094, 'W': -0.034986668445571134, 'V': -0.060446092304040605, 'Y': -0.1891373482728294}, '2': {'A': -0.11106589967908706, 'C': 7.78166381010324e-05, 'E': -0.05196283849357368, 'D': -0.22299902988062675, 'G': 0.007408676874457801, 'F': 0.08710334275799185, 'I': -0.07079929495242063, 'H': -0.15951405625455917, 'K': 0.00015973543113728778, 'M': -0.034986668445571134, 'L': -0.15393388984371226, 'N': 0.062069128703356936, 'Q': -0.12763103565415698, 'P': 0.13372038639384948, 'S': -0.04197460523181231, 'R': -0.12988040507503557, 'T': -0.09261525756717465, 'W': -0.08540608410083728, 'V': -0.13792189179039693, 'Y': -0.011655928134608619}}, 'V': {'1': {'A': -0.12506808516420997, 'C': 0.017030032993377745, 'E': 0.03295824583229511, 'D': -0.018073215986112594, 'G': 0.00029611513611476384, 'F': -0.05446748307966475, 'I': -0.07444026453338212, 'H': -0.04197460523181231, 'K': 0.08728729967171361, 'M': -0.03333369826931673, 'L': -0.045043802375215214, 'N': -0.005277471196579681, 'Q': 0.08420952636190332, 'P': -0.06150228481949037, 'S': -0.024756457382155005, 'R': -0.09193885023859313, 'T': -0.17367274643476252, 'W': -0.036150854187328794, 'V': -0.016048353681366236, 'Y': -0.06187580719598639}, '0': {'A': -0.1452915902082598, 'C': -0.33749561903352726, 'E': 0.16140942375902242, 'D': 0.12723796028385073, 'G': -0.21147247569574912, 'F': -0.32552626984884514, 'I': -0.24048681984146675, 'H': 0.022541566405386165, 'K': 0.18378829451090198, 'M': -0.16107442261085295, 'L': -0.27943424733360767, 'N': 0.17823279624640087, 'Q': 0.1808025357508102, 'P': 0.19697421870654122, 'S': 0.047142880824251415, 'R': 0.215530567429529, 'T': 0.11948307038250293, 'W': -0.011655928134608619, 'V': -0.4551794135467109, 'Y': -0.07770861525256126}, '3': {'A': -0.039981031353817226, 'C': 0.06796948907463711, 'E': 0.011543490874232834, 'D': -0.08447569208377728, 'G': -0.15578106571821818, 'F': 0.017853178499961347, 'I': 0.017853178499961347, 'H': -0.19649350426250808, 'K': 0.09731031263165793, 'M': 0.04760850400709945, 'L': -0.06539700424994925, 'N': -0.06935694408160156, 'Q': -0.010315869434986939, 'P': -0.049899669908184584, 'S': 0.018569508380195422, 'R': -0.16481582589896163, 'T': -0.020683862130327586, 'W': 0.062069128703356936, 'V': -0.06033405751089597, 'Y': -0.08431129849580397}, '2': {'A': -0.09171871545797083, 'C': -0.08785129359924705, 'E': 0.07906283248240141, 'D': -0.05283073066416435, 'G': -0.15468739882148697, 'F': 0.03820764074315908, 'I': -0.15076605411093771, 'H': -0.11311189532345708, 'K': 0.023999808279870336, 'M': 0.10199948429348842, 'L': -0.07708529741972914, 'N': 0.0872764777399867, 'Q': -0.0340276205440386, 'P': -0.018321907463748382, 'S': 0.01106063888752266, 'R': -0.004343870979541765, 'T': 0.08351699049932221, 'W': 0.021247134183101805, 'V': -0.1439627025896163, 'Y': -0.0646593924787422}}, 'Y': {'1': {'A': -0.011038102319339948, 'C': -0.15117389719680424, 'E': -0.133278466407372, 'D': 0.019179324905205165, 'G': 0.00026841357416162423, 'F': -0.08596422144290089, 'I': -0.05646432698522574, 'H': 0.028315398400279326, 'K': -0.042929933965825805, 'M': 0.13367591405810558, 'L': -0.07836256663043757, 'N': -0.009003180306772557, 'Q': -0.16182484264305208, 'P': -0.06646292780825194, 'S': -0.1035545557822607, 'R': -0.12545719847217726, 'T': -0.07538951363555634, 'W': -0.045673643329278056, 'V': -0.029614916716278018, 'Y': -0.04197460523181231}, '0': {'A': -0.22289934775576434, 'C': -0.4437214169632659, 'E': 0.19190965711157523, 'D': 0.027364463864102243, 'G': -0.14333960459256978, 'F': -0.10262157654861986, 'I': -0.2229100832312625, 'H': 0.00012645511211648649, 'K': 0.17424850323782373, 'M': -0.18703881891498425, 'L': -0.25171839870809054, 'N': 0.16563268208935192, 'Q': 0.017030032993377745, 'P': 0.11146368154362744, 'S': -0.07627383722678437, 'R': 0.15625388952762564, 'T': -0.01394239709257355, 'W': 0.024270274752222612, 'V': -0.3943902675434618, 'Y': -0.0470194167675983}, '3': {'A': -0.05446748307966475, 'C': -0.016413212613885828, 'E': -0.07389118217017575, 'D': -0.1365231282243013, 'G': -0.0340276205440386, 'F': -0.12678621596315598, 'I': -0.11466981305340353, 'H': -0.1540061583936752, 'K': 0.05739646027335179, 'M': -0.06441206602545474, 'L': -0.06367117382983023, 'N': -0.10262157654861986, 'Q': -0.08596422144290089, 'P': -0.01394239709257355, 'S': 0.00026841357416162423, 'R': 0.087237126248194, 'T': -0.10437705050880865, 'W': -0.11173938669159111, 'V': -0.011038102319339948, 'Y': -0.13954201016226725}, '2': {'A': -0.244858533572498, 'C': -0.12988040507503557, 'E': -0.01186538662132503, 'D': -0.029774870489293257, 'G': 0.006370705126623231, 'F': -0.07017453164928407, 'I': -0.2229100832312625, 'H': -0.11106589967908706, 'K': -0.06038657538303176, 'M': 0.07210939232710548, 'L': -0.04056184089968166, 'N': 0.07434144023666915, 'Q': 0.009868176024252363, 'P': 0.15974268791887117, 'S': -0.09306148166455606, 'R': -0.05532376162255171, 'T': -0.09737966058049256, 'W': -0.18703881891498425, 'V': -0.05143182314847561, 'Y': -0.09888093067153628}}}, '-3': {'A': {'1': {'A': -0.011642371814130826, 'C': -0.03211396948234541, 'E': -0.0036764796396379857, 'D': 0.10381660162292426, 'G': 0.047924164125369526, 'F': -0.014920714232377952, 'I': 0.00957659596424164, 'H': -0.040619658664527186, 'K': -0.09590559103035905, 'M': -0.08833048266444858, 'L': -0.07007629521156379, 'N': 0.00025880898342334744, 'Q': 0.012232164957735468, 'P': 0.03599400528416323, 'S': -0.10051365518844661, 'R': -0.0040980417772363276, 'T': 0.10647131335491905, 'W': 0.00015973543113728778, 'V': 0.026268354187383436, 'Y': 0.0002460895322591096}, '0': {'A': -0.1367403660129811, 'C': -0.11371079126627058, 'E': 0.1757397214397116, 'D': 0.19697421870654122, 'G': -0.002570852225645242, 'F': -0.24977345346369095, 'I': -0.20532169089285704, 'H': 0.022541566405386165, 'K': 0.23251203425028397, 'M': -0.12678621596315598, 'L': -0.22550530253800247, 'N': 0.1363102554915456, 'Q': 0.12399882805334976, 'P': 0.1492232065782949, 'S': 0.06090916830921158, 'R': 0.21350584193423044, 'T': -0.03593734185785933, 'W': 0.009868176024252363, 'V': -0.2556396473771252, 'Y': -0.03949068759846974}, '3': {'A': -0.1161423731294602, 'C': -0.029352537129028994, 'E': 0.02194950540865927, 'D': 0.09416342939526763, 'G': -0.08294856650538379, 'F': -0.12335514698375326, 'I': -0.12719727581245147, 'H': -0.016871518682303646, 'K': 0.13607746384114566, 'M': 0.051453029818687754, 'L': -0.042149054900761866, 'N': -0.0652431715851786, 'Q': 0.05969183404496233, 'P': 0.06711509300260314, 'S': -0.03862966285633829, 'R': 0.047142880824251415, 'T': 0.09490172976818431, 'W': 0.061535422260083565, 'V': 0.01644874169124295, 'Y': 0.006370705126623231}, '2': {'A': -0.052858882032278995, 'C': 0.03197714500500062, 'E': -0.028698473116622502, 'D': 0.09078024743638186, 'G': -0.01660224874501574, 'F': -0.047218636668859996, 'I': -0.10213745465762622, 'H': -0.12545719847217726, 'K': 0.012652558137264165, 'M': 0.04760850400709945, 'L': 0.009966412461972668, 'N': 0.10344816069571776, 'Q': -0.047218636668859996, 'P': 0.060061225322750926, 'S': -0.05377435348615303, 'R': 0.07269649914493602, 'T': 0.09871916746303662, 'W': -0.009003180306772557, 'V': -0.11592190998443085, 'Y': 0.014228479874122847}, '-1': {'A': -0.04287292828424403, 'C': -0.0470194167675983, 'E': -0.052466643809069964, 'D': 0.04450270623842291, 'G': 0.05993782837731858, 'F': -0.05755811795423274, 'I': -0.031616616098754456, 'H': -0.08317927308332307, 'K': 0.07374389955907185, 'M': -0.08596422144290089, 'L': -0.03199668343674385, 'N': 0.07511523442457312, 'Q': 0.04727114312628765, 'P': 0.13381195331319817, 'S': 0.09473261073206873, 'R': -0.028466787081378692, 'T': -0.10150761943318957, 'W': -0.12678621596315598, 'V': -0.019250869312894665, 'Y': -0.1063482821236648}, '-2': {'A': -0.022627676808420615, 'C': -0.032561376132570576, 'E': 0.10408134017442021, 'D': 0.1363102554915456, 'G': -0.04252314312692346, 'F': -0.004927473248963335, 'I': 0.01400526768865473, 'H': -0.0470194167675983, 'K': 0.0052819930851416095, 'M': 0.009868176024252363, 'L': -0.06473916215854758, 'N': 0.022541566405386165, 'Q': 0.06316346646161371, 'P': -0.0218531172497336, 'S': 0.007258743931764025, 'R': -0.05463000420277944, 'T': 0.0860537280123555, 'W': 0.017030032993377745, 'V': -0.11162034930709862, 'Y': 0.0207227349019861}}, 'C': {'1': {'A': -0.016871518682303646, 'C': 0.1535941735412758, 'E': 0.06869881596878016, 'D': 0.06920966147049751, 'G': 0.07438035688370231, 'F': -0.018838222997999962, 'I': 0.08238261967055517, 'H': 0.03942304900900927, 'K': 0.030657371053738277, 'M': -0.08540608410083728, 'L': 0.028431030587269788, 'N': 0.055269749155721935, 'Q': 0.009868176024252363, 'P': 0.06245578367537251, 'S': -0.005677318910232762, 'R': 0.011118064301517109, 'T': 0.0698780842070194, 'W': 0.04042634015780373, 'V': 0.00020233585572801074, 'Y': -0.060446092304040605}, '0': {'A': -0.042929933965825805, 'C': 0.024716769266859916, 'E': 0.13743916794688815, 'D': 0.008877994956005967, 'G': -0.006676239286128471, 'F': -0.14977367140712322, 'I': -0.07017453164928407, 'H': 0.1242626206426734, 'K': 0.17118071282063616, 'M': 7.78166381010324e-05, 'L': -0.04736924000583123, 'N': 0.20787283286119165, 'Q': 0.12187546448991406, 'P': 0.1442816081223205, 'S': -0.047218636668859996, 'R': 0.1215893036946876, 'T': 0.14976018066138394, 'W': 0.018110471271040318, 'V': -0.17566221977324398, 'Y': -0.038548036296898916}, '3': {'A': 0.11079151545086832, 'C': 0.12187546448991406, 'E': 0.03884585281909903, 'D': -0.15393388984371226, 'G': -0.017031343489487503, 'F': -0.010164623466516889, 'I': -0.09512623980912008, 'H': 0.028315398400279326, 'K': 0.021247134183101805, 'M': -0.02884301543966926, 'L': 0.13808972643601222, 'N': 0.01550094021373575, 'Q': 0.1529690196649257, 'P': 0.0986842763716979, 'S': 0.028431030587269788, 'R': 0.009868176024252363, 'T': -0.07017453164928407, 'W': 0.024270274752222612, 'V': 0.11234021279770262, 'Y': 0.07556936945467821}, '2': {'A': -0.092135273697612, 'C': 0.11709008939787502, 'E': 0.018902104984847186, 'D': 0.12914715817404462, 'G': 0.00025880898342334744, 'F': 0.018902104984847186, 'I': 0.00018393999520474193, 'H': 0.07716337699185626, 'K': 0.03884585281909903, 'M': 0.06075107692855128, 'L': 0.05646546758144027, 'N': 0.10709895443344908, 'Q': 0.030657371053738277, 'P': 0.17351781080629583, 'S': 0.04162745406223726, 'R': -0.11343356921395727, 'T': 0.08726101804067421, 'W': -0.1360402085562179, 'V': -0.010164623466516889, 'Y': -0.08946763725610407}, '-1': {'A': -0.017031343489487503, 'C': 0.011118064301517109, 'E': 0.08397614817797415, 'D': 0.03530810979481612, 'G': -0.03554000143511352, 'F': -0.07079929495242063, 'I': 0.00018393999520474193, 'H': 0.07931585007111805, 'K': 0.17992445107900465, 'M': 0.023013043546441125, 'L': 0.0207227349019861, 'N': 0.06920966147049751, 'Q': 0.17118071282063616, 'P': 0.12337688896206932, 'S': -0.01981966248074554, 'R': 0.06920966147049751, 'T': 0.15705244346566438, 'W': -0.016413212613885828, 'V': -0.06961520185129891, 'Y': 0.021247134183101805}, '-2': {'A': 0.08283449157933777, 'C': 0.08238261967055517, 'E': 0.02922558330665542, 'D': 0.08397614817797415, 'G': 0.08397614817797415, 'F': -0.17993717246119212, 'I': -0.17993717246119212, 'H': 0.009868176024252363, 'K': 0.11562226151469049, 'M': 0.10874993034012029, 'L': 0.0002284466904203086, 'N': 0.13376720151561056, 'Q': -0.14144054509033221, 'P': 0.11562226151469049, 'S': 0.028431030587269788, 'R': 0.1679426895856934, 'T': 0.06297852802926864, 'W': 0.00012645511211648649, 'V': 0.08122503644468701, 'Y': -0.11228425844142094}}, 'E': {'1': {'A': 0.14538464048019964, 'C': -0.042929933965825805, 'E': 0.09559924356095469, 'D': 0.0896467751114298, 'G': 0.12632762715029536, 'F': -0.012822440516308422, 'I': 0.06747385044380694, 'H': 0.05646546758144027, 'K': 0.17548392605174695, 'M': -0.029352537129028994, 'L': 0.02712373017771538, 'N': 0.10320394316346214, 'Q': 0.06344282608201868, 'P': 0.015691813953772272, 'S': -0.08987200234451344, 'R': -0.04311415860191009, 'T': -0.08636819548475133, 'W': 0.00020233585572801074, 'V': -0.03274198377087027, 'Y': -0.1680930769198319}, '0': {'A': -0.04311415860191009, 'C': -0.51057269754884, 'E': 0.22780155961280812, 'D': 0.1098284424070764, 'G': 0.0034248476481353036, 'F': -0.06688966178658419, 'I': -0.03554000143511352, 'H': 0.03942304900900927, 'K': 0.22277130409561974, 'M': -0.05272423788531286, 'L': -0.27645281865730936, 'N': 0.1937563103266733, 'Q': 0.2224389008666022, 'P': 0.13380646750127542, 'S': 0.02047112089168099, 'R': 0.19223813511234417, 'T': 0.16060657453566626, 'W': -0.08317927308332307, 'V': -0.2764110112984621, 'Y': 0.06297852802926864}, '3': {'A': -0.034812225161486035, 'C': 0.1771591548494984, 'E': 0.04408952891332326, 'D': 0.039842347883390423, 'G': -0.1008237321413884, 'F': 0.06344282608201868, 'I': -0.009115537047910835, 'H': -0.05646432698522574, 'K': 0.1627994901864504, 'M': 0.08719531698483447, 'L': 0.047803118305166634, 'N': -0.11416426164548509, 'Q': 0.08529445929549401, 'P': 0.09743216202780941, 'S': -0.03274198377087027, 'R': -0.004343870979541765, 'T': 0.056936781242690575, 'W': -0.05272423788531286, 'V': 0.07751935656347017, 'Y': 0.03576266236792969}, '2': {'A': -0.05189423936399343, 'C': -0.3138953973070451, 'E': 0.00864881035919216, 'D': -0.009115537047910835, 'G': 0.039842347883390423, 'F': 0.07336646838740811, 'I': 0.03384773105905234, 'H': 0.04463570256603867, 'K': 0.060061225322750926, 'M': 0.09449967324056817, 'L': 0.03972799757732478, 'N': 0.142946240132374, 'Q': 0.040842696724659976, 'P': 0.12253406372850374, 'S': 0.12128639914005976, 'R': 0.042042719820072585, 'T': 0.06711509300260314, 'W': -0.06258096902613902, 'V': -0.02091213303493224, 'Y': 0.02647992316446732}, '-1': {'A': 0.05743897452862418, 'C': 0.00021678998354620314, 'E': 0.0755079677303641, 'D': 0.10059217288946637, 'G': 0.16280949380331386, 'F': 0.15370199820341487, 'I': 0.039842347883390423, 'H': -0.02621332485526415, 'K': 0.04491342035548556, 'M': 0.11234021279770262, 'L': 0.060490403861077895, 'N': 0.12144003491141031, 'Q': 0.024945538807522195, 'P': 0.08529445929549401, 'S': -0.023036003991694275, 'R': -0.15076605411093771, 'T': -0.12719727581245147, 'W': -0.09717600045614674, 'V': 0.03923151585421884, 'Y': -0.215734874439752}, '-2': {'A': -0.0999798786197426, 'C': -0.006676239286128471, 'E': 0.01336494935147556, 'D': 0.12128639914005976, 'G': -0.0274885201735567, 'F': 0.03847085387124221, 'I': 0.06697046914845631, 'H': 0.1525072004658104, 'K': 0.11091596468743666, 'M': -0.010164623466516889, 'L': -0.02888134523510797, 'N': 0.10395899016351706, 'Q': 0.0914999864848312, 'P': 0.09296955172484106, 'S': 0.09515254513402108, 'R': -0.005277471196579681, 'T': -0.009679872725504926, 'W': 0.07716337699185626, 'V': -0.031346520637643635, 'Y': 0.10251231720336544}}, 'D': {'1': {'A': -0.03554000143511352, 'C': 0.13376720151561056, 'E': 0.0708890027394014, 'D': 0.17704408559737494, 'G': -0.05446748307966475, 'F': -0.05196283849357368, 'I': -0.05532376162255171, 'H': 0.10199948429348842, 'K': 0.042823538879282835, 'M': 0.024270274752222612, 'L': -0.005709170004207152, 'N': 0.06331555257671867, 'Q': 0.040842696724659976, 'P': 0.04162745406223726, 'S': 0.03384773105905234, 'R': -0.027750327048638352, 'T': -0.11504038838333122, 'W': 0.00018393999520474193, 'V': 0.03599400528416323, 'Y': 0.17301225939837742}, '0': {'A': -0.04497904081767772, 'C': -0.26031760858767855, 'E': 0.1920604543690719, 'D': 0.1128555624074202, 'G': -0.12978169272274984, 'F': -0.16731354653882546, 'I': -0.18084083696152328, 'H': 0.11709008939787502, 'K': 0.20584378716812268, 'M': -0.18703881891498425, 'L': -0.09183200724525128, 'N': 0.17351781080629583, 'Q': 0.19790382136412504, 'P': 0.19973900146736445, 'S': 0.08420952636190332, 'R': 0.16638284478499382, 'T': 0.1363102554915456, 'W': 0.014950978487156824, 'V': -0.27597428197837415, 'Y': 0.05814187898896626}, '3': {'A': 0.04491342035548556, 'C': 0.1442816081223205, 'E': 0.1098284424070764, 'D': 0.00025880898342334744, 'G': -0.03554000143511352, 'F': -0.009003180306772557, 'I': 0.05814187898896626, 'H': 0.0002284466904203086, 'K': 0.07511523442457312, 'M': 0.13372038639384948, 'L': 0.031596479168976635, 'N': 0.00595817473521116, 'Q': 0.03884585281909903, 'P': 0.016701435522195635, 'S': 0.06379536035161289, 'R': -0.03211396948234541, 'T': -0.04736924000583123, 'W': 0.07931585007111805, 'V': -0.044623884382442934, 'Y': 0.024945538807522195}, '2': {'A': -0.1586279756420786, 'C': -0.008073053556130902, 'E': 0.02047112089168099, 'D': 0.014228479874122847, 'G': 0.08364553339953809, 'F': 0.07434144023666915, 'I': -0.19471252072693995, 'H': 0.028315398400279326, 'K': 0.1363102554915456, 'M': 0.07931585007111805, 'L': -0.01645838497021433, 'N': 0.04904309038658274, 'Q': 0.043871937495576635, 'P': 0.11958899553194902, 'S': -0.004618549768743804, 'R': 0.04594424013511656, 'T': 0.14452870349433083, 'W': 0.04463570256603867, 'V': 0.037862548175699146, 'Y': 0.058752180592628316}, '-1': {'A': 0.053385747996032296, 'C': 0.081568554130949, 'E': 0.010737539762845366, 'D': 0.00025880898342334744, 'G': 0.034180646325465434, 'F': 0.05814187898896626, 'I': -0.06717735633504557, 'H': -0.040619658664527186, 'K': 0.09207993398310309, 'M': -0.011655928134608619, 'L': 0.031056205159530344, 'N': 0.04904309038658274, 'Q': 0.0896467751114298, 'P': -0.018321907463748382, 'S': 0.09410070984694181, 'R': 0.07988033714372723, 'T': -0.03211396948234541, 'W': -0.018838222997999962, 'V': 0.027925734632438318, 'Y': -0.006676239286128471}, '-2': {'A': 0.12491999597771986, 'C': 0.14607762627112736, 'E': 0.0052819930851416095, 'D': -0.09036587866090706, 'G': 0.1498254607310393, 'F': 0.04981985581636855, 'I': -0.09408945450450734, 'H': -0.06576424280652808, 'K': 0.04572118306018075, 'M': 0.028315398400279326, 'L': -0.023723362397297127, 'N': 0.06796948907463711, 'Q': 0.00023804643340307754, 'P': 0.08364553339953809, 'S': 0.00028195462928706864, 'R': 0.05814187898896626, 'T': 0.10669456359708834, 'W': 0.024270274752222612, 'V': -0.07809961585390945, 'Y': -0.07278289711550703}}, 'G': {'1': {'A': 0.03764635084930776, 'C': 0.02177012968145053, 'E': 0.031056205159530344, 'D': 0.018569508380195422, 'G': -0.11177014419063727, 'F': -0.004618549768743804, 'I': -0.18549720046490192, 'H': 0.03557955384115416, 'K': -0.09503425712224096, 'M': 0.0127452580906517, 'L': -0.08186869872077578, 'N': -0.018321907463748382, 'Q': -0.021714982258288325, 'P': -0.04497904081767772, 'S': 0.048080738452019184, 'R': -0.16276207647406107, 'T': -0.039981031353817226, 'W': -0.15117389719680424, 'V': -0.12506808516420997, 'Y': -0.09926335545148306}, '0': {'A': -0.17219761349158907, 'C': -0.20102204832267503, 'E': 0.18392213425516046, 'D': 0.13120470107561658, 'G': -0.30761924339798713, 'F': -0.14939965175513792, 'I': -0.1564126985127218, 'H': 0.15974268791887117, 'K': 0.2301239544975482, 'M': -0.22292361910131833, 'L': -0.2556296039112365, 'N': 0.15583456575206842, 'Q': 0.16060657453566626, 'P': -0.06034406112775928, 'S': -0.00790749417001264, 'R': 0.17784426097913433, 'T': 0.049687308446961016, 'W': -0.06646292780825194, 'V': -0.3741344086581283, 'Y': -0.08334903929077665}, '3': {'A': -0.07568979184180716, 'C': 0.02047112089168099, 'E': -0.083411010249167, 'D': -0.009679872725504926, 'G': -0.008187370296354055, 'F': -0.14689140444073773, 'I': 0.051575920592157716, 'H': -0.10155424761952206, 'K': -0.04114972632142686, 'M': -0.07017453164928407, 'L': -0.061426550928404364, 'N': -0.09193885023859313, 'Q': 0.00595817473521116, 'P': 0.03599400528416323, 'S': -0.146136208278747, 'R': -0.04748708766775922, 'T': -0.020321373237363854, 'W': -0.12678621596315598, 'V': -0.08641697357712473, 'Y': -0.15002339406591464}, '2': {'A': -0.16587281510271162, 'C': -0.09368761627575818, 'E': 0.06980934431116456, 'D': 0.03599400528416323, 'G': -0.031176888521052843, 'F': -0.21850791312269147, 'I': -0.23052067066644363, 'H': -0.02621332485526415, 'K': -0.04765962526246288, 'M': -0.029352537129028994, 'L': -0.16991323121638194, 'N': 0.06344282608201868, 'Q': 0.11754594662949505, 'P': 0.03923151585421884, 'S': 0.000291043933518982, 'R': 0.00027238472998038324, 'T': 0.00028195462928706864, 'W': -0.06258096902613902, 'V': -0.13828859638925997, 'Y': -0.02988258004302442}, '-1': {'A': -0.06508820614546713, 'C': 0.0002639244604869878, 'E': -0.08877502993870307, 'D': -0.03274198377087027, 'G': -0.035634442329176626, 'F': -0.12279385286167713, 'I': -0.008158307957189043, 'H': 0.019179324905205165, 'K': 0.017098632122957976, 'M': -0.018838222997999962, 'L': -0.16120841491675006, 'N': -0.09836789426259171, 'Q': 0.03847085387124221, 'P': 0.06684339272294619, 'S': -0.0960910613549026, 'R': -0.10213745465762622, 'T': -0.12095867932733079, 'W': 0.03530810979481612, 'V': -0.052158466745062505, 'Y': 0.0052819930851416095}, '-2': {'A': -0.0578436011330687, 'C': -0.02506488176713917, 'E': -0.02091213303493224, 'D': -0.014099673695469751, 'G': -0.05554959231726926, 'F': -0.14064529945666424, 'I': -0.03305446563830482, 'H': 0.03197714500500062, 'K': -0.04573525808974321, 'M': -0.2673753816721522, 'L': 0.09140128396747672, 'N': 0.017373528009084198, 'Q': 0.10669456359708834, 'P': 0.00028195462928706864, 'S': 0.03622812436217822, 'R': -0.028698473116622502, 'T': -0.18142102171534166, 'W': -0.357856604101065, 'V': -0.19018530548191476, 'Y': -0.24317936621335803}}, 'F': {'1': {'A': 0.0052819930851416095, 'C': 0.051453029818687754, 'E': 0.09946112819263518, 'D': 0.0002284466904203086, 'G': 0.16372727579149995, 'F': -0.15393388984371226, 'I': -0.08220348181522934, 'H': 0.12914715817404462, 'K': -0.03211396948234541, 'M': 0.00018393999520474193, 'L': -0.06367117382983023, 'N': -0.007311396744295049, 'Q': -0.14369601609103952, 'P': 0.07969998024533469, 'S': 0.028431030587269788, 'R': -0.029614916716278018, 'T': -0.06983175372562905, 'W': -0.016413212613885828, 'V': 0.026651855923551914, 'Y': -0.1588266481962842}, '0': {'A': -0.19956517062589907, 'C': -0.1464195341966707, 'E': 0.1535941735412758, 'D': 0.0872764777399867, 'G': -0.1000785225726847, 'F': -0.19248618026047157, 'I': -0.20396422640900466, 'H': 0.00015973543113728778, 'K': 0.21646731202808134, 'M': 0.04042634015780373, 'L': -0.19700170790172783, 'N': 0.06297852802926864, 'Q': 0.13808972643601222, 'P': 0.09768635284203263, 'S': -0.03346483268807254, 'R': 0.1771591548494984, 'T': 0.1304625405685924, 'W': 0.07210939232710548, 'V': -0.13166609010795471, 'Y': 0.00023804643340307754}, '3': {'A': -0.023271688426770694, 'C': 0.11524205295794944, 'E': 0.08529445929549401, 'D': 0.05814187898896626, 'G': 0.02369358115187603, 'F': -0.092135273697612, 'I': -0.018321907463748382, 'H': 0.08710334275799185, 'K': 0.04904309038658274, 'M': 0.00015973543113728778, 'L': -0.04758181787570685, 'N': 0.11353102116273106, 'Q': -0.058058936151281146, 'P': 0.13743916794688815, 'S': -0.017031343489487503, 'R': -0.06983175372562905, 'T': -0.023271688426770694, 'W': -0.024519889417209353, 'V': -0.11480540532430021, 'Y': -0.14144054509033221}, '2': {'A': -0.06935694408160156, 'C': -0.06576424280652808, 'E': 0.10320394316346214, 'D': -0.06187580719598639, 'G': -0.029774870489293257, 'F': -0.060446092304040605, 'I': -0.1588266481962842, 'H': 0.011118064301517109, 'K': 0.07438035688370231, 'M': -0.06441206602545474, 'L': -0.0646593924787422, 'N': 0.00021678998354620314, 'Q': 0.008877994956005967, 'P': 0.17823279624640087, 'S': -0.09737966058049256, 'R': 0.007408676874457801, 'T': 0.16399964933020625, 'W': -0.034986668445571134, 'V': -0.023271688426770694, 'Y': 0.008074194152345367}, '-1': {'A': -0.09737966058049256, 'C': 0.0698780842070194, 'E': 0.12699779517140303, 'D': 0.03847085387124221, 'G': -0.23212780185025375, 'F': 0.018902104984847186, 'I': -0.12404807562653279, 'H': 0.062069128703356936, 'K': 0.06331555257671867, 'M': 0.07210939232710548, 'L': 0.025084620381321216, 'N': 0.006848584601415689, 'Q': 0.13372038639384948, 'P': 0.11448950470952991, 'S': -0.020350873628574084, 'R': -0.02506488176713917, 'T': 0.01550094021373575, 'W': -0.08946763725610407, 'V': -0.023271688426770694, 'Y': 0.030657371053738277}, '-2': {'A': -0.215734874439752, 'C': -0.011655928134608619, 'E': -0.042929933965825805, 'D': 0.04162745406223726, 'G': -0.024421177064923503, 'F': -0.23241232329605893, 'I': 0.04162745406223726, 'H': 0.011118064301517109, 'K': 0.13376720151561056, 'M': -0.06441206602545474, 'L': -0.10271940244549031, 'N': 0.07597327467028991, 'Q': -0.11395218012980968, 'P': 0.013153045886952344, 'S': 0.10381660162292426, 'R': 0.03557955384115416, 'T': 0.14747444054112993, 'W': 0.048125308523685344, 'V': 0.040842696724659976, 'Y': -0.036150854187328794}}, 'I': {'1': {'A': -0.20181030508972123, 'C': -0.07985371390420959, 'E': -0.031616616098754456, 'D': 0.053998754115877845, 'G': -0.03862966285633829, 'F': -0.015270718453018023, 'I': -0.09306148166455606, 'H': 0.09449967324056817, 'K': -0.004618549768743804, 'M': -0.11228425844142094, 'L': -0.06150228481949037, 'N': 0.06344282608201868, 'Q': -0.25171839870809054, 'P': 0.04572118306018075, 'S': -0.07976008146892924, 'R': -0.10262157654861986, 'T': 0.042823538879282835, 'W': 0.11906746798924431, 'V': 0.0556971485674715, 'Y': 0.07336646838740811}, '0': {'A': -0.11532367688746066, 'C': -0.2911628075714165, 'E': 0.16867606823454503, 'D': 0.12337688896206932, 'G': -0.23478820060302458, 'F': -0.18467269744296763, 'I': -0.14689140444073773, 'H': 0.09260176682143549, 'K': 0.23558250050862656, 'M': -0.040619658664527186, 'L': -0.20515491045817896, 'N': 0.028431030587269788, 'Q': 0.05288982301768103, 'P': 0.017853178499961347, 'S': -0.0711798693323609, 'R': 0.12134838968089905, 'T': -0.004343870979541765, 'W': -0.05196283849357368, 'V': -0.15566970087040272, 'Y': -0.016871518682303646}, '3': {'A': -0.08629658078301104, 'C': 0.021247134183101805, 'E': -0.034812225161486035, 'D': -0.029774870489293257, 'G': -0.10213745465762622, 'F': 0.03282407100467637, 'I': -0.037886665214019316, 'H': -0.16107442261085295, 'K': 0.01012275457067483, 'M': -0.06576424280652808, 'L': -0.015463810475362536, 'N': -0.010315869434986939, 'Q': -0.043639715448038255, 'P': 0.07698827234057648, 'S': -0.14118568327328634, 'R': -0.07206185259620278, 'T': 0.030468256705683622, 'W': -0.07079929495242063, 'V': 0.02647992316446732, 'Y': -0.05104036817039988}, '2': {'A': -0.15566970087040272, 'C': 0.06274880367175432, 'E': -0.09815552632047589, 'D': -0.06035952106607785, 'G': -0.11006115091393491, 'F': -0.07978529106395461, 'I': -0.15002339406591464, 'H': -0.08596422144290089, 'K': -0.008611396646802823, 'M': 0.12914715817404462, 'L': -0.08758715248940609, 'N': -0.06935694408160156, 'Q': 0.03884585281909903, 'P': 0.010737539762845366, 'S': 0.01400526768865473, 'R': 0.04739098198414733, 'T': 0.08529445929549401, 'W': 0.09171963454535437, 'V': -0.0340276205440386, 'Y': 0.008074194152345367}, '-1': {'A': -0.07855151980216447, 'C': 0.08397614817797415, 'E': -0.17594829870389547, 'D': -0.09070785374523976, 'G': -0.056653912857392096, 'F': -0.13792189179039693, 'I': -0.0646593924787422, 'H': -0.07017453164928407, 'K': 0.12399882805334976, 'M': -0.045673643329278056, 'L': -0.09193885023859313, 'N': 0.09659256187302562, 'Q': -0.11451954068140836, 'P': 0.1985021128502112, 'S': 0.011543490874232834, 'R': -0.07770861525256126, 'T': -0.11451954068140836, 'W': -0.010164623466516889, 'V': 0.01829442818476222, 'Y': -0.12545719847217726}, '-2': {'A': -0.17367274643476252, 'C': -0.09512623980912008, 'E': -0.0797703229435561, 'D': 0.04739098198414733, 'G': 0.01400526768865473, 'F': 0.0052819930851416095, 'I': -0.04418783811034688, 'H': -0.02621332485526415, 'K': -0.06187580719598639, 'M': 0.07210939232710548, 'L': -0.09353184896272439, 'N': 0.06331555257671867, 'Q': -0.14493592031223887, 'P': 0.04572118306018075, 'S': 0.013896695989297703, 'R': -0.005677318910232762, 'T': 0.04143863318218297, 'W': -0.013640881112471914, 'V': -0.08987200234451344, 'Y': -0.04674350828961953}}, 'H': {'1': {'A': -0.06646292780825194, 'C': 0.00015973543113728778, 'E': 0.04277954663168733, 'D': 0.16269745901016908, 'G': -0.05196283849357368, 'F': -0.07996489103543536, 'I': -0.08317927308332307, 'H': 0.17539781401036011, 'K': 0.00018393999520474193, 'M': 0.034006203041380356, 'L': 0.05155953428310064, 'N': -0.009003180306772557, 'Q': 0.07716337699185626, 'P': 0.055269749155721935, 'S': 0.07969998024533469, 'R': -0.03333369826931673, 'T': 0.10199948429348842, 'W': 0.12617661359738108, 'V': -0.15393388984371226, 'Y': 0.061535422260083565}, '0': {'A': -0.05196283849357368, 'C': -0.11228425844142094, 'E': 0.17118071282063616, 'D': 0.12914715817404462, 'G': -0.05646432698522574, 'F': -0.013640881112471914, 'I': -0.26643493826867914, 'H': 0.11234021279770262, 'K': 0.17118071282063616, 'M': -0.1891373482728294, 'L': -0.16182484264305208, 'N': 0.19437280442450364, 'Q': 0.1790773761720115, 'P': 0.13808972643601222, 'S': 0.14607762627112736, 'R': 0.03486408750028433, 'T': -0.010164623466516889, 'W': -0.07996489103543536, 'V': -0.21379759295278575, 'Y': 0.051453029818687754}, '3': {'A': -0.032561376132570576, 'C': 0.12187546448991406, 'E': 0.03884585281909903, 'D': 0.04463570256603867, 'G': 0.03530810979481612, 'F': 0.09635733535105381, 'I': 0.021247134183101805, 'H': -0.09512623980912008, 'K': 0.00020233585572801074, 'M': -0.07996489103543536, 'L': 0.1215893036946876, 'N': 0.030657371053738277, 'Q': 0.062069128703356936, 'P': 0.08397614817797415, 'S': -0.02621332485526415, 'R': -0.02621332485526415, 'T': -0.11228425844142094, 'W': 7.78166381010324e-05, 'V': 0.09260176682143549, 'Y': -0.11106589967908706}, '2': {'A': -0.13792189179039693, 'C': 0.04463570256603867, 'E': 0.07556936945467821, 'D': 0.081568554130949, 'G': 0.040842696724659976, 'F': -0.05390748583913852, 'I': 0.04760850400709945, 'H': 0.07079029038711554, 'K': 0.030657371053738277, 'M': -0.07996489103543536, 'L': 0.01550094021373575, 'N': 0.1002431939881199, 'Q': 0.021247134183101805, 'P': 0.10731806776925852, 'S': 0.018902104984847186, 'R': -0.021312480235694237, 'T': 0.11709008939787502, 'W': -0.08946763725610407, 'V': -0.021312480235694237, 'Y': -0.013640881112471914}, '-1': {'A': -0.05646432698522574, 'C': 0.07716337699185626, 'E': -0.032561376132570576, 'D': 0.0002284466904203086, 'G': 0.15325620399684334, 'F': 0.07716337699185626, 'I': 0.09449967324056817, 'H': 0.1002431939881199, 'K': 0.07931585007111805, 'M': 0.04260359699193001, 'L': 0.028431030587269788, 'N': 0.017030032993377745, 'Q': 0.03530810979481612, 'P': 0.12187546448991406, 'S': 0.009868176024252363, 'R': -0.06576424280652808, 'T': 0.04042634015780373, 'W': 0.00012645511211648649, 'V': -0.04674350828961953, 'Y': -0.11173938669159111}, '-2': {'A': -0.029352537129028994, 'C': -0.011655928134608619, 'E': 0.11524205295794944, 'D': 0.00020233585572801074, 'G': 0.022541566405386165, 'F': 0.03942304900900927, 'I': -0.010164623466516889, 'H': 0.0698780842070194, 'K': -0.021312480235694237, 'M': 0.09854472417895146, 'L': 0.06796948907463711, 'N': 0.04463570256603867, 'Q': 0.055269749155721935, 'P': 0.03884585281909903, 'S': 0.09768635284203263, 'R': 0.03486408750028433, 'T': 0.027364463864102243, 'W': -0.045673643329278056, 'V': 0.0002284466904203086, 'Y': -0.09261525756717465}}, 'K': {'1': {'A': 0.09317129766313942, 'C': 0.07079029038711554, 'E': 0.03204242507465583, 'D': 0.10669456359708834, 'G': 0.17213480341943588, 'F': -0.06961520185129891, 'I': -0.09193885023859313, 'H': 0.04760850400709945, 'K': 0.00908818045259817, 'M': 0.0127452580906517, 'L': 0.06090916830921158, 'N': -0.023271688426770694, 'Q': 0.0207227349019861, 'P': 0.058752180592628316, 'S': 0.00864881035919216, 'R': 0.06331555257671867, 'T': -0.05050186724576003, 'W': 0.07716337699185626, 'V': -0.13324684613174595, 'Y': 0.01550094021373575}, '0': {'A': -0.16255641745254648, 'C': -0.05196283849357368, 'E': 0.21926680750026345, 'D': 0.15370199820341487, 'G': 0.048291173815647535, 'F': -0.18467269744296763, 'I': -0.24048681984146675, 'H': 0.16269745901016908, 'K': 0.22342809780698636, 'M': -0.2835896436182504, 'L': -0.3751018994775513, 'N': 0.12785407371428992, 'Q': 0.1808025357508102, 'P': 0.14847336091702548, 'S': 0.1172596852129841, 'R': 0.21154714010060996, 'T': 0.14558339876091286, 'W': -0.024519889417209353, 'V': -0.3282207853094816, 'Y': 0.087237126248194}, '3': {'A': 0.02047112089168099, 'C': 0.00021678998354620314, 'E': 0.11493711162206795, 'D': -0.021714982258288325, 'G': 0.015788733028741866, 'F': 0.0002284466904203086, 'I': 0.06697046914845631, 'H': 0.03942304900900927, 'K': 0.09669635587262722, 'M': 0.0127452580906517, 'L': 0.007258743931764025, 'N': -0.09070785374523976, 'Q': 0.030468256705683622, 'P': 0.10059217288946637, 'S': 0.03576266236792969, 'R': 0.081568554130949, 'T': -0.024009410906490187, 'W': 0.008877994956005967, 'V': -0.018761858621096014, 'Y': -0.04197460523181231}, '2': {'A': -0.0228813058881991, 'C': 0.04277954663168733, 'E': 0.08351699049932221, 'D': -0.06187580719598639, 'G': -0.062368338757060125, 'F': -0.06688966178658419, 'I': -0.027750327048638352, 'H': 0.11353102116273106, 'K': 0.06364381723451741, 'M': 0.08719531698483447, 'L': 0.01199360666007794, 'N': 0.05814187898896626, 'Q': 0.04739098198414733, 'P': 0.1337998061986843, 'S': 0.14109326141264986, 'R': 0.00025880898342334744, 'T': 0.04594424013511656, 'W': 0.051453029818687754, 'V': -0.0673844451718866, 'Y': -0.015270718453018023}, '-1': {'A': -0.07770861525256126, 'C': 0.12914715817404462, 'E': 0.05788141335979542, 'D': 0.02177012968145053, 'G': 0.06728116841062336, 'F': 0.04572118306018075, 'I': -0.0040980417772363276, 'H': -0.09717600045614674, 'K': 0.10917163900958071, 'M': 0.030657371053738277, 'L': 0.03866042993003369, 'N': 0.07698827234057648, 'Q': -0.007311396744295049, 'P': 0.040842696724659976, 'S': 0.10408134017442021, 'R': -0.09036587866090706, 'T': -0.020683862130327586, 'W': -0.13142391676885545, 'V': 0.04225326285566192, 'Y': -0.12492509652060292}, '-2': {'A': -0.05816526304751207, 'C': 0.05814187898896626, 'E': -0.011365460287329841, 'D': -0.008158307957189043, 'G': 0.03038813429393292, 'F': -0.11371079126627058, 'I': 0.004751028072120464, 'H': 0.11353102116273106, 'K': 0.06372455456152477, 'M': -0.045673643329278056, 'L': 0.05631934527623925, 'N': 0.10669456359708834, 'Q': 0.11146368154362744, 'P': 0.09946112819263518, 'S': 0.03384773105905234, 'R': -0.021312480235694237, 'T': 0.0497233502907341, 'W': 0.07931585007111805, 'V': -0.03146415182180371, 'Y': 0.00025880898342334744}}, 'M': {'1': {'A': -0.06576424280652808, 'C': 0.06075107692855128, 'E': 0.030657371053738277, 'D': -0.07079929495242063, 'G': 0.0002284466904203086, 'F': 0.024270274752222612, 'I': -0.18703881891498425, 'H': 0.018110471271040318, 'K': -0.08946763725610407, 'M': -0.045673643329278056, 'L': 0.022541566405386165, 'N': 0.11790949076849984, 'Q': -0.07079929495242063, 'P': 0.0698780842070194, 'S': -0.07581318380475985, 'R': -0.24377947464802213, 'T': 0.0127452580906517, 'W': -0.13340493751240626, 'V': -0.26643493826867914, 'Y': -0.1540061583936752}, '0': {'A': -0.20611351832083205, 'C': -0.371458905066784, 'E': 0.061535422260083565, 'D': 0.14862234097400115, 'G': -0.19649350426250808, 'F': -0.2075129096661281, 'I': -0.038548036296898916, 'H': 0.07418578879182298, 'K': 0.13367591405810558, 'M': 7.78166381010324e-05, 'L': -0.13530325409684096, 'N': 0.00015973543113728778, 'Q': 0.12187546448991406, 'P': 0.062069128703356936, 'S': 0.11524205295794944, 'R': 0.15780166737674522, 'T': 0.011118064301517109, 'W': 7.78166381010324e-05, 'V': -0.47162670225488545, 'Y': -0.2971070020343486}, '3': {'A': -0.12763103565415698, 'C': 0.05948535567054448, 'E': -0.058058936151281146, 'D': -0.05390748583913852, 'G': -0.22292361910131833, 'F': -0.08946763725610407, 'I': -0.14977367140712322, 'H': 0.09854472417895146, 'K': 0.00018393999520474193, 'M': 0.04260359699193001, 'L': -0.09888093067153628, 'N': 0.024270274752222612, 'Q': 0.0127452580906517, 'P': 0.08719531698483447, 'S': -0.07389118217017575, 'R': 0.03942304900900927, 'T': -0.07985371390420959, 'W': -0.1891373482728294, 'V': -0.06576424280652808, 'Y': 0.034006203041380356}, '2': {'A': -0.3481281647558216, 'C': 0.07418578879182298, 'E': -0.07017453164928407, 'D': 0.1080554378949765, 'G': 0.09635733535105381, 'F': -0.11021216446684928, 'I': 0.021247134183101805, 'H': 0.08238261967055517, 'K': -0.11106589967908706, 'M': 0.048125308523685344, 'L': -0.09036587866090706, 'N': -0.09512623980912008, 'Q': -0.05390748583913852, 'P': -0.1464195341966707, 'S': -0.09888093067153628, 'R': -0.013640881112471914, 'T': 0.00018393999520474193, 'W': 0.0, 'V': -0.12763103565415698, 'Y': -0.11106589967908706}, '-1': {'A': -0.038083055411048686, 'C': -0.22299902988062675, 'E': 0.10128984185663822, 'D': -0.14977367140712322, 'G': -0.12763103565415698, 'F': -0.024519889417209353, 'I': -0.12988040507503557, 'H': 0.10874993034012029, 'K': -0.09261525756717465, 'M': 0.00012645511211648649, 'L': -0.12763103565415698, 'N': 0.051453029818687754, 'Q': -0.038548036296898916, 'P': 0.1002431939881199, 'S': -0.08317927308332307, 'R': -0.11173938669159111, 'T': -0.024519889417209353, 'W': -0.034986668445571134, 'V': -0.03333369826931673, 'Y': -0.05390748583913852}, '-2': {'A': -0.11273414606807994, 'C': 0.048125308523685344, 'E': 0.00023804643340307754, 'D': 0.0127452580906517, 'G': -0.03333369826931673, 'F': -0.07079929495242063, 'I': -0.08946763725610407, 'H': -0.10909464059929305, 'K': -0.038548036296898916, 'M': 7.78166381010324e-05, 'L': -0.06646292780825194, 'N': -0.09512623980912008, 'Q': 0.06075107692855128, 'P': -0.013640881112471914, 'S': -0.11228425844142094, 'R': -0.09888093067153628, 'T': -0.05272423788531286, 'W': 0.05948535567054448, 'V': -0.09512623980912008, 'Y': -0.024519889417209353}}, 'L': {'1': {'A': -0.05086308496741215, 'C': -0.05196283849357368, 'E': -0.029029360079074317, 'D': 0.04520213122475532, 'G': 0.0026448342701476516, 'F': -0.0711798693323609, 'I': -0.06920821995298891, 'H': 0.04162745406223726, 'K': -0.02351308179683174, 'M': -0.009003180306772557, 'L': 0.0597331348363374, 'N': 0.043574356523767406, 'Q': 0.01829442818476222, 'P': 0.08494245987426936, 'S': -0.04393818618770831, 'R': -0.24190540993530582, 'T': -0.1312853138552003, 'W': -0.06576424280652808, 'V': -0.0635489960272986, 'Y': -0.10820643969214169}, '0': {'A': -0.2873785533136935, 'C': -0.16529152380057688, 'E': 0.17054511248998488, 'D': 0.1604847966393294, 'G': -0.1161423731294602, 'F': -0.1431803158337575, 'I': -0.28141505140927237, 'H': 0.087237126248194, 'K': 0.22263664643585093, 'M': -0.12678621596315598, 'L': -0.26613818123417454, 'N': 0.10891579563208253, 'Q': 0.13381654955716812, 'P': 0.09185823745900948, 'S': 0.07440815541600315, 'R': 0.21436398186861053, 'T': -0.012952358965897937, 'W': 0.03197714500500062, 'V': -0.27645281865730936, 'Y': -0.07627383722678437}, '3': {'A': -0.09500520820008831, 'C': -0.023674504162234905, 'E': -0.018513983278081826, 'D': 0.0039707089590428745, 'G': -0.036060511154772996, 'F': -0.024421177064923503, 'I': -0.09429987677030369, 'H': -0.05104036817039988, 'K': 0.02524527387947913, 'M': -0.018838222997999962, 'L': -0.1332189450582039, 'N': 0.09922322951745803, 'Q': -0.0840272694333377, 'P': -0.003328098564576984, 'S': 0.11321001938715883, 'R': -0.049899669908184584, 'T': -0.07869385820124576, 'W': 0.06297852802926864, 'V': 0.02135477539352346, 'Y': -0.20696299525795325}, '2': {'A': -0.005119283149175895, 'C': 0.019179324905205165, 'E': -0.07402981620779027, 'D': 0.00028690625493043307, 'G': -0.0494570080088281, 'F': -0.08987200234451344, 'I': -0.1157282355878817, 'H': 0.016701435522195635, 'K': -0.10581453177523041, 'M': -0.04197460523181231, 'L': 0.002265880753877989, 'N': -0.04208419896238883, 'Q': 0.01106063888752266, 'P': 0.047142880824251415, 'S': -0.17154528532242266, 'R': -0.052158466745062505, 'T': 0.09767308370104295, 'W': 0.04277954663168733, 'V': 0.01199360666007794, 'Y': -0.047218636668859996}, '-1': {'A': -0.0876854901669252, 'C': 0.15370199820341487, 'E': -0.04393818618770831, 'D': -0.07758020795703334, 'G': -0.03478730220802613, 'F': -0.24173783231666443, 'I': 0.04225326285566192, 'H': 0.13378103367556704, 'K': 0.03204242507465583, 'M': -0.12492509652060292, 'L': -0.05595007654554344, 'N': -0.025252741316489125, 'Q': 0.04491342035548556, 'P': 0.14117183047252788, 'S': 0.01875741151914972, 'R': -0.049800643849957645, 'T': -0.08194523045284934, 'W': -0.06258096902613902, 'V': -0.14707307887650767, 'Y': -0.05646432698522574}, '-2': {'A': -0.03111372027414476, 'C': -0.07538951363555634, 'E': -0.026224824540699465, 'D': -0.1032587243115533, 'G': -0.0494570080088281, 'F': -0.014046746830970937, 'I': -0.006442057962026714, 'H': -0.151853300088271, 'K': -0.026375379298038612, 'M': 0.00020233585572801074, 'L': -0.04925300568127821, 'N': 0.02954084042777624, 'Q': -0.017926897985729707, 'P': 0.014473698748586306, 'S': 0.03273545901543518, 'R': -0.07611574419654622, 'T': 0.021605522031934745, 'W': -0.08596422144290089, 'V': -0.03517331059579301, 'Y': 0.058752180592628316}}, 'N': {'1': {'A': 0.0002639244604869878, 'C': 0.10199948429348842, 'E': 0.08920629499991964, 'D': 0.026914336614420404, 'G': 0.058752180592628316, 'F': -0.006676239286128471, 'I': 0.02647992316446732, 'H': 0.10761841218986647, 'K': 0.04727114312628765, 'M': 0.028315398400279326, 'L': -0.008611396646802823, 'N': 0.14219317594738373, 'Q': -0.09036587866090706, 'P': 0.05288982301768103, 'S': -0.004618549768743804, 'R': 0.13374818260806876, 'T': -0.026629902149481105, 'W': -0.09512623980912008, 'V': -0.11514286370233971, 'Y': -0.023674504162234905}, '0': {'A': -0.15764157651121527, 'C': -0.39062826225360864, 'E': 0.20543150689144046, 'D': 0.19190965711157523, 'G': 0.0556971485674715, 'F': -0.33625544663766677, 'I': -0.10262157654861986, 'H': 0.03486408750028433, 'K': 0.21821607806524648, 'M': 0.00015973543113728778, 'L': -0.24173783231666443, 'N': 0.16837915970138115, 'Q': 0.14976018066138394, 'P': 0.026651855923551914, 'S': 0.06331555257671867, 'R': 0.14747444054112993, 'T': 0.07988033714372723, 'W': 0.030657371053738277, 'V': -0.12792939248392515, 'Y': 0.07698827234057648}, '3': {'A': -0.027152884655855417, 'C': 0.10709895443344908, 'E': 0.07012341039392067, 'D': -0.01394239709257355, 'G': 0.05253986407120487, 'F': 0.0002284466904203086, 'I': -0.015907758495244013, 'H': 0.10128984185663822, 'K': 0.007408676874457801, 'M': 0.05367767872031304, 'L': -0.03146415182180371, 'N': 0.0002284466904203086, 'Q': 0.04162745406223726, 'P': -0.006676239286128471, 'S': -0.020350873628574084, 'R': 0.022541566405386165, 'T': 0.017853178499961347, 'W': 0.00015973543113728778, 'V': -0.03554000143511352, 'Y': 0.05739646027335179}, '2': {'A': -0.2817238977165697, 'C': -0.058058936151281146, 'E': 0.10680066451645748, 'D': 0.040842696724659976, 'G': -0.025980882446795712, 'F': -0.17008939183621913, 'I': 0.14847336091702548, 'H': 0.051453029818687754, 'K': 0.15835195258522233, 'M': -0.06441206602545474, 'L': 0.07492244493132728, 'N': 0.02922558330665542, 'Q': 0.03884585281909903, 'P': 0.081568554130949, 'S': -0.07770861525256126, 'R': -0.092135273697612, 'T': 0.11358883892757657, 'W': 0.05367767872031304, 'V': 0.04719525261031418, 'Y': -0.03655799921169652}, '-1': {'A': 0.022541566405386165, 'C': -0.04633607563968809, 'E': 0.13379154624509604, 'D': 0.07820763100197088, 'G': 0.01143475353271867, 'F': 0.03197714500500062, 'I': -0.02157885999879453, 'H': 0.061535422260083565, 'K': 0.06711509300260314, 'M': 0.00012645511211648649, 'L': -0.02816373201860535, 'N': -0.05532376162255171, 'Q': 0.013153045886952344, 'P': 0.042823538879282835, 'S': 0.06038147484014861, 'R': 0.05814187898896626, 'T': -0.037709604372037006, 'W': 0.07079029038711554, 'V': -0.10687953670097071, 'Y': 0.06869881596878016}, '-2': {'A': -0.0646593924787422, 'C': 0.09036106896699214, 'E': 0.017030032993377745, 'D': -0.05532376162255171, 'G': 0.037862548175699146, 'F': 0.008074194152345367, 'I': 0.012232164957735468, 'H': 0.1525072004658104, 'K': 0.03589452127129175, 'M': -0.06576424280652808, 'L': 0.11361196696955751, 'N': -0.029774870489293257, 'Q': 0.00023804643340307754, 'P': 0.033413660251493935, 'S': 0.1921633925400856, 'R': -0.032561376132570576, 'T': -0.014920714232377952, 'W': -0.09512623980912008, 'V': -0.023271688426770694, 'Y': -0.08431129849580397}}, 'Q': {'1': {'A': -0.11416426164548509, 'C': -0.09717600045614674, 'E': 0.06331555257671867, 'D': 0.0986842763716979, 'G': 0.07776080242215187, 'F': -0.1903946103500856, 'I': 0.10693204315839828, 'H': 0.04760850400709945, 'K': 0.10290024359234236, 'M': -0.11021216446684928, 'L': 0.06953074852458221, 'N': 0.1442816081223205, 'Q': -0.05073984527333705, 'P': 0.14576355758225806, 'S': 0.06364381723451741, 'R': -0.10510758944067564, 'T': -0.04736924000583123, 'W': -0.013640881112471914, 'V': -0.017031343489487503, 'Y': 0.00021678998354620314}, '0': {'A': -0.04418783811034688, 'C': -0.024519889417209353, 'E': 0.16889112600995446, 'D': 0.10290024359234236, 'G': 0.0052819930851416095, 'F': -0.20370592427380665, 'I': -0.02506488176713917, 'H': 0.13372038639384948, 'K': 0.20319377021384097, 'M': -0.016413212613885828, 'L': -0.19278034268359656, 'N': 0.11803596187353413, 'Q': 0.06316346646161371, 'P': 0.14747444054112993, 'S': -0.009679872725504926, 'R': 0.18044747250132745, 'T': 0.06747385044380694, 'W': -0.08946763725610407, 'V': -0.2475647283791332, 'Y': 0.08397614817797415}, '3': {'A': -0.06035952106607785, 'C': 0.11146368154362744, 'E': 0.08224303422126994, 'D': 0.14607762627112736, 'G': -0.08629658078301104, 'F': 0.051529103278638404, 'I': -0.027152884655855417, 'H': 0.11524205295794944, 'K': 0.11958899553194902, 'M': 0.09171963454535437, 'L': 0.011543490874232834, 'N': -0.14369601609103952, 'Q': 0.11958899553194902, 'P': 0.12991129139147986, 'S': -0.02988258004302442, 'R': -0.015270718453018023, 'T': -0.037886665214019316, 'W': -0.011655928134608619, 'V': -0.0040980417772363276, 'Y': -0.04674350828961953}, '2': {'A': 0.07136216157928021, 'C': 0.06245578367537251, 'E': 0.06829570114439855, 'D': -0.11311189532345708, 'G': 0.013293700934632996, 'F': 0.024716769266859916, 'I': 0.04162745406223726, 'H': 0.00020233585572801074, 'K': 0.006848584601415689, 'M': 0.00015973543113728778, 'L': 0.0460940825240709, 'N': 0.01550094021373575, 'Q': -0.17161444803557133, 'P': 0.007408676874457801, 'S': 0.03820764074315908, 'R': -0.010315869434986939, 'T': 0.08920629499991964, 'W': 0.06245578367537251, 'V': 0.027925734632438318, 'Y': 0.06920966147049751}, '-1': {'A': -0.07427034268353114, 'C': 0.10731806776925852, 'E': 0.07336646838740811, 'D': 0.09036106896699214, 'G': 0.11861067839214479, 'F': 0.06920966147049751, 'I': 0.03576266236792969, 'H': 0.00020233585572801074, 'K': -0.05646432698522574, 'M': -0.03333369826931673, 'L': -0.04591911639505609, 'N': 0.014228479874122847, 'Q': 0.006370705126623231, 'P': 0.16399964933020625, 'S': 0.02177012968145053, 'R': 0.05814187898896626, 'T': -0.027750327048638352, 'W': -0.12864387807364158, 'V': 0.11025970419775181, 'Y': -0.07980923959058926}, '-2': {'A': 0.10344816069571776, 'C': 0.09427118754765917, 'E': 0.05155953428310064, 'D': -0.032561376132570576, 'G': -0.008158307957189043, 'F': -0.016871518682303646, 'I': 0.03197714500500062, 'H': -0.018838222997999962, 'K': 0.08726101804067421, 'M': 0.061535422260083565, 'L': 0.08462443009630528, 'N': -0.01394239709257355, 'Q': 0.043871937495576635, 'P': 0.026914336614420404, 'S': 0.03282407100467637, 'R': 0.08283449157933777, 'T': 0.0986842763716979, 'W': -0.16107442261085295, 'V': -0.17158401703110918, 'Y': -0.01394239709257355}}, 'P': {'1': {'A': 0.01932057970067493, 'C': 0.022541566405386165, 'E': 0.07136216157928021, 'D': 0.0556971485674715, 'G': 0.08297081049489745, 'F': 0.014228479874122847, 'I': -0.010315869434986939, 'H': 0.17539781401036011, 'K': 0.023248327208122123, 'M': 0.07210939232710548, 'L': 0.1102933206689294, 'N': 0.13696236056158867, 'Q': 0.0002460895322591096, 'P': -0.036765348998265245, 'S': 0.03135682696558112, 'R': -0.11451954068140836, 'T': 0.07136216157928021, 'W': 0.009868176024252363, 'V': 0.017373528009084198, 'Y': 0.10709895443344908}, '0': {'A': -0.05659341063294586, 'C': -0.08317927308332307, 'E': 0.22617978763229055, 'D': 0.19697421870654122, 'G': 0.032023773191333114, 'F': -0.23708594840678326, 'I': -0.12335514698375326, 'H': 0.13903016983948527, 'K': 0.2269449763585207, 'M': 0.024270274752222612, 'L': -0.1355674656073827, 'N': 0.11448950470952991, 'Q': 0.16638284478499382, 'P': 0.14109326141264986, 'S': 0.01932057970067493, 'R': 0.22339647753136044, 'T': 0.06364381723451741, 'W': -0.07985371390420959, 'V': -0.12833828317230953, 'Y': -0.027152884655855417}, '3': {'A': 0.04594424013511656, 'C': 0.10731806776925852, 'E': 0.19030241187128835, 'D': 0.12337688896206932, 'G': -0.007748890034709911, 'F': 0.081568554130949, 'I': 0.00025292621715064544, 'H': -0.07389118217017575, 'K': 0.06331555257671867, 'M': 0.021247134183101805, 'L': -0.09099944599008968, 'N': 0.04572118306018075, 'Q': 0.0896467751114298, 'P': 0.08103555994638673, 'S': -0.07523162982606127, 'R': 0.07988033714372723, 'T': 0.12852057541922882, 'W': 0.1467632096230127, 'V': -0.05517003820149683, 'Y': 0.10693204315839828}, '2': {'A': 0.005001448139723455, 'C': 0.10199948429348842, 'E': 0.040273748187860836, 'D': -0.04736924000583123, 'G': -0.1008237321413884, 'F': 0.04904309038658274, 'I': 0.040273748187860836, 'H': 0.03942304900900927, 'K': -0.01394239709257355, 'M': 0.04463570256603867, 'L': -0.0218531172497336, 'N': 0.05288982301768103, 'Q': 0.08364553339953809, 'P': 0.12471014838442582, 'S': 0.07691077679135915, 'R': 0.0725735877967767, 'T': 0.1492232065782949, 'W': 0.08397614817797415, 'V': 0.09329873712449475, 'Y': -0.05646432698522574}, '-1': {'A': 0.028913079009044555, 'C': 0.081568554130949, 'E': 0.1122469784933212, 'D': 0.11448950470952991, 'G': -0.009930040264961316, 'F': 0.007408676874457801, 'I': 0.09556310602147548, 'H': 0.11353102116273106, 'K': 0.06770008977895603, 'M': -0.11106589967908706, 'L': 0.012071877328501138, 'N': 0.08529445929549401, 'Q': -0.05073984527333705, 'P': 0.16278403024813184, 'S': 0.03589452127129175, 'R': 0.06316346646161371, 'T': 0.042042719820072585, 'W': -0.11106589967908706, 'V': -0.06754064170947409, 'Y': 0.12585722980872893}, '-2': {'A': 0.05827416390527987, 'C': 0.04277954663168733, 'E': 0.09490172976818431, 'D': 0.1098284424070764, 'G': 0.10168403601818843, 'F': 0.07556936945467821, 'I': 0.05814187898896626, 'H': 0.030657371053738277, 'K': 0.03576266236792969, 'M': -0.038548036296898916, 'L': -0.0720282361250252, 'N': 0.05288982301768103, 'Q': -0.043639715448038255, 'P': 0.16399964933020625, 'S': 0.05743897452862418, 'R': 0.151081698718007, 'T': 0.04904309038658274, 'W': -0.029352537129028994, 'V': -0.0673844451718866, 'Y': -0.09888093067153628}}, 'S': {'1': {'A': 0.017098632122957976, 'C': 0.03282407100467637, 'E': 0.02845994072332615, 'D': 0.13120470107561658, 'G': 0.0558589149114405, 'F': -0.037886665214019316, 'I': -0.06035952106607785, 'H': -0.4124451686858062, 'K': 0.07374389955907185, 'M': -0.07985371390420959, 'L': -0.052619925495108334, 'N': 0.015691813953772272, 'Q': -0.08877502993870307, 'P': 0.08297081049489745, 'S': 0.03764635084930776, 'R': -0.20532169089285704, 'T': -0.1206580573002779, 'W': -0.02621332485526415, 'V': -0.01645838497021433, 'Y': 0.058752180592628316}, '0': {'A': -0.1918699311785718, 'C': -0.30935973270845485, 'E': 0.21691269309167135, 'D': 0.1066070853414806, 'G': -0.019250869312894665, 'F': -0.26583538389572486, 'I': -0.4098089790877061, 'H': 0.1304625405685924, 'K': 0.23794308740256745, 'M': -0.16107442261085295, 'L': -0.21470190748269294, 'N': 0.14443489157993528, 'Q': 0.10693204315839828, 'P': 0.12779660196151402, 'S': -0.021922953522428904, 'R': 0.1098284424070764, 'T': 0.12632762715029536, 'W': 0.06245578367537251, 'V': -0.26207418985182035, 'Y': 0.0002639244604869878}, '3': {'A': -0.06920821995298891, 'C': 0.030468256705683622, 'E': -0.018761858621096014, 'D': -0.02588225419063834, 'G': -0.007748890034709911, 'F': -0.014920714232377952, 'I': 0.01400526768865473, 'H': 0.05646546758144027, 'K': 0.12351459505323512, 'M': -0.21236771699840348, 'L': -0.14299135905829577, 'N': -0.024421177064923503, 'Q': -0.029960048163061914, 'P': 0.01829442818476222, 'S': -0.036194991794178906, 'R': 0.00027238472998038324, 'T': 0.004138726248635386, 'W': 0.05367767872031304, 'V': 0.0002845464927765665, 'Y': -0.05446748307966475}, '2': {'A': -0.035300870487031934, 'C': -0.151853300088271, 'E': 0.06385796095025777, 'D': 0.04284353599525495, 'G': -0.06111367348943579, 'F': 0.03847085387124221, 'I': 0.00027909464978407883, 'H': 0.03282407100467637, 'K': 0.028431030587269788, 'M': 0.03530810979481612, 'L': -0.010060311076312426, 'N': 0.01829442818476222, 'Q': 0.048589035398470766, 'P': -0.005277471196579681, 'S': -0.007168244612737006, 'R': -0.015907758495244013, 'T': -0.008611396646802823, 'W': -0.05272423788531286, 'V': -0.2895411990528065, 'Y': 0.05814187898896626}, '-1': {'A': -0.1317285769343229, 'C': 0.0002460895322591096, 'E': 0.09094237689561074, 'D': 0.08297081049489745, 'G': 0.03923151585421884, 'F': 0.033413660251493935, 'I': -0.05030874911090705, 'H': -0.10437705050880865, 'K': 0.040273748187860836, 'M': -0.032561376132570576, 'L': 0.047924164125369526, 'N': 0.01012275457067483, 'Q': -0.03182207465595049, 'P': 0.15065629333695066, 'S': -0.16803607123825004, 'R': -0.12194008195380603, 'T': -0.059374679473690364, 'W': 0.030657371053738277, 'V': -0.10051365518844661, 'Y': -0.06717735633504557}, '-2': {'A': -0.06201190911683741, 'C': -0.06983175372562905, 'E': 0.01400526768865473, 'D': 0.056936781242690575, 'G': -0.12467354902654511, 'F': 0.07988033714372723, 'I': -0.16050276246008854, 'H': 0.008074194152345367, 'K': 0.07012341039392067, 'M': -0.058058936151281146, 'L': -0.0635489960272986, 'N': -0.009679872725504926, 'Q': -0.07836256663043757, 'P': 0.06697046914845631, 'S': 0.044750682246700584, 'R': -0.02988258004302442, 'T': 0.027925734632438318, 'W': 0.081568554130949, 'V': 0.014473698748586306, 'Y': -0.10687953670097071}}, 'R': {'1': {'A': 0.004138726248635386, 'C': -0.018838222997999962, 'E': 0.00027238472998038324, 'D': 0.026914336614420404, 'G': 0.051575920592157716, 'F': 0.0002460895322591096, 'I': -0.092135273697612, 'H': 0.030657371053738277, 'K': 0.033413660251493935, 'M': -0.05390748583913852, 'L': -0.031616616098754456, 'N': 0.05288982301768103, 'Q': -0.042929933965825805, 'P': 0.18658555210251318, 'S': 0.034180646325465434, 'R': -0.05326745998425228, 'T': -0.04056184089968166, 'W': 0.08238261967055517, 'V': -0.07685739605966466, 'Y': -0.10032129700898607}, '0': {'A': -0.029960048163061914, 'C': -0.2812024874654909, 'E': 0.16692278367769586, 'D': 0.08283449157933777, 'G': 0.1265661100542725, 'F': -0.14144054509033221, 'I': -0.3242400716634774, 'H': 0.10731806776925852, 'K': 0.17351781080629583, 'M': 0.028315398400279326, 'L': -0.2515297767469435, 'N': 0.15657953847364117, 'Q': 0.1304625405685924, 'P': 0.10059217288946637, 'S': 0.07776080242215187, 'R': 0.19890704251307792, 'T': 0.10008304446124655, 'W': -0.17169052149552194, 'V': -0.25705435537381355, 'Y': -0.27345359257765806}, '3': {'A': -0.036765348998265245, 'C': -0.08431129849580397, 'E': 0.06331555257671867, 'D': 0.08364553339953809, 'G': -0.23987967474818744, 'F': -0.1562079732570922, 'I': 0.006848584601415689, 'H': 0.11353102116273106, 'K': 0.06316346646161371, 'M': 0.03942304900900927, 'L': 0.026358576659373585, 'N': 0.03884585281909903, 'Q': 0.04904309038658274, 'P': 0.033413660251493935, 'S': 0.05253986407120487, 'R': 0.024945538807522195, 'T': -0.013267477430557999, 'W': -0.06576424280652808, 'V': -0.009115537047910835, 'Y': -0.05196283849357368}, '2': {'A': -0.09590559103035905, 'C': 0.03197714500500062, 'E': 0.056936781242690575, 'D': -0.03655799921169652, 'G': -0.008158307957189043, 'F': -0.029614916716278018, 'I': 0.02954084042777624, 'H': 0.06920966147049751, 'K': 0.012232164957735468, 'M': -0.016413212613885828, 'L': 0.06066177732362481, 'N': -0.06646292780825194, 'Q': 0.11679526919054509, 'P': 0.03820764074315908, 'S': -0.025980882446795712, 'R': 0.02954084042777624, 'T': -0.08165566953329327, 'W': -0.013640881112471914, 'V': -0.18799887570418747, 'Y': 0.09036106896699214}, '-1': {'A': 0.017373528009084198, 'C': 0.081568554130949, 'E': -0.12978169272274984, 'D': -0.01394239709257355, 'G': 0.03384773105905234, 'F': 0.07820763100197088, 'I': -0.005277471196579681, 'H': -0.04674350828961953, 'K': 0.06316346646161371, 'M': -0.034986668445571134, 'L': -0.040526259075071534, 'N': -0.016871518682303646, 'Q': 0.04739098198414733, 'P': 0.10320394316346214, 'S': 0.014799536088357873, 'R': 0.10344816069571776, 'T': 0.010737539762845366, 'W': -0.14977367140712322, 'V': 0.01400526768865473, 'Y': -0.16500167232524351}, '-2': {'A': -0.04053871285770072, 'C': -0.05196283849357368, 'E': 0.027925734632438318, 'D': 0.026651855923551914, 'G': 0.10168403601818843, 'F': -0.063834653126077, 'I': -0.10576077746721539, 'H': -0.11228425844142094, 'K': -0.10155424761952206, 'M': -0.08596422144290089, 'L': 0.027319716321438266, 'N': 0.04162745406223726, 'Q': -0.016871518682303646, 'P': 0.04739098198414733, 'S': 0.015691813953772272, 'R': 0.0914999864848312, 'T': 0.06747385044380694, 'W': 0.09171963454535437, 'V': -0.10150761943318957, 'Y': 0.07336646838740811}}, 'T': {'1': {'A': 0.034180646325465434, 'C': 0.14607762627112736, 'E': -0.037778295489627675, 'D': 0.11578130069600587, 'G': 0.0755079677303641, 'F': -0.07278289711550703, 'I': -0.19556748744974325, 'H': 0.027364463864102243, 'K': 0.04594424013511656, 'M': 0.021247134183101805, 'L': 0.010617678461388511, 'N': 0.005001448139723455, 'Q': -0.17668461862681914, 'P': 0.024945538807522195, 'S': -0.07240226982553123, 'R': -0.2475647283791332, 'T': -0.2465755314387492, 'W': 0.08719531698483447, 'V': 0.02524527387947913, 'Y': -0.058782216564506704}, '0': {'A': -0.2991154615321695, 'C': -0.3923120622212121, 'E': 0.24714335959408026, 'D': 0.15754330977917955, 'G': -0.11129571672904803, 'F': -0.22289062509705906, 'I': -0.3207804226674406, 'H': 0.1280173115050897, 'K': 0.24207921437828656, 'M': -0.07581318380475985, 'L': -0.33758174235996546, 'N': 0.1505282925815971, 'Q': 0.13696236056158867, 'P': 0.1128555624074202, 'S': -0.10953158434465217, 'R': 0.17823279624640087, 'T': 0.16109518859964722, 'W': -0.029352537129028994, 'V': -0.247117129380322, 'Y': -0.023674504162234905}, '3': {'A': -0.018513983278081826, 'C': 0.10731806776925852, 'E': -0.014920714232377952, 'D': 0.019179324905205165, 'G': 0.06645916226590431, 'F': -0.151853300088271, 'I': -0.1586279756420786, 'H': -0.10155424761952206, 'K': -0.04758181787570685, 'M': -0.09261525756717465, 'L': -0.023723362397297127, 'N': -0.1000785225726847, 'Q': -0.043639715448038255, 'P': 0.10680066451645748, 'S': -0.03593734185785933, 'R': -0.07155527644359243, 'T': -0.11492836846329178, 'W': 0.027364463864102243, 'V': -0.030018443240398554, 'Y': -0.01394239709257355}, '2': {'A': -0.12833828317230953, 'C': -0.3597439250479836, 'E': -0.004618549768743804, 'D': 0.05969183404496233, 'G': -0.12145951529602145, 'F': 0.03847085387124221, 'I': -0.14430884408112726, 'H': -0.040619658664527186, 'K': -0.012568305451192795, 'M': -0.20048675546694647, 'L': -0.03384103215014113, 'N': 0.014799536088357873, 'Q': 0.0002639244604869878, 'P': 0.06344282608201868, 'S': 0.06654042947471962, 'R': 0.030468256705683622, 'T': 0.10647131335491905, 'W': -0.010164623466516889, 'V': -0.11554726903234512, 'Y': 0.0207227349019861}, '-1': {'A': -0.042644484028358395, 'C': 0.04277954663168733, 'E': -0.10980553310058232, 'D': 0.10693204315839828, 'G': -0.01967682098607907, 'F': -0.10510758944067564, 'I': -0.044623884382442934, 'H': 0.08397614817797415, 'K': -0.05073984527333705, 'M': 0.021247134183101805, 'L': 0.01199360666007794, 'N': -0.009679872725504926, 'Q': 0.006370705126623231, 'P': 0.11679526919054509, 'S': 0.016542475501067255, 'R': -0.023271688426770694, 'T': -0.1918699311785718, 'W': -0.14144054509033221, 'V': -0.022771971462038222, 'Y': -0.08935200506911362}, '-2': {'A': -0.09941135159560811, 'C': -0.21642139575754793, 'E': -0.11492836846329178, 'D': 0.08103555994638673, 'G': -0.03146415182180371, 'F': -0.0340276205440386, 'I': -0.10820643969214169, 'H': 0.05646546758144027, 'K': 0.11493711162206795, 'M': -0.09261525756717465, 'L': -0.031176888521052843, 'N': 0.13743916794688815, 'Q': -0.09503425712224096, 'P': 0.11493711162206795, 'S': -0.023036003991694275, 'R': -0.09506053875328051, 'T': 0.13120470107561658, 'W': -0.036150854187328794, 'V': -0.12600221151771526, 'Y': -0.14674200295280046}}, 'W': {'1': {'A': -0.24094526683334197, 'C': 0.08238261967055517, 'E': 0.09635733535105381, 'D': -0.08833048266444858, 'G': 0.13372038639384948, 'F': 0.11790949076849984, 'I': -0.06576424280652808, 'H': -0.055997500882681406, 'K': 0.1280173115050897, 'M': 0.08710334275799185, 'L': 0.03942304900900927, 'N': -0.09888093067153628, 'Q': 0.061535422260083565, 'P': 0.05367767872031304, 'S': -0.05272423788531286, 'R': -0.09717600045614674, 'T': 0.10128984185663822, 'W': -0.10909464059929305, 'V': -0.11173938669159111, 'Y': -0.034986668445571134}, '0': {'A': 0.051453029818687754, 'C': 7.78166381010324e-05, 'E': 0.19935158978733242, 'D': 0.028315398400279326, 'G': -0.02157885999879453, 'F': -0.055997500882681406, 'I': -0.19596243790642662, 'H': -0.016413212613885828, 'K': 0.1467632096230127, 'M': -0.10909464059929305, 'L': 0.00021678998354620314, 'N': 0.10128984185663822, 'Q': 0.14862234097400115, 'P': 0.1714607143766965, 'S': -0.11343356921395727, 'R': 0.07079029038711554, 'T': -0.09261525756717465, 'W': -0.23955676392809558, 'V': -0.29826454186557627, 'Y': -0.060446092304040605}, '3': {'A': 0.055269749155721935, 'C': 0.023013043546441125, 'E': -0.015270718453018023, 'D': 0.024270274752222612, 'G': -0.029614916716278018, 'F': -0.06441206602545474, 'I': -0.13142391676885545, 'H': -0.25331300810752255, 'K': 0.1467632096230127, 'M': 7.78166381010324e-05, 'L': -0.08317927308332307, 'N': 0.04463570256603867, 'Q': 0.021247134183101805, 'P': -0.05272423788531286, 'S': -0.009003180306772557, 'R': 0.06920966147049751, 'T': -0.04633607563968809, 'W': 0.023013043546441125, 'V': 0.021247134183101805, 'Y': 0.09854472417895146}, '2': {'A': -0.09036587866090706, 'C': -0.11106589967908706, 'E': 0.13808972643601222, 'D': -0.07079929495242063, 'G': 0.027364463864102243, 'F': -0.045673643329278056, 'I': -0.021312480235694237, 'H': -0.06441206602545474, 'K': 0.11524205295794944, 'M': -0.016413212613885828, 'L': 0.09260176682143549, 'N': 0.048125308523685344, 'Q': 0.00015973543113728778, 'P': 0.027364463864102243, 'S': -0.09512623980912008, 'R': 0.00018393999520474193, 'T': -0.04633607563968809, 'W': -0.044407779997699716, 'V': -0.07985371390420959, 'Y': 0.0127452580906517}, '-1': {'A': -0.14144054509033221, 'C': 0.034006203041380356, 'E': 0.09036106896699214, 'D': 0.055269749155721935, 'G': -0.17415105128904979, 'F': 0.04042634015780373, 'I': 0.07210939232710548, 'H': -0.08540608410083728, 'K': 0.08719531698483447, 'M': 0.0, 'L': -0.08596422144290089, 'N': 0.062069128703356936, 'Q': -0.03333369826931673, 'P': 0.1280173115050897, 'S': -0.16934583038195197, 'R': 0.009868176024252363, 'T': 0.021247134183101805, 'W': 0.048125308523685344, 'V': -0.021312480235694237, 'Y': 0.061535422260083565}, '-2': {'A': -0.12988040507503557, 'C': 0.04260359699193001, 'E': 0.06245578367537251, 'D': 0.021247134183101805, 'G': 0.03197714500500062, 'F': 0.034006203041380356, 'I': 0.13372038639384948, 'H': 0.018110471271040318, 'K': 0.08397614817797415, 'M': -0.22299902988062675, 'L': -0.16529152380057688, 'N': 0.12617661359738108, 'Q': -0.07079929495242063, 'P': 0.05367767872031304, 'S': 0.055269749155721935, 'R': 0.04042634015780373, 'T': -0.023674504162234905, 'W': -0.06441206602545474, 'V': -0.08317927308332307, 'Y': -0.05390748583913852}}, 'V': {'1': {'A': -0.15605320260657127, 'C': -0.08618119075262111, 'E': -0.018761858621096014, 'D': 0.017803157036640982, 'G': 0.028790210809751856, 'F': 0.040842696724659976, 'I': -0.005677318910232762, 'H': -0.24094526683334197, 'K': -0.03426604515706127, 'M': -0.07017453164928407, 'L': -0.1693867177739968, 'N': -0.05030874911090705, 'Q': -0.07627383722678437, 'P': 0.021052066064099925, 'S': 0.018569508380195422, 'R': -0.06717735633504557, 'T': -0.10923725947177264, 'W': -0.06576424280652808, 'V': -0.07514914329603657, 'Y': -0.08431129849580397}, '0': {'A': -0.27645281865730936, 'C': -0.19907692870947138, 'E': 0.22014143074230683, 'D': 0.09871916746303662, 'G': -0.03299046384396725, 'F': -0.25659189947748584, 'I': -0.48289988913355253, 'H': 0.16451984127482247, 'K': 0.2089221467738825, 'M': -0.11311189532345708, 'L': -0.26632729705825753, 'N': 0.06747385044380694, 'Q': 0.07597327467028991, 'P': -0.043639715448038255, 'S': 0.03923151585421884, 'R': 0.22617978763229055, 'T': -0.08227526434342189, 'W': -0.021312480235694237, 'V': -0.31258541502540904, 'Y': -0.08935200506911362}, '3': {'A': -0.09750239459671216, 'C': 0.022541566405386165, 'E': -0.05734583117408192, 'D': -0.08741982702577036, 'G': -0.07146692312860756, 'F': -0.177422368254029, 'I': -0.21820733490647026, 'H': 0.022541566405386165, 'K': 0.031056205159530344, 'M': -0.11228425844142094, 'L': -0.04790453492099093, 'N': 0.06747385044380694, 'Q': -0.08165566953329327, 'P': -0.004343870979541765, 'S': -0.1160032420468961, 'R': -0.11492836846329178, 'T': 0.0460940825240709, 'W': 0.011118064301517109, 'V': -0.045522629776363774, 'Y': -0.0061384830790846764}, '2': {'A': -0.07331809058317051, 'C': 0.06274880367175432, 'E': 0.009833166945582452, 'D': 0.023999808279870336, 'G': -0.16803607123825004, 'F': -0.04736924000583123, 'I': -0.14689140444073773, 'H': 0.009868176024252363, 'K': -0.15076605411093771, 'M': 0.034006203041380356, 'L': -0.06907486227147434, 'N': -0.15251943575135762, 'Q': -0.01186538662132503, 'P': 0.039842347883390423, 'S': -0.021892960336154475, 'R': -0.0694659943865345, 'T': -0.049899669908184584, 'W': -0.010164623466516889, 'V': -0.010367719930055454, 'Y': -0.12404807562653279}, '-1': {'A': -0.11596369097974711, 'C': -0.016871518682303646, 'E': 0.018569508380195422, 'D': -0.018073215986112594, 'G': -0.05342966391097939, 'F': 0.017853178499961347, 'I': -0.20305764235547558, 'H': -0.008073053556130902, 'K': 0.08420952636190332, 'M': -0.17993717246119212, 'L': -0.019899188179432033, 'N': 0.05926104994099149, 'Q': -0.08130491211567004, 'P': 0.027925734632438318, 'S': -0.017926897985729707, 'R': 0.0055984467257195174, 'T': -0.13445203328148114, 'W': -0.07389118217017575, 'V': -0.13245870552577743, 'Y': -0.17008939183621913}, '-2': {'A': -0.07331809058317051, 'C': -0.10437705050880865, 'E': -0.03689099461427409, 'D': 0.043574356523767406, 'G': -0.07590398142490103, 'F': -0.08629658078301104, 'I': -0.26295967569352524, 'H': 0.022541566405386165, 'K': -0.014099673695469751, 'M': -0.021312480235694237, 'L': -0.11263590963035974, 'N': 0.006848584601415689, 'Q': -0.06035952106607785, 'P': 0.07191614252700869, 'S': 0.015101992040071037, 'R': -0.05816526304751207, 'T': 0.037565947914616316, 'W': -0.11173938669159111, 'V': -0.11596369097974711, 'Y': -0.02506488176713917}}, 'Y': {'1': {'A': -0.07978529106395461, 'C': 0.10874993034012029, 'E': 0.00021678998354620314, 'D': -0.06983175372562905, 'G': 0.033413660251493935, 'F': -0.009003180306772557, 'I': 0.00595817473521116, 'H': -0.08946763725610407, 'K': 0.13743916794688815, 'M': 0.06075107692855128, 'L': 0.00908818045259817, 'N': 0.022541566405386165, 'Q': 0.027364463864102243, 'P': 0.11958899553194902, 'S': -0.08488939476614521, 'R': -0.07706592504308235, 'T': 0.05814187898896626, 'W': -0.011655928134608619, 'V': -0.05755811795423274, 'Y': -0.10032129700898607}, '0': {'A': -0.3318699105621278, 'C': -0.4553028055096635, 'E': 0.18658555210251318, 'D': 0.12785407371428992, 'G': 0.053998754115877845, 'F': -0.15718590863891385, 'I': -0.14880211107754066, 'H': 0.051453029818687754, 'K': 0.21154714010060996, 'M': -0.045673643329278056, 'L': -0.25187093456688847, 'N': 0.15657953847364117, 'Q': 0.08397614817797415, 'P': 0.07969998024533469, 'S': 0.02954084042777624, 'R': 0.12699779517140303, 'T': 0.13087899140048753, 'W': -0.07581318380475985, 'V': -0.4124451686858062, 'Y': 0.1242626206426734}, '3': {'A': -0.02506488176713917, 'C': 0.07716337699185626, 'E': 0.06316346646161371, 'D': -0.029774870489293257, 'G': 0.03135682696558112, 'F': 0.06920966147049751, 'I': -0.02621332485526415, 'H': 0.11524205295794944, 'K': 0.0914999864848312, 'M': 0.034006203041380356, 'L': -0.08165566953329327, 'N': -0.08833048266444858, 'Q': -0.20370592427380665, 'P': 0.05646546758144027, 'S': 0.02369358115187603, 'R': -0.07538951363555634, 'T': 0.12585722980872893, 'W': -0.23622904263309302, 'V': -0.05104036817039988, 'Y': -0.058058936151281146}, '2': {'A': -0.015907758495244013, 'C': -0.034986668445571134, 'E': -0.018321907463748382, 'D': 0.03557955384115416, 'G': 0.06316346646161371, 'F': 0.04760850400709945, 'I': -0.16529152380057688, 'H': 0.062069128703356936, 'K': 0.12785407371428992, 'M': 0.014950978487156824, 'L': -0.037886665214019316, 'N': 0.04981985581636855, 'Q': 0.03530810979481612, 'P': -0.04197460523181231, 'S': -0.021714982258288325, 'R': -0.15117389719680424, 'T': 0.17351781080629583, 'W': -0.2340043937314679, 'V': -0.08130491211567004, 'Y': 0.027364463864102243}, '-1': {'A': -0.08165566953329327, 'C': -0.15117389719680424, 'E': -0.07770861525256126, 'D': 0.11448950470952991, 'G': 0.00026841357416162423, 'F': -0.009003180306772557, 'I': -0.09036587866090706, 'H': 0.028315398400279326, 'K': 0.04162745406223726, 'M': 0.028315398400279326, 'L': -0.0840272694333377, 'N': 0.06245578367537251, 'Q': 0.03884585281909903, 'P': 0.087237126248194, 'S': 0.04162745406223726, 'R': -0.023674504162234905, 'T': 0.08283449157933777, 'W': -0.045673643329278056, 'V': 0.02922558330665542, 'Y': 0.024716769266859916}, '-2': {'A': 0.09427118754765917, 'C': -0.09888093067153628, 'E': 0.04162745406223726, 'D': 0.027364463864102243, 'G': 0.06796948907463711, 'F': 0.01550094021373575, 'I': -0.07980923959058926, 'H': 0.00012645511211648649, 'K': 0.024716769266859916, 'M': -0.07581318380475985, 'L': -0.05326745998425228, 'N': 0.05739646027335179, 'Q': 0.081568554130949, 'P': 0.00023804643340307754, 'S': -0.03182207465595049, 'R': -0.012822440516308422, 'T': -0.07278289711550703, 'W': 0.11524205295794944, 'V': -0.06717735633504557, 'Y': -0.015270718453018023}}}, '-2': {'A': {'1': {'A': -0.06441970443335496, 'C': -0.0470194167675983, 'E': 0.040564943071459, 'D': 0.08364553339953809, 'G': -0.014131674626721295, 'F': -0.08271936880052468, 'I': -0.14214278927132543, 'H': -0.06983175372562905, 'K': 0.10647131335491905, 'M': -0.009003180306772557, 'L': -0.11217661723099932, 'N': 0.04450270623842291, 'Q': -0.024421177064923503, 'P': -0.0694659943865345, 'S': -0.03146415182180371, 'R': -0.10857765723488283, 'T': 0.04284353599525495, 'W': 0.009868176024252363, 'V': -0.1304765044231191, 'Y': -0.15390103877621394}, '0': {'A': -0.1950647436261694, 'C': -0.20798209220644626, 'E': 0.18520688498678867, 'D': 0.10059217288946637, 'G': -0.11191242854934066, 'F': -0.36124053175245485, 'I': -0.30702859595872106, 'H': -0.040619658664527186, 'K': 0.24270303163410326, 'M': -0.21379759295278575, 'L': -0.23997533200696136, 'N': 0.16889112600995446, 'Q': 0.12852057541922882, 'P': 0.12128639914005976, 'S': 0.009833166945582452, 'R': 0.13986852773783603, 'T': 0.0497233502907341, 'W': 0.06245578367537251, 'V': -0.22284982455413418, 'Y': -0.1843098235933766}, '3': {'A': -0.21470190748269294, 'C': 0.03197714500500062, 'E': 0.10850264839686252, 'D': -0.09926335545148306, 'G': -0.09948990855078352, 'F': 0.05814187898896626, 'I': -0.06367117382983023, 'H': 0.008074194152345367, 'K': -0.020683862130327586, 'M': 0.08397614817797415, 'L': -0.10182499352614412, 'N': 0.02177012968145053, 'Q': 0.05814187898896626, 'P': -0.03346483268807254, 'S': -0.08194523045284934, 'R': -0.10375993819662047, 'T': 0.017373528009084198, 'W': -0.12678621596315598, 'V': -0.021892960336154475, 'Y': 0.06829570114439855}, '2': {'A': -0.11273848868549961, 'C': -0.26850274754657577, 'E': -0.03593734185785933, 'D': 0.053385747996032296, 'G': 0.047924164125369526, 'F': -0.07809961585390945, 'I': 0.06364381723451741, 'H': 0.03942304900900927, 'K': -0.1351263041836404, 'M': 0.017030032993377745, 'L': -0.23997533200696136, 'N': 0.08920629499991964, 'Q': 0.012232164957735468, 'P': 0.08728729967171361, 'S': -0.1312853138552003, 'R': -0.021797618876637163, 'T': 0.12128639914005976, 'W': 0.00015973543113728778, 'V': -0.08194523045284934, 'Y': -0.027152884655855417}, '-1': {'A': -0.13143053665721974, 'C': 0.09260176682143549, 'E': 0.0460940825240709, 'D': 0.03384773105905234, 'G': -0.06784095111121337, 'F': -0.09193885023859313, 'I': -0.04208419896238883, 'H': -0.07980923959058926, 'K': 0.06728116841062336, 'M': -0.07017453164928407, 'L': -0.050989775249463125, 'N': 0.00023804643340307754, 'Q': -0.03949068759846974, 'P': 0.10418760364563145, 'S': -0.11052429172461943, 'R': 0.03774331592823561, 'T': -0.04114972632142686, 'W': -0.05196283849357368, 'V': -0.09854826773974577, 'Y': -0.17668461862681914}}, 'C': {'1': {'A': 0.014228479874122847, 'C': 0.087237126248194, 'E': -0.029614916716278018, 'D': 0.07556936945467821, 'G': 0.04739098198414733, 'F': -0.14977367140712322, 'I': -0.029352537129028994, 'H': 0.09036106896699214, 'K': 0.04981985581636855, 'M': 7.78166381010324e-05, 'L': 0.04572118306018075, 'N': 0.01550094021373575, 'Q': 0.07931585007111805, 'P': 0.04162745406223726, 'S': -0.19675037063982384, 'R': -0.13792189179039693, 'T': -0.06646292780825194, 'W': -0.1360402085562179, 'V': -0.10155424761952206, 'Y': -0.21039829322355816}, '0': {'A': -0.25187093456688847, 'C': -0.2911628075714165, 'E': 0.1529690196649257, 'D': 0.06920966147049751, 'G': -0.05915103574082046, 'F': -0.07079929495242063, 'I': -0.17993717246119212, 'H': 0.12187546448991406, 'K': 0.17992445107900465, 'M': 0.023013043546441125, 'L': 0.0002460895322591096, 'N': 0.19437280442450364, 'Q': 0.11234021279770262, 'P': 0.04739098198414733, 'S': -0.01981966248074554, 'R': 0.16451984127482247, 'T': 0.09036106896699214, 'W': -0.016413212613885828, 'V': -0.529147531229739, 'Y': -0.021312480235694237}, '3': {'A': -0.1588266481962842, 'C': 0.20164747742593803, 'E': -0.23241232329605893, 'D': 0.027364463864102243, 'G': 0.00025880898342334744, 'F': -0.018838222997999962, 'I': -0.09512623980912008, 'H': 0.00020233585572801074, 'K': 0.008074194152345367, 'M': 0.00012645511211648649, 'L': -0.07706592504308235, 'N': -0.007311396744295049, 'Q': -0.05272423788531286, 'P': 0.07820763100197088, 'S': -0.07278289711550703, 'R': 0.024716769266859916, 'T': -0.03949068759846974, 'W': -0.22305158554584764, 'V': -0.010164623466516889, 'Y': 0.028315398400279326}, '2': {'A': 0.017030032993377745, 'C': 0.1535941735412758, 'E': 0.06869881596878016, 'D': -0.15393388984371226, 'G': -0.1008237321413884, 'F': -0.058058936151281146, 'I': -0.08946763725610407, 'H': -0.08317927308332307, 'K': -0.05272423788531286, 'M': 0.048125308523685344, 'L': 0.00595817473521116, 'N': -0.09888093067153628, 'Q': 0.009868176024252363, 'P': 0.06245578367537251, 'S': -0.10576077746721539, 'R': -0.03333369826931673, 'T': 0.0698780842070194, 'W': -0.19596243790642662, 'V': 0.03942304900900927, 'Y': -0.011655928134608619}, '-1': {'A': -0.07538951363555634, 'C': 0.13367591405810558, 'E': 0.02922558330665542, 'D': 0.04760850400709945, 'G': 0.08397614817797415, 'F': -0.07985371390420959, 'I': -0.03333369826931673, 'H': 0.055269749155721935, 'K': 0.14094006949898039, 'M': 0.11790949076849984, 'L': -0.13792189179039693, 'N': -0.007311396744295049, 'Q': -0.04674350828961953, 'P': 0.16563268208935192, 'S': -0.011038102319339948, 'R': -0.16529152380057688, 'T': -0.11395218012980968, 'W': -0.2075129096661281, 'V': -0.08785129359924705, 'Y': -0.16107442261085295}}, 'E': {'1': {'A': 0.034444075743964284, 'C': -0.07770861525256126, 'E': 0.09094237689561074, 'D': 0.09078024743638186, 'G': 0.1431867900232941, 'F': 0.08726101804067421, 'I': -0.03554000143511352, 'H': 0.00020233585572801074, 'K': -0.043857359158328765, 'M': -0.19248618026047157, 'L': 0.02204016989868724, 'N': 0.15601598234382621, 'Q': -0.22287211578876173, 'P': 0.08420952636190332, 'S': -0.020350873628574084, 'R': -0.16639567331172128, 'T': -0.021714982258288325, 'W': 0.00020233585572801074, 'V': -0.014046746830970937, 'Y': -0.05143182314847561}, '0': {'A': -0.025252741316489125, 'C': -0.19649350426250808, 'E': 0.18887750615714854, 'D': 0.13874013239276828, 'G': 0.07686706400258907, 'F': -0.12255137842474328, 'I': -0.22730059761163227, 'H': 0.10731806776925852, 'K': 0.23321351230965967, 'M': -0.08833048266444858, 'L': -0.2178892759283896, 'N': 0.07698827234057648, 'Q': 0.142946240132374, 'P': 0.06770008977895603, 'S': -0.023036003991694275, 'R': 0.21136470184714987, 'T': 0.06385796095025777, 'W': 0.030657371053738277, 'V': -0.3056089704375106, 'Y': -0.05143182314847561}, '3': {'A': 0.003675611790817299, 'C': -0.02621332485526415, 'E': 0.10395899016351706, 'D': -0.0673844451718866, 'G': 0.022450605171521202, 'F': -0.09368761627575818, 'I': -0.044623884382442934, 'H': 0.1280173115050897, 'K': 0.09515254513402108, 'M': -0.12864387807364158, 'L': 0.060136869208531805, 'N': -0.043639715448038255, 'Q': -0.07978529106395461, 'P': 0.13828242069664295, 'S': -0.0038767438139463753, 'R': -0.03346483268807254, 'T': 0.0497233502907341, 'W': -0.02621332485526415, 'V': -0.02091213303493224, 'Y': -0.12194008195380603}, '2': {'A': -0.0720282361250252, 'C': 0.014228479874122847, 'E': -0.028698473116622502, 'D': 0.06297852802926864, 'G': 0.05827416390527987, 'F': -0.03949068759846974, 'I': -0.037886665214019316, 'H': -0.008073053556130902, 'K': -0.029960048163061914, 'M': 0.08397614817797415, 'L': 0.02712373017771538, 'N': -0.06187580719598639, 'Q': 0.06344282608201868, 'P': 0.1128555624074202, 'S': -0.034812225161486035, 'R': -0.059374679473690364, 'T': 0.14364823511722044, 'W': 0.07716337699185626, 'V': -0.07855151980216447, 'Y': -0.01394239709257355}, '-1': {'A': 0.02422333051716721, 'C': 0.0207227349019861, 'E': -0.11587770500196636, 'D': 0.012652558137264165, 'G': 0.017098632122957976, 'F': 0.15625388952762564, 'I': -0.012568305451192795, 'H': 0.061535422260083565, 'K': 0.05534611353262588, 'M': 0.11353102116273106, 'L': 0.06166349949367681, 'N': 0.05743897452862418, 'Q': -0.058782216564506704, 'P': 0.11358883892757657, 'S': -0.03346483268807254, 'R': -0.12306050685296317, 'T': -0.1840332598702827, 'W': -0.12763103565415698, 'V': 0.05363702463881165, 'Y': 0.07434144023666915}}, 'D': {'1': {'A': 0.09317129766313942, 'C': 0.09635733535105381, 'E': 0.09296955172484106, 'D': 0.015691813953772272, 'G': -0.004618549768743804, 'F': 0.00595817473521116, 'I': 0.053998754115877845, 'H': 0.087237126248194, 'K': 0.012652558137264165, 'M': -0.07581318380475985, 'L': 0.05477146694662418, 'N': 0.10290024359234236, 'Q': 0.10693204315839828, 'P': 0.08726101804067421, 'S': -0.023036003991694275, 'R': -0.03655799921169652, 'T': -0.014920714232377952, 'W': 0.014950978487156824, 'V': -0.05283073066416435, 'Y': 0.006848584601415689}, '0': {'A': -0.09503425712224096, 'C': -0.05196283849357368, 'E': 0.23388109107705513, 'D': 0.17088432601418677, 'G': 0.017373528009084198, 'F': -0.2985330649497661, 'I': -0.21745955938438363, 'H': 0.03942304900900927, 'K': 0.23868340817497846, 'M': -0.16580660796186686, 'L': -0.13324684613174595, 'N': 0.16152107381327285, 'Q': 0.18973023366841246, 'P': 0.07698827234057648, 'S': -0.016247347321923594, 'R': 0.21341172976824974, 'T': 0.1400148685923094, 'W': 0.018902104984847186, 'V': -0.1952178166817715, 'Y': 0.07336646838740811}, '3': {'A': -0.05326745998425228, 'C': 0.05646546758144027, 'E': -0.020350873628574084, 'D': 0.014228479874122847, 'G': 0.042823538879282835, 'F': 0.01550094021373575, 'I': 0.028431030587269788, 'H': 0.08238261967055517, 'K': 0.025084620381321216, 'M': 0.07931585007111805, 'L': -0.10101577299827748, 'N': 0.09556310602147548, 'Q': 0.13696236056158867, 'P': 0.06829570114439855, 'S': 0.05253986407120487, 'R': 0.06364381723451741, 'T': 0.09871916746303662, 'W': 0.00018393999520474193, 'V': 0.021333246224488643, 'Y': 0.012232164957735468}, '2': {'A': -0.05659341063294586, 'C': 0.07969998024533469, 'E': -0.024421177064923503, 'D': 0.03820764074315908, 'G': 0.040842696724659976, 'F': -0.16529152380057688, 'I': -0.05532376162255171, 'H': 0.00021678998354620314, 'K': 0.02177012968145053, 'M': 0.11524205295794944, 'L': 0.0413583408537787, 'N': 0.040842696724659976, 'Q': 0.14847336091702548, 'P': -0.01394239709257355, 'S': 0.014799536088357873, 'R': -0.005277471196579681, 'T': 0.08563030707881994, 'W': 0.04463570256603867, 'V': 0.0704801813553325, 'Y': 0.11358883892757657}, '-1': {'A': 0.043574356523767406, 'C': 0.14607762627112736, 'E': -0.1000785225726847, 'D': 0.03884585281909903, 'G': 0.056735037665027424, 'F': 0.04981985581636855, 'I': -0.014046746830970937, 'H': 0.021247134183101805, 'K': 0.04572118306018075, 'M': -0.02884301543966926, 'L': 0.003675611790817299, 'N': 0.0914999864848312, 'Q': 0.08479543446146627, 'P': 0.17895571320386294, 'S': 0.10891579563208253, 'R': 0.006848584601415689, 'T': -0.037886665214019316, 'W': -0.060446092304040605, 'V': -0.07809961585390945, 'Y': -0.01394239709257355}}, 'G': {'1': {'A': -0.044858191114987456, 'C': 0.13930375761452798, 'E': 0.07269649914493602, 'D': 0.1128555624074202, 'G': 0.031596479168976635, 'F': -0.05030874911090705, 'I': -0.03862966285633829, 'H': -0.06983175372562905, 'K': 0.07597327467028991, 'M': 0.04277954663168733, 'L': -0.007168244612737006, 'N': -0.009679872725504926, 'Q': 0.0002639244604869878, 'P': 0.08869151803272855, 'S': 0.02452778158314116, 'R': -0.18110083149413722, 'T': -0.06508820614546713, 'W': -0.032561376132570576, 'V': -0.014131674626721295, 'Y': 0.0055984467257195174}, '0': {'A': -0.07869385820124576, 'C': -0.16481582589896163, 'E': 0.1690540793633967, 'D': 0.14459203151204522, 'G': -0.06032705491954803, 'F': -0.07627383722678437, 'I': -0.13445203328148114, 'H': 0.0914999864848312, 'K': 0.19942018891691268, 'M': 0.018902104984847186, 'L': -0.27040770688174204, 'N': 0.016701435522195635, 'Q': 0.19973900146736445, 'P': 0.051575920592157716, 'S': 0.03972799757732478, 'R': 0.18554461779415457, 'T': 0.1146073919854361, 'W': -0.11311189532345708, 'V': -0.27530201805927235, 'Y': -0.03554000143511352}, '3': {'A': -0.036194991794178906, 'C': 0.04739098198414733, 'E': 0.03950399481583567, 'D': -0.055813543968959704, 'G': 0.014285485555704584, 'F': -0.11532367688746066, 'I': 0.022928230143095057, 'H': 0.008877994956005967, 'K': 0.14649638917849458, 'M': -0.029352537129028994, 'L': -0.03509400840743068, 'N': 0.08364553339953809, 'Q': -0.04208419896238883, 'P': 0.10637081869184756, 'S': -0.056061892617612706, 'R': 0.00027238472998038324, 'T': 0.016542475501067255, 'W': 0.04277954663168733, 'V': -0.035634442329176626, 'Y': -0.07155527644359243}, '2': {'A': -0.04573525808974321, 'C': -0.06717735633504557, 'E': 0.131860904281496, 'D': 0.018569508380195422, 'G': -0.09903111841320757, 'F': -0.08629658078301104, 'I': -0.10545449279136557, 'H': 0.0896467751114298, 'K': 0.0704801813553325, 'M': 0.0127452580906517, 'L': 0.015123567266533786, 'N': 0.09946112819263518, 'Q': 0.10344816069571776, 'P': -0.04497904081767772, 'S': -0.02091213303493224, 'R': -0.008611396646802823, 'T': 0.10037632634110526, 'W': -0.04197460523181231, 'V': -0.0460796738455796, 'Y': 0.03135682696558112}, '-1': {'A': -0.11093276732610159, 'C': -0.02506488176713917, 'E': 0.0873014516053005, 'D': 0.1338204563811525, 'G': -0.01580926366775527, 'F': 0.028431030587269788, 'I': -0.14029999599190235, 'H': 0.1215893036946876, 'K': 0.07686706400258907, 'M': -0.02621332485526415, 'L': 0.021605522031934745, 'N': 0.08297081049489745, 'Q': 0.026651855923551914, 'P': -0.03305446563830482, 'S': 0.07091368235006813, 'R': 0.00028906375662992, 'T': -0.0335008916387195, 'W': -0.11273414606807994, 'V': -0.13799955231134448, 'Y': -0.05659341063294586}}, 'F': {'1': {'A': -0.12545719847217726, 'C': 0.08719531698483447, 'E': -0.04056184089968166, 'D': 0.0055984467257195174, 'G': 0.0052819930851416095, 'F': -0.09717600045614674, 'I': -0.08618119075262111, 'H': 0.051453029818687754, 'K': -0.063834653126077, 'M': 0.04042634015780373, 'L': 0.04719525261031418, 'N': -0.02157885999879453, 'Q': -0.22292361910131833, 'P': 0.008074194152345367, 'S': -0.09408945450450734, 'R': -0.032561376132570576, 'T': -0.01981966248074554, 'W': -0.045673643329278056, 'V': 0.033413660251493935, 'Y': 0.00023804643340307754}, '0': {'A': -0.31249555638332344, 'C': -0.24377947464802213, 'E': 0.21796957337712963, 'D': 0.11079151545086832, 'G': -0.08130491211567004, 'F': -0.23241232329605893, 'I': -0.3923120622212121, 'H': 0.10128984185663822, 'K': 0.2078967813878263, 'M': -0.045673643329278056, 'L': -0.2691548526166187, 'N': 0.19790382136412504, 'Q': 0.13903016983948527, 'P': 0.043871937495576635, 'S': 0.00026841357416162423, 'R': 0.16152107381327285, 'T': 0.01550094021373575, 'W': -0.02884301543966926, 'V': -0.3269541022249928, 'Y': -0.010164623466516889}, '3': {'A': 0.022450605171521202, 'C': -0.06576424280652808, 'E': 0.03576266236792969, 'D': 0.10320394316346214, 'G': -0.13242902454937672, 'F': -0.060446092304040605, 'I': 0.00023804643340307754, 'H': -0.07985371390420959, 'K': 0.09207993398310309, 'M': -0.06441206602545474, 'L': -0.11466981305340353, 'N': 0.00021678998354620314, 'Q': 0.008877994956005967, 'P': 0.11079151545086832, 'S': -0.04736924000583123, 'R': 0.007408676874457801, 'T': -0.06961520185129891, 'W': -0.034986668445571134, 'V': -0.09737966058049256, 'Y': -0.41313927092395825}, '2': {'A': -0.014920714232377952, 'C': 0.00015973543113728778, 'E': 0.07698827234057648, 'D': -0.032561376132570576, 'G': -0.0673844451718866, 'F': -0.19649350426250808, 'I': -0.11395218012980968, 'H': 0.027364463864102243, 'K': -0.03211396948234541, 'M': -0.20048675546694647, 'L': -0.026629902149481105, 'N': 0.051529103278638404, 'Q': -0.14369601609103952, 'P': 0.022541566405386165, 'S': -0.11466981305340353, 'R': 0.02922558330665542, 'T': 0.07969998024533469, 'W': -0.016413212613885828, 'V': 0.0055984467257195174, 'Y': 0.00023804643340307754}, '-1': {'A': -0.2579906675670344, 'C': -0.11173938669159111, 'E': -0.01394239709257355, 'D': 0.06829570114439855, 'G': 0.03384773105905234, 'F': -0.018838222997999962, 'I': -0.07278289711550703, 'H': -0.03333369826931673, 'K': 0.051529103278638404, 'M': -0.06441206602545474, 'L': -0.06567813076514112, 'N': -0.1063482821236648, 'Q': 0.11562226151469049, 'P': 0.11079151545086832, 'S': -0.055813543968959704, 'R': -0.02157885999879453, 'T': -0.09368761627575818, 'W': 0.048125308523685344, 'V': -0.05446748307966475, 'Y': 0.00021678998354620314}}, 'I': {'1': {'A': -0.1351263041836404, 'C': 0.05367767872031304, 'E': 0.017853178499961347, 'D': -0.063834653126077, 'G': -0.052466643809069964, 'F': -0.09506053875328051, 'I': -0.053800981374725686, 'H': 0.09260176682143549, 'K': 0.05969183404496233, 'M': -0.17415105128904979, 'L': -0.12107179324763759, 'N': 0.050409937306045066, 'Q': -0.05532376162255171, 'P': -0.07978529106395461, 'S': 0.050709948276676, 'R': -0.07155527644359243, 'T': -0.08130491211567004, 'W': -0.20611351832083205, 'V': 0.0055984467257195174, 'Y': 0.081568554130949}, '0': {'A': -0.1430900409397357, 'C': -0.3037893828307892, 'E': 0.18695719498547292, 'D': 0.1228662465528193, 'G': -0.23756169007642522, 'F': -0.43802648424073504, 'I': -0.2228833976936363, 'H': 0.08397614817797415, 'K': 0.2224389008666022, 'M': -0.045673643329278056, 'L': -0.2926095457007442, 'N': 0.17506417731452073, 'Q': 0.12471014838442582, 'P': 0.10669456359708834, 'S': -0.11561168461101369, 'R': 0.1400148685923094, 'T': -0.11451954068140836, 'W': -0.14369601609103952, 'V': -0.2693876442670187, 'Y': 0.008074194152345367}, '3': {'A': -0.015907758495244013, 'C': 0.09260176682143549, 'E': -0.03146415182180371, 'D': 0.04727114312628765, 'G': -0.06127098674450302, 'F': -0.029774870489293257, 'I': -0.023271688426770694, 'H': -0.16934583038195197, 'K': -0.10213745465762622, 'M': 0.06245578367537251, 'L': -0.10820643969214169, 'N': -0.013267477430557999, 'Q': 0.06869881596878016, 'P': 0.010737539762845366, 'S': -0.18666542777349637, 'R': -0.1562079732570922, 'T': -0.029774870489293257, 'W': -0.13142391676885545, 'V': -0.05755811795423274, 'Y': 0.03884585281909903}, '2': {'A': -0.24436991950851714, 'C': -0.17993717246119212, 'E': 0.07374389955907185, 'D': -0.043639715448038255, 'G': -0.31056337833998005, 'F': -0.07980923959058926, 'I': -0.20813081144934326, 'H': 0.011118064301517109, 'K': 0.03384773105905234, 'M': -0.06576424280652808, 'L': -0.16468652105472117, 'N': 0.1228662465528193, 'Q': 0.09515254513402108, 'P': 0.06770008977895603, 'S': -0.028466787081378692, 'R': 0.022541566405386165, 'T': 0.06344282608201868, 'W': -0.07017453164928407, 'V': 0.09416342939526763, 'Y': -0.063834653126077}, '-1': {'A': -0.13445203328148114, 'C': -0.09512623980912008, 'E': 0.00027238472998038324, 'D': 0.0986842763716979, 'G': 0.01400526768865473, 'F': -0.05659341063294586, 'I': -0.16481582589896163, 'H': -0.02621332485526415, 'K': 0.058752180592628316, 'M': -0.11021216446684928, 'L': -0.045522629776363774, 'N': 0.040842696724659976, 'Q': -0.027152884655855417, 'P': 0.04572118306018075, 'S': -0.0274885201735567, 'R': -0.029774870489293257, 'T': -0.1538701191385827, 'W': -0.19596243790642662, 'V': -0.012568305451192795, 'Y': -0.08596422144290089}}, 'H': {'1': {'A': -0.12607081064729553, 'C': 0.062069128703356936, 'E': 0.04981985581636855, 'D': 0.1608958564886249, 'G': -0.05646432698522574, 'F': -0.013640881112471914, 'I': -0.06576424280652808, 'H': 0.081568554130949, 'K': 0.081568554130949, 'M': 0.034006203041380356, 'L': 0.06869881596878016, 'N': 0.13374818260806876, 'Q': -0.09717600045614674, 'P': 0.07556936945467821, 'S': -0.04197460523181231, 'R': -0.3481281647558216, 'T': 0.030657371053738277, 'W': 0.07418578879182298, 'V': -0.16934583038195197, 'Y': -0.05390748583913852}, '0': {'A': -0.23878588377918034, 'C': -0.27423450984603237, 'E': 0.03197714500500062, 'D': 0.15325620399684334, 'G': 0.008074194152345367, 'F': -0.17415105128904979, 'I': -0.03333369826931673, 'H': 0.12187546448991406, 'K': 0.16269745901016908, 'M': -0.044407779997699716, 'L': -0.19471252072693995, 'N': 0.081568554130949, 'Q': 0.19437280442450364, 'P': 0.03486408750028433, 'S': -0.018838222997999962, 'R': 0.10128984185663822, 'T': 0.09171963454535437, 'W': 0.06075107692855128, 'V': 0.09635733535105381, 'Y': -0.060446092304040605}, '3': {'A': -0.06646292780825194, 'C': 0.04463570256603867, 'E': 0.04277954663168733, 'D': -0.016871518682303646, 'G': -0.07978529106395461, 'F': -0.11106589967908706, 'I': 0.04760850400709945, 'H': 0.11524205295794944, 'K': 0.0698780842070194, 'M': -0.07996489103543536, 'L': -0.0470194167675983, 'N': 0.1002431939881199, 'Q': 0.021247134183101805, 'P': 0.07556936945467821, 'S': -0.09888093067153628, 'R': -0.06576424280652808, 'T': 0.05646546758144027, 'W': 0.028315398400279326, 'V': -0.06576424280652808, 'Y': 0.04042634015780373}, '2': {'A': 0.03197714500500062, 'C': -0.17169052149552194, 'E': -0.02621332485526415, 'D': 0.03486408750028433, 'G': -0.05196283849357368, 'F': 7.78166381010324e-05, 'I': -0.12763103565415698, 'H': 0.13903016983948527, 'K': 0.00018393999520474193, 'M': 0.09854472417895146, 'L': -0.03182207465595049, 'N': -0.04674350828961953, 'Q': 0.03942304900900927, 'P': 0.055269749155721935, 'S': 0.051529103278638404, 'R': 0.011118064301517109, 'T': 0.03530810979481612, 'W': 0.12617661359738108, 'V': 0.03530810979481612, 'Y': -0.21039829322355816}, '-1': {'A': -0.07017453164928407, 'C': 0.03486408750028433, 'E': 0.024270274752222612, 'D': 0.00020233585572801074, 'G': -0.1365231282243013, 'F': 0.07716337699185626, 'I': -0.05272423788531286, 'H': 0.09036106896699214, 'K': -0.09717600045614674, 'M': 0.034006203041380356, 'L': -0.03211396948234541, 'N': 0.04463570256603867, 'Q': 0.09036106896699214, 'P': 0.12991129139147986, 'S': 0.06869881596878016, 'R': -0.060446092304040605, 'T': -0.04674350828961953, 'W': 0.014950978487156824, 'V': 0.03197714500500062, 'Y': -0.09261525756717465}}, 'K': {'1': {'A': 0.015691813953772272, 'C': 0.081568554130949, 'E': -0.0038767438139463753, 'D': 0.18760354987909625, 'G': 0.09410070984694181, 'F': -0.03949068759846974, 'I': -0.021797618876637163, 'H': 0.07931585007111805, 'K': 0.015788733028741866, 'M': -0.11173938669159111, 'L': 0.05234211534938842, 'N': 0.14847336091702548, 'Q': -0.10687953670097071, 'P': 0.040842696724659976, 'S': 0.03613414040061579, 'R': 0.00023804643340307754, 'T': 0.042042719820072585, 'W': 0.024270274752222612, 'V': -0.007748890034709911, 'Y': 0.024716769266859916}, '0': {'A': -0.22289062509705906, 'C': -0.036150854187328794, 'E': 0.24812071039735795, 'D': 0.21467379580594212, 'G': 0.01012275457067483, 'F': -0.20559324522072533, 'I': -0.07685739605966466, 'H': 0.1790773761720115, 'K': 0.24270303163410326, 'M': -0.19248618026047157, 'L': -0.2034796220748311, 'N': 0.16638284478499382, 'Q': 0.13376720151561056, 'P': 0.06331555257671867, 'S': 0.12021089750138943, 'R': 0.12585722980872893, 'T': 0.13790333250533482, 'W': -0.013640881112471914, 'V': -0.22285448755757997, 'Y': 0.03557955384115416}, '3': {'A': 0.00789035277855463, 'C': 0.07556936945467821, 'E': -0.018761858621096014, 'D': 0.058752180592628316, 'G': 0.08188127008748675, 'F': -0.06688966178658419, 'I': -0.027750327048638352, 'H': 0.03942304900900927, 'K': 0.04594424013511656, 'M': 0.08719531698483447, 'L': -0.02351308179683174, 'N': 0.03282407100467637, 'Q': 0.04739098198414733, 'P': 0.11578130069600587, 'S': 0.0708890027394014, 'R': 0.00025880898342334744, 'T': 0.00957659596424164, 'W': 0.1002431939881199, 'V': 0.04594424013511656, 'Y': 0.07434144023666915}, '2': {'A': 0.02647992316446732, 'C': -0.07581318380475985, 'E': -0.04591911639505609, 'D': 0.0055984467257195174, 'G': 0.0755079677303641, 'F': -0.043639715448038255, 'I': -0.09193885023859313, 'H': 0.08397614817797415, 'K': 0.10917163900958071, 'M': 0.061535422260083565, 'L': 0.015788733028741866, 'N': 0.08920629499991964, 'Q': 0.04739098198414733, 'P': 0.16638284478499382, 'S': 0.11899686752805745, 'R': 0.017853178499961347, 'T': 0.08563030707881994, 'W': 0.07716337699185626, 'V': -0.08106109296117572, 'Y': -0.015270718453018023}, '-1': {'A': -0.16834361778600868, 'C': 0.15345205879329119, 'E': -0.04311415860191009, 'D': -0.07836256663043757, 'G': 0.0799850754333051, 'F': 0.07434144023666915, 'I': 0.11422335399900188, 'H': 0.03942304900900927, 'K': 0.013293700934632996, 'M': 0.07210939232710548, 'L': 0.10632976585090079, 'N': 0.06747385044380694, 'Q': 0.02922558330665542, 'P': 0.053998754115877845, 'S': 0.0708890027394014, 'R': 0.10761841218986647, 'T': -0.04208419896238883, 'W': -0.060446092304040605, 'V': 0.09243133339431375, 'Y': 0.00025880898342334744}}, 'M': {'1': {'A': -0.016871518682303646, 'C': -0.034986668445571134, 'E': -0.09261525756717465, 'D': -0.040619658664527186, 'G': -0.11311189532345708, 'F': 0.11790949076849984, 'I': -0.09261525756717465, 'H': 7.78166381010324e-05, 'K': 0.08238261967055517, 'M': -0.1669762680250651, 'L': -0.01394239709257355, 'N': 0.051453029818687754, 'Q': -0.11173938669159111, 'P': 0.13903016983948527, 'S': -0.18703881891498425, 'R': -0.12988040507503557, 'T': 0.011118064301517109, 'W': 0.07418578879182298, 'V': -0.12678621596315598, 'Y': -0.1540061583936752}, '0': {'A': -0.20798209220644626, 'C': -0.22299902988062675, 'E': 0.17539781401036011, 'D': 0.061535422260083565, 'G': -0.2229412154584819, 'F': -0.07581318380475985, 'I': -0.2229650218018156, 'H': 0.048125308523685344, 'K': 0.1525072004658104, 'M': 0.06075107692855128, 'L': -0.2229412154584819, 'N': 0.1002431939881199, 'Q': 0.1080554378949765, 'P': -0.05390748583913852, 'S': 0.03942304900900927, 'R': 0.12187546448991406, 'T': 0.07079029038711554, 'W': -0.1891373482728294, 'V': -0.2340043937314679, 'Y': -0.11106589967908706}, '3': {'A': -0.011655928134608619, 'C': 7.78166381010324e-05, 'E': -0.11273414606807994, 'D': 0.0127452580906517, 'G': 0.027364463864102243, 'F': -0.17920503595380066, 'I': -0.06576424280652808, 'H': -0.02884301543966926, 'K': -0.05390748583913852, 'M': -0.016413212613885828, 'L': -0.09036587866090706, 'N': 0.1280173115050897, 'Q': -0.05390748583913852, 'P': 0.04463570256603867, 'S': -0.23241232329605893, 'R': 0.04042634015780373, 'T': -0.09512623980912008, 'W': 0.0, 'V': 0.00020233585572801074, 'Y': -0.11106589967908706}, '2': {'A': 0.021247134183101805, 'C': 0.06075107692855128, 'E': 0.0698780842070194, 'D': 0.04042634015780373, 'G': -0.13792189179039693, 'F': -0.12988040507503557, 'I': -0.18703881891498425, 'H': 0.018110471271040318, 'K': -0.02884301543966926, 'M': 0.014950978487156824, 'L': -0.10262157654861986, 'N': 0.06075107692855128, 'Q': -0.013640881112471914, 'P': 0.030657371053738277, 'S': 0.024270274752222612, 'R': -0.24377947464802213, 'T': 0.0127452580906517, 'W': 0.00012645511211648649, 'V': -0.21236771699840348, 'Y': 0.028315398400279326}, '-1': {'A': -0.07017453164928407, 'C': -0.016413212613885828, 'E': -0.029614916716278018, 'D': -0.038548036296898916, 'G': -0.17993717246119212, 'F': 0.09171963454535437, 'I': 0.028315398400279326, 'H': 0.034006203041380356, 'K': 0.0127452580906517, 'M': -0.07996489103543536, 'L': -0.2557049274467805, 'N': 0.00018393999520474193, 'Q': 0.00012645511211648649, 'P': 0.051453029818687754, 'S': -0.11228425844142094, 'R': 0.055269749155721935, 'T': 0.030657371053738277, 'W': -0.020557352002992035, 'V': -0.20048675546694647, 'Y': 0.024270274752222612}}, 'L': {'1': {'A': -0.04051847538216768, 'C': -0.08833048266444858, 'E': 0.019504855077119063, 'D': -0.011365460287329841, 'G': -0.002383487772802159, 'F': -0.004343870979541765, 'I': -0.0807443559471212, 'H': 0.024716769266859916, 'K': 0.04284353599525495, 'M': -0.009003180306772557, 'L': -0.04627870512115476, 'N': -0.05014889899760492, 'Q': 0.004138726248635386, 'P': 0.06654042947471962, 'S': -0.06790806676425222, 'R': -0.032496096062915356, 'T': -0.12574785311124223, 'W': -0.06646292780825194, 'V': 0.011229253794471629, 'Y': -0.010315869434986939}, '0': {'A': -0.18677639281115616, 'C': -0.44100510954327793, 'E': 0.19994126360567968, 'D': 0.09055671384496482, 'G': -0.0764599986085941, 'F': -0.12925984888997408, 'I': -0.24087299306025822, 'H': 0.13378103367556704, 'K': 0.22472676890415708, 'M': -0.34806864783481267, 'L': -0.27217318501517945, 'N': 0.08869151803272855, 'Q': 0.19223813511234417, 'P': 0.14290211582632173, 'S': 0.03358171307865041, 'R': 0.24470739367222327, 'T': -0.05377435348615303, 'W': -0.13954201016226725, 'V': -0.41679489108783785, 'Y': -0.023674504162234905}, '3': {'A': -0.049571045720009796, 'C': -0.03211396948234541, 'E': 0.07481581138977496, 'D': -0.07727132809094411, 'G': -0.07007629521156379, 'F': -0.034812225161486035, 'I': -0.08447569208377728, 'H': 0.07988033714372723, 'K': 0.1438401450873113, 'M': 0.024716769266859916, 'L': -0.08759044836798321, 'N': -0.1431803158337575, 'Q': -0.003328098564576984, 'P': 0.03295824583229511, 'S': -0.06391462113005726, 'R': -0.0070380314645929806, 'T': -0.09501126012845823, 'W': 0.07556936945467821, 'V': 0.0002975668968868152, 'Y': -0.13423001365848983}, '2': {'A': -0.08132229245212069, 'C': 0.017030032993377745, 'E': 0.0174906555558185, 'D': -0.06920821995298891, 'G': -0.1058358087239222, 'F': -0.034812225161486035, 'I': -0.010367719930055454, 'H': -0.042929933965825805, 'K': 0.03498312488477681, 'M': 0.09635733535105381, 'L': -0.028677822507715556, 'N': -0.08271936880052468, 'Q': 0.0002759226820838121, 'P': -0.024756457382155005, 'S': -0.0729257230609606, 'R': 0.011543490874232834, 'T': 0.11655085004938096, 'W': -0.021312480235694237, 'V': -0.052619925495108334, 'Y': -0.02816373201860535}, '-1': {'A': -0.09707168806594227, 'C': -0.01981966248074554, 'E': 0.03852341782406368, 'D': -0.1032587243115533, 'G': -0.029254300691308646, 'F': -0.014046746830970937, 'I': -0.020047710017805323, 'H': -0.09628344893346023, 'K': 0.11221078398810809, 'M': -0.08317927308332307, 'L': -0.017250274595104403, 'N': 0.08563030707881994, 'Q': 0.01106063888752266, 'P': 0.15851306897152392, 'S': -0.13245870552577743, 'R': -0.08795020184354904, 'T': -0.027787233297641687, 'W': -0.08596422144290089, 'V': -0.14053382625361927, 'Y': 0.058752180592628316}}, 'N': {'1': {'A': -0.011038102319339948, 'C': 0.08479543446146627, 'E': 0.048589035398470766, 'D': 0.16837915970138115, 'G': 0.09416342939526763, 'F': 0.03530810979481612, 'I': 0.07969998024533469, 'H': -0.011655928134608619, 'K': 0.13120470107561658, 'M': 0.1467632096230127, 'L': -0.02816373201860535, 'N': 0.1442816081223205, 'Q': 0.06274880367175432, 'P': 0.0872764777399867, 'S': 0.16867606823454503, 'R': -0.1562079732570922, 'T': 0.07988033714372723, 'W': -0.010164623466516889, 'V': -0.12792939248392515, 'Y': 0.006370705126623231}, '0': {'A': -0.038083055411048686, 'C': -0.31826979112332987, 'E': 0.1920604543690719, 'D': 0.1959906666583544, 'G': -0.0340276205440386, 'F': -0.2148829329265253, 'I': -0.215734874439752, 'H': 0.1525072004658104, 'K': 0.2407785870534433, 'M': -0.13340493751240626, 'L': -0.24173783231666443, 'N': 0.17351781080629583, 'Q': 0.08726101804067421, 'P': 0.08364553339953809, 'S': 0.17072953200901397, 'R': 0.21941002658508862, 'T': 0.1769473330648541, 'W': -0.18703881891498425, 'V': -0.17158401703110918, 'Y': 0.03884585281909903}, '3': {'A': -0.08935200506911362, 'C': 0.1888011417802446, 'E': 0.10680066451645748, 'D': 0.08529445929549401, 'G': -0.025980882446795712, 'F': 0.058752180592628316, 'I': 0.06331555257671867, 'H': 0.051453029818687754, 'K': 0.13930375761452798, 'M': -0.06441206602545474, 'L': 0.10195111731924655, 'N': -0.06038657538303176, 'Q': -0.05646432698522574, 'P': 0.11234021279770262, 'S': 0.0725735877967767, 'R': -0.092135273697612, 'T': 0.13379154624509604, 'W': -0.03333369826931673, 'V': 0.06372455456152477, 'Y': -0.01186538662132503}, '2': {'A': -0.09070785374523976, 'C': 0.10199948429348842, 'E': 0.151081698718007, 'D': 0.17351781080629583, 'G': 0.10320394316346214, 'F': 0.07336646838740811, 'I': 0.02647992316446732, 'H': 0.030657371053738277, 'K': -0.015907758495244013, 'M': 0.028315398400279326, 'L': 0.07691077679135915, 'N': 0.14219317594738373, 'Q': -0.09036587866090706, 'P': 0.026914336614420404, 'S': 0.14109326141264986, 'R': 0.00021678998354620314, 'T': 0.07691077679135915, 'W': 0.00018393999520474193, 'V': -0.05326745998425228, 'Y': -0.023674504162234905}, '-1': {'A': -0.0646593924787422, 'C': 0.1242626206426734, 'E': 0.14219317594738373, 'D': 0.07820763100197088, 'G': 0.054123069047479384, 'F': 0.06869881596878016, 'I': 0.12471014838442582, 'H': 0.1080554378949765, 'K': 0.09416342939526763, 'M': 0.021247134183101805, 'L': 0.05477146694662418, 'N': -0.005677318910232762, 'Q': -0.06038657538303176, 'P': 0.17506417731452073, 'S': 0.02369358115187603, 'R': 0.03197714500500062, 'T': -0.014920714232377952, 'W': -0.09512623980912008, 'V': 0.13087899140048753, 'Y': -0.08431129849580397}}, 'Q': {'1': {'A': 0.0002639244604869878, 'C': -0.024519889417209353, 'E': -0.04140428282640645, 'D': 0.05288982301768103, 'G': 0.11861067839214479, 'F': -0.07017453164928407, 'I': -0.133278466407372, 'H': 0.09449967324056817, 'K': -0.07770861525256126, 'M': -0.016413212613885828, 'L': 0.022928230143095057, 'N': -0.02506488176713917, 'Q': -0.012822440516308422, 'P': 0.0986842763716979, 'S': 0.02954084042777624, 'R': -0.058782216564506704, 'T': -0.15566970087040272, 'W': 0.028315398400279326, 'V': -0.08629658078301104, 'Y': 0.04760850400709945}, '0': {'A': -0.22842102251078944, 'C': -0.2673753816721522, 'E': 0.21796957337712963, 'D': 0.018902104984847186, 'G': -0.014920714232377952, 'F': -0.15393388984371226, 'I': -0.19907692870947138, 'H': 0.11353102116273106, 'K': 0.20589993748226526, 'M': 0.09449967324056817, 'L': -0.23911034542591453, 'N': 0.12337688896206932, 'Q': 0.07698827234057648, 'P': 0.184618936532942, 'S': -0.06717735633504557, 'R': 0.15625388952762564, 'T': 0.016701435522195635, 'W': 0.05367767872031304, 'V': -0.20559324522072533, 'Y': 0.04535390336341688}, '3': {'A': -0.07627383722678437, 'C': 0.09635733535105381, 'E': 0.06829570114439855, 'D': 0.03530810979481612, 'G': -0.021797618876637163, 'F': -0.008073053556130902, 'I': -0.1035545557822607, 'H': -0.12763103565415698, 'K': 0.10693204315839828, 'M': -0.11106589967908706, 'L': -0.03146415182180371, 'N': -0.07980923959058926, 'Q': -0.06983175372562905, 'P': 0.03557955384115416, 'S': 0.05926104994099149, 'R': 0.09078024743638186, 'T': -0.023271688426770694, 'W': 0.06245578367537251, 'V': -0.15076605411093771, 'Y': -0.07389118217017575}, '2': {'A': 0.026914336614420404, 'C': -0.05272423788531286, 'E': 0.017853178499961347, 'D': -0.22289934775576434, 'G': -0.09408945450450734, 'F': 0.024716769266859916, 'I': -0.10437705050880865, 'H': 0.009868176024252363, 'K': 0.05288982301768103, 'M': 0.014950978487156824, 'L': 0.05534611353262588, 'N': 0.04162745406223726, 'Q': 0.016701435522195635, 'P': 0.12471014838442582, 'S': -0.04758181787570685, 'R': 0.04904309038658274, 'T': 0.00025880898342334744, 'W': -0.2649553093933781, 'V': -0.11466981305340353, 'Y': 0.03530810979481612}, '-1': {'A': 0.0002639244604869878, 'C': 0.04162745406223726, 'E': -0.004927473248963335, 'D': 0.0002284466904203086, 'G': -0.17367274643476252, 'F': -0.16529152380057688, 'I': 0.0002284466904203086, 'H': -0.09888093067153628, 'K': -0.06688966178658419, 'M': 0.0127452580906517, 'L': -0.007748890034709911, 'N': 0.04739098198414733, 'Q': 0.06796948907463711, 'P': 0.12699779517140303, 'S': 0.08283449157933777, 'R': -0.01981966248074554, 'T': 0.0002460895322591096, 'W': -0.021312480235694237, 'V': -0.010315869434986939, 'Y': -0.01394239709257355}}, 'P': {'1': {'A': 0.08224303422126994, 'C': 0.07716337699185626, 'E': 0.032023773191333114, 'D': 0.10344816069571776, 'G': 0.08420952636190332, 'F': -0.01394239709257355, 'I': -0.09737966058049256, 'H': 0.021247134183101805, 'K': 0.10680066451645748, 'M': -0.07581318380475985, 'L': 0.07858052279824923, 'N': 0.06796948907463711, 'Q': 0.08122503644468701, 'P': 0.19069020255202193, 'S': -0.03894832842330094, 'R': 0.0725735877967767, 'T': -0.009115537047910835, 'W': 0.09449967324056817, 'V': 0.034180646325465434, 'Y': 0.026914336614420404}, '0': {'A': -0.037778295489627675, 'C': 0.017030032993377745, 'E': 0.19359261794727353, 'D': 0.06796948907463711, 'G': 0.030343858872978607, 'F': -0.3698855542670102, 'I': 0.006370705126623231, 'H': 0.11353102116273106, 'K': 0.19030241187128835, 'M': -0.11106589967908706, 'L': 0.027576063864466562, 'N': 0.08920629499991964, 'Q': 0.11988567175742633, 'P': 0.14443489157993528, 'S': 0.07511523442457312, 'R': 0.17823279624640087, 'T': 0.09812999330568678, 'W': 0.051453029818687754, 'V': -0.1032587243115533, 'Y': 0.06869881596878016}, '3': {'A': 0.1122469784933212, 'C': 0.10199948429348842, 'E': 0.07874002901565694, 'D': 0.00025880898342334744, 'G': 0.03801271271282733, 'F': 0.0725735877967767, 'I': -0.06291048804736994, 'H': 0.00020233585572801074, 'K': 0.014228479874122847, 'M': 0.00018393999520474193, 'L': 0.02194950540865927, 'N': -0.027152884655855417, 'Q': 0.14191444152351376, 'P': 0.14576355758225806, 'S': 0.12491999597771986, 'R': 0.024945538807522195, 'T': -0.025980882446795712, 'W': -0.029352537129028994, 'V': 0.09329873712449475, 'Y': 0.03884585281909903}, '2': {'A': -0.1008237321413884, 'C': -0.06983175372562905, 'E': 0.07136216157928021, 'D': 0.07511523442457312, 'G': 0.034180646325465434, 'F': -0.042929933965825805, 'I': -0.12279385286167713, 'H': 0.13903016983948527, 'K': 0.04572118306018075, 'M': 0.014950978487156824, 'L': 0.1338238180791236, 'N': 0.15894126728036387, 'Q': 0.1505282925815971, 'P': 0.12007712249470447, 'S': 0.1825877966895046, 'R': 0.058752180592628316, 'T': 0.010737539762845366, 'W': -0.11273414606807994, 'V': 0.017373528009084198, 'Y': 0.10709895443344908}, '-1': {'A': 0.11308240040027476, 'C': 0.10731806776925852, 'E': 0.022928230143095057, 'D': 0.05155953428310064, 'G': 0.07269649914493602, 'F': 0.04277954663168733, 'I': 0.013153045886952344, 'H': -0.010164623466516889, 'K': 0.12785407371428992, 'M': -0.038548036296898916, 'L': -0.030064037025993008, 'N': 0.07820763100197088, 'Q': 0.16399964933020625, 'P': 0.184618936532942, 'S': 0.10647131335491905, 'R': -0.07206185259620278, 'T': 0.09556310602147548, 'W': -0.15718590863891385, 'V': -0.009115537047910835, 'Y': 0.018902104984847186}}, 'S': {'1': {'A': 0.12504177958814755, 'C': 0.040842696724659976, 'E': 0.06663049004233336, 'D': -0.004618549768743804, 'G': 0.10436308665428201, 'F': 0.027925734632438318, 'I': -0.04208419896238883, 'H': 0.03282407100467637, 'K': 0.014799536088357873, 'M': 0.062069128703356936, 'L': 0.055943977816520135, 'N': 0.026651855923551914, 'Q': 0.03282407100467637, 'P': -0.007748890034709911, 'S': 0.03273545901543518, 'R': -0.17158401703110918, 'T': 0.07226040588001972, 'W': 0.09635733535105381, 'V': 0.021052066064099925, 'Y': 0.10344816069571776}, '0': {'A': -0.16451839975731378, 'C': 0.0002460895322591096, 'E': 0.23990221131637016, 'D': 0.14649638917849458, 'G': 0.0530248379865547, 'F': -0.2117087977814911, 'I': -0.28293104437966055, 'H': 0.08283449157933777, 'K': 0.23558250050862656, 'M': 0.0002284466904203086, 'L': -0.15792789007877925, 'N': 0.15583456575206842, 'Q': 0.18431452638956508, 'P': 0.18887750615714854, 'S': 0.08918679372882238, 'R': 0.17072953200901397, 'T': 0.14896895103846014, 'W': -0.05272423788531286, 'V': -0.21263095330915274, 'Y': -0.09070785374523976}, '3': {'A': 0.021052066064099925, 'C': 0.09946112819263518, 'E': 0.1604847966393294, 'D': 0.10168403601818843, 'G': 0.0034248476481353036, 'F': -0.06688966178658419, 'I': -0.05283073066416435, 'H': -0.01981966248074554, 'K': 0.1535941735412758, 'M': 0.06920966147049751, 'L': -0.07459883221388357, 'N': 0.12007712249470447, 'Q': 0.01012275457067483, 'P': 0.11988567175742633, 'S': 0.002782086240431124, 'R': 0.0055984467257195174, 'T': 0.07691077679135915, 'W': 0.10761841218986647, 'V': 0.03204242507465583, 'Y': -0.01981966248074554}, '2': {'A': -0.023723362397297127, 'C': -0.047218636668859996, 'E': 0.08252716199360195, 'D': 0.07511523442457312, 'G': 0.06928193524358135, 'F': 0.0055984467257195174, 'I': 0.0055984467257195174, 'H': 0.03557955384115416, 'K': 0.07374389955907185, 'M': -0.17993717246119212, 'L': 0.02071134759044114, 'N': -0.0694659943865345, 'Q': 0.056936781242690575, 'P': 0.17394258870062415, 'S': 0.03764635084930776, 'R': 0.043574356523767406, 'T': 0.14170620716721313, 'W': -0.02621332485526415, 'V': -0.01645838497021433, 'Y': 0.03576266236792969}, '-1': {'A': 0.0232819436792997, 'C': -0.007311396744295049, 'E': 0.0002759226820838121, 'D': 0.10653372238206278, 'G': 0.008857843597977358, 'F': 0.03820764074315908, 'I': -0.10780278600397461, 'H': 0.008074194152345367, 'K': 0.131681303393354, 'M': -0.018838222997999962, 'L': 0.010558976126423246, 'N': 0.02954084042777624, 'Q': 0.025178112310402803, 'P': 0.14452870349433083, 'S': 0.022771775527925357, 'R': 0.01012275457067483, 'T': 0.08103555994638673, 'W': 0.11234021279770262, 'V': 0.12316367269446728, 'Y': -0.015907758495244013}}, 'R': {'1': {'A': 0.021333246224488643, 'C': 0.055269749155721935, 'E': -0.13845886587348594, 'D': 0.1304625405685924, 'G': 0.1433732283706536, 'F': -0.09888093067153628, 'I': -0.03655799921169652, 'H': 0.07556936945467821, 'K': -0.08431129849580397, 'M': -0.1540061583936752, 'L': -0.0999798786197426, 'N': -0.07980923959058926, 'Q': 0.08283449157933777, 'P': 0.11861067839214479, 'S': -0.014046746830970937, 'R': -0.013267477430557999, 'T': -0.005277471196579681, 'W': 0.00015973543113728778, 'V': -0.042644484028358395, 'Y': -0.07278289711550703}, '0': {'A': -0.16834361778600868, 'C': -0.2931248953104618, 'E': 0.10947167669497233, 'D': 0.16837915970138115, 'G': -0.01914570112712127, 'F': -0.07538951363555634, 'I': -0.148378314837253, 'H': 0.13374818260806876, 'K': 0.22339647753136044, 'M': -0.034986668445571134, 'L': -0.295549267954827, 'N': 0.14219317594738373, 'Q': 0.14747444054112993, 'P': 0.14847336091702548, 'S': 0.03384773105905234, 'R': 0.12852057541922882, 'T': 0.1128555624074202, 'W': 0.061535422260083565, 'V': -0.23212780185025375, 'Y': -0.01981966248074554}, '3': {'A': -0.039816124379315504, 'C': 0.09260176682143549, 'E': -0.013267477430557999, 'D': 0.12471014838442582, 'G': -0.025252741316489125, 'F': -0.12492509652060292, 'I': -0.09306148166455606, 'H': -0.07389118217017575, 'K': 0.058752180592628316, 'M': -0.23955676392809558, 'L': -0.020683862130327586, 'N': -0.13792189179039693, 'Q': 0.09659256187302562, 'P': 0.016701435522195635, 'S': -0.004927473248963335, 'R': 0.08563030707881994, 'T': 0.033413660251493935, 'W': 0.09171963454535437, 'V': -0.07978529106395461, 'Y': -0.09888093067153628}, '2': {'A': -0.12719727581245147, 'C': -0.018838222997999962, 'E': -0.1667816999331858, 'D': -0.027152884655855417, 'G': -0.028466787081378692, 'F': 0.026914336614420404, 'I': -0.06038657538303176, 'H': -0.010164623466516889, 'K': 0.11679526919054509, 'M': 0.051453029818687754, 'L': -0.06935694408160156, 'N': 0.0002460895322591096, 'Q': -0.01394239709257355, 'P': 0.12471014838442582, 'S': -0.01711264806208511, 'R': 0.042042719820072585, 'T': 0.11358883892757657, 'W': 0.08238261967055517, 'V': 0.04719525261031418, 'Y': -0.13954201016226725}, '-1': {'A': -0.007748890034709911, 'C': 0.04981985581636855, 'E': -0.08758715248940609, 'D': 0.05155953428310064, 'G': 0.131860904281496, 'F': -0.12445927494251188, 'I': 0.05491986547245755, 'H': -0.16107442261085295, 'K': 0.03197714500500062, 'M': -0.16934583038195197, 'L': 0.06654042947471962, 'N': -0.063834653126077, 'Q': -0.07706592504308235, 'P': 0.026914336614420404, 'S': 0.0052819930851416095, 'R': 0.04904309038658274, 'T': 0.0055984467257195174, 'W': 0.04042634015780373, 'V': -0.08130491211567004, 'Y': -0.034847116252824696}}, 'T': {'1': {'A': -0.035300870487031934, 'C': 0.08726101804067421, 'E': 0.08462443009630528, 'D': 0.09598541677974627, 'G': 0.07794628290948036, 'F': 0.024945538807522195, 'I': 0.0556971485674715, 'H': -0.09512623980912008, 'K': 0.09027320151028244, 'M': 0.07079029038711554, 'L': -0.006727498042975837, 'N': 0.07820763100197088, 'Q': -0.11435206771931752, 'P': 0.03589452127129175, 'S': 0.05477146694662418, 'R': -0.012822440516308422, 'T': -0.06567813076514112, 'W': 0.11906746798924431, 'V': -0.013502278198816822, 'Y': -0.05646432698522574}, '0': {'A': -0.037778295489627675, 'C': -0.20611351832083205, 'E': 0.2249548580163821, 'D': 0.1759249146453498, 'G': 0.027576063864466562, 'F': -0.10510758944067564, 'I': -0.0652431715851786, 'H': 0.18575884248791663, 'K': 0.19697421870654122, 'M': -0.11228425844142094, 'L': -0.30800344568914473, 'N': 0.10364881258149829, 'Q': 0.09946112819263518, 'P': 0.11679526919054509, 'S': 0.09669635587262722, 'R': 0.17088432601418677, 'T': 0.12504177958814755, 'W': 0.055269749155721935, 'V': -0.1911011262395539, 'Y': 0.028431030587269788}, '3': {'A': 0.06697046914845631, 'C': 0.08920629499991964, 'E': 0.08890750824207969, 'D': 0.05969183404496233, 'G': -0.01967682098607907, 'F': -0.18467269744296763, 'I': -0.05915103574082046, 'H': 0.03942304900900927, 'K': -0.012568305451192795, 'M': -0.04633607563968809, 'L': 0.033298270687487336, 'N': 0.03384773105905234, 'Q': 0.06344282608201868, 'P': 0.042823538879282835, 'S': 0.05363702463881165, 'R': 0.053998754115877845, 'T': -0.037778295489627675, 'W': 0.030657371053738277, 'V': 0.06090916830921158, 'Y': 0.0986842763716979}, '2': {'A': -0.05283073066416435, 'C': 0.087237126248194, 'E': 0.06066177732362481, 'D': 0.05969183404496233, 'G': -0.015463810475362536, 'F': 0.014228479874122847, 'I': -0.0036764796396379857, 'H': -0.009003180306772557, 'K': 0.11493711162206795, 'M': -0.021312480235694237, 'L': 0.02422333051716721, 'N': -0.03346483268807254, 'Q': 0.05288982301768103, 'P': 0.1400148685923094, 'S': 0.10195111731924655, 'R': 0.0708890027394014, 'T': -0.04772467269358395, 'W': 0.00018393999520474193, 'V': -0.07855151980216447, 'Y': 0.0914999864848312}, '-1': {'A': 0.0075607679565597935, 'C': 0.013153045886952344, 'E': -0.04140428282640645, 'D': -0.0673844451718866, 'G': -0.011365460287329841, 'F': 0.07597327467028991, 'I': 0.08103555994638673, 'H': 0.05646546758144027, 'K': -0.02816373201860535, 'M': -0.024519889417209353, 'L': 0.04707530837869541, 'N': 0.06297852802926864, 'Q': 0.03599400528416323, 'P': 0.11754594662949505, 'S': -0.004343870979541765, 'R': 0.013153045886952344, 'T': -0.04748708766775922, 'W': 0.10199948429348842, 'V': 0.12212777831593227, 'Y': 0.007408676874457801}}, 'W': {'1': {'A': 0.051453029818687754, 'C': 7.78166381010324e-05, 'E': 0.14219317594738373, 'D': -0.02884301543966926, 'G': 0.0896467751114298, 'F': -0.1360402085562179, 'I': -0.19596243790642662, 'H': 0.048125308523685344, 'K': 0.00015973543113728778, 'M': -0.034986668445571134, 'L': -0.036150854187328794, 'N': -0.021312480235694237, 'Q': -0.040619658664527186, 'P': 0.09449967324056817, 'S': -0.23121660487034065, 'R': -0.18703881891498425, 'T': -0.14977367140712322, 'W': 0.048125308523685344, 'V': 0.06274880367175432, 'Y': -0.11173938669159111}, '0': {'A': -0.058058936151281146, 'C': -0.2761487252624592, 'E': 0.15705244346566438, 'D': 0.018902104984847186, 'G': -0.2229412154584819, 'F': 0.04042634015780373, 'I': -0.17920503595380066, 'H': 0.048125308523685344, 'K': 0.08719531698483447, 'M': 0.0, 'L': -0.04674350828961953, 'N': 0.13903016983948527, 'Q': 0.05367767872031304, 'P': 0.011118064301517109, 'S': -0.12678621596315598, 'R': 0.11906746798924431, 'T': -0.06576424280652808, 'W': -0.016413212613885828, 'V': -0.26643493826867914, 'Y': -0.038548036296898916}, '3': {'A': -0.023674504162234905, 'C': 0.00015973543113728778, 'E': 0.07556936945467821, 'D': -0.19596243790642662, 'G': -0.04674350828961953, 'F': -0.045673643329278056, 'I': -0.16107442261085295, 'H': -0.2075129096661281, 'K': 0.024270274752222612, 'M': -0.016413212613885828, 'L': -0.06646292780825194, 'N': 0.048125308523685344, 'Q': 0.051453029818687754, 'P': -0.16934583038195197, 'S': 0.04463570256603867, 'R': 0.00018393999520474193, 'T': 0.08719531698483447, 'W': -0.044407779997699716, 'V': 0.05367767872031304, 'Y': 0.061535422260083565}, '2': {'A': -0.2874652824682349, 'C': 0.028315398400279326, 'E': -0.009003180306772557, 'D': 0.081568554130949, 'G': 0.09449967324056817, 'F': 0.11790949076849984, 'I': -0.021312480235694237, 'H': -0.055997500882681406, 'K': 0.04463570256603867, 'M': 0.018110471271040318, 'L': -0.040619658664527186, 'N': -0.18589230766116607, 'Q': 0.0127452580906517, 'P': 0.011118064301517109, 'S': -0.09717600045614674, 'R': 0.10761841218986647, 'T': 0.062069128703356936, 'W': -0.034986668445571134, 'V': -0.2229650218018156, 'Y': -0.10909464059929305}, '-1': {'A': -0.024519889417209353, 'C': 0.04260359699193001, 'E': 0.10199948429348842, 'D': 0.10128984185663822, 'G': 0.03197714500500062, 'F': -0.034986668445571134, 'I': 0.13372038639384948, 'H': 0.08710334275799185, 'K': 0.04760850400709945, 'M': -0.02884301543966926, 'L': -0.20611351832083205, 'N': 0.014950978487156824, 'Q': -0.07079929495242063, 'P': 0.011118064301517109, 'S': -0.018838222997999962, 'R': -0.07079929495242063, 'T': -0.05646432698522574, 'W': -0.2075129096661281, 'V': -0.12763103565415698, 'Y': -0.23622904263309302}}, 'V': {'1': {'A': -0.07974252441125504, 'C': -0.06187580719598639, 'E': 0.06379536035161289, 'D': -0.05283073066416435, 'G': -0.0022188051772135307, 'F': -0.05073984527333705, 'I': -0.08758715248940609, 'H': -0.11311189532345708, 'K': -0.04053871285770072, 'M': 0.03530810979481612, 'L': 0.03171756242906996, 'N': -0.10687953670097071, 'Q': -0.13166609010795471, 'P': 0.006370705126623231, 'S': -0.03274198377087027, 'R': -0.16468652105472117, 'T': -0.28112612308858714, 'W': -0.021312480235694237, 'V': -0.23411379958391385, 'Y': -0.11466981305340353}, '0': {'A': -0.2108349069216351, 'C': -0.20611351832083205, 'E': 0.22711426027325254, 'D': 0.15182582080928492, 'G': -0.15792789007877925, 'F': -0.21698641257743972, 'I': -0.47132162895015506, 'H': 0.05646546758144027, 'K': 0.2270492420468723, 'M': -0.17993717246119212, 'L': -0.3292953397302069, 'N': 0.17704408559737494, 'Q': 0.11754594662949505, 'P': 0.06711509300260314, 'S': -0.0999798786197426, 'R': 0.16692278367769586, 'T': -0.06034406112775928, 'W': -0.15393388984371226, 'V': -0.43256329797611554, 'Y': 0.058752180592628316}, '3': {'A': -0.1911011262395539, 'C': 0.03197714500500062, 'E': -0.11111944347208008, 'D': -0.024009410906490187, 'G': -0.16803607123825004, 'F': 0.023248327208122123, 'I': -0.12279385286167713, 'H': -0.15718590863891385, 'K': -0.009115537047910835, 'M': 0.034006203041380356, 'L': 0.018893910674482657, 'N': -0.19098571657915364, 'Q': -0.1419185148695228, 'P': 0.022450605171521202, 'S': -0.1590940818496396, 'R': -0.09193885023859313, 'T': -0.049899669908184584, 'W': -0.09717600045614674, 'V': 0.031596479168976635, 'Y': 0.03847085387124221}, '2': {'A': -0.14078573047578272, 'C': -0.23571292472358493, 'E': -0.05001440212520044, 'D': 0.04520213122475532, 'G': -0.10313733223279625, 'F': 0.040842696724659976, 'I': -0.10576077746721539, 'H': -0.036150854187328794, 'K': -0.08227526434342189, 'M': 0.08397614817797415, 'L': -0.11604073706870412, 'N': -0.013267477430557999, 'Q': -0.09926335545148306, 'P': -0.006727498042975837, 'S': -0.10466313204375262, 'R': -0.16481582589896163, 'T': -0.0038767438139463753, 'W': 0.10128984185663822, 'V': -0.18549720046490192, 'Y': -0.05532376162255171}, '-1': {'A': 0.006724617090365864, 'C': -0.012822440516308422, 'E': 0.06928193524358135, 'D': -0.0040980417772363276, 'G': -0.027113817255468985, 'F': -0.1522545485748084, 'I': -0.19700170790172783, 'H': 0.13376720151561056, 'K': 0.07187037830691675, 'M': 0.021247134183101805, 'L': -0.21086262199129516, 'N': -0.047218636668859996, 'Q': -0.13097708828003127, 'P': 0.06344282608201868, 'S': -0.010844376826097851, 'R': -0.05816526304751207, 'T': -0.17949855732321132, 'W': -0.060446092304040605, 'V': -0.21676839010171273, 'Y': -0.2546393234116394}}, 'Y': {'1': {'A': -0.16481582589896163, 'C': -0.12988040507503557, 'E': -0.01186538662132503, 'D': 0.040842696724659976, 'G': 0.053998754115877845, 'F': -0.11273414606807994, 'I': -0.07980923959058926, 'H': -0.11106589967908706, 'K': -0.1588266481962842, 'M': 0.07210939232710548, 'L': -0.08935200506911362, 'N': 0.04535390336341688, 'Q': -0.11273414606807994, 'P': -0.007311396744295049, 'S': 0.02954084042777624, 'R': -0.05532376162255171, 'T': -0.023271688426770694, 'W': -0.12988040507503557, 'V': 0.007408676874457801, 'Y': -0.09888093067153628}, '0': {'A': -0.2688672116214396, 'C': -0.6366817129785051, 'E': 0.11803596187353413, 'D': 0.11448950470952991, 'G': -0.06291048804736994, 'F': -0.21379759295278575, 'I': -0.27960787829943556, 'H': 0.08238261967055517, 'K': 0.19190965711157523, 'M': 0.028315398400279326, 'L': -0.2790332620925888, 'N': 0.06245578367537251, 'Q': 0.15325620399684334, 'P': 0.06274880367175432, 'S': 0.06829570114439855, 'R': 0.20589993748226526, 'T': -0.01981966248074554, 'W': 0.014950978487156824, 'V': -0.23028561217842913, 'Y': -0.11343356921395727}, '3': {'A': 0.026651855923551914, 'C': -0.034986668445571134, 'E': -0.06961520185129891, 'D': 0.007408676874457801, 'G': -0.03949068759846974, 'F': 0.08397614817797415, 'I': 0.04981985581636855, 'H': 0.021247134183101805, 'K': 0.12785407371428992, 'M': 0.014950978487156824, 'L': -0.10687953670097071, 'N': -0.08833048266444858, 'Q': -0.07389118217017575, 'P': -0.11343356921395727, 'S': -0.021714982258288325, 'R': -0.1903946103500856, 'T': -0.11416426164548509, 'W': -0.07985371390420959, 'V': -0.2556582992604478, 'Y': 0.027364463864102243}, '2': {'A': -0.10576077746721539, 'C': -0.016413212613885828, 'E': 0.10199948429348842, 'D': -0.1365231282243013, 'G': -0.011038102319339948, 'F': -0.12678621596315598, 'I': -0.017031343489487503, 'H': -0.08946763725610407, 'K': -0.029614916716278018, 'M': 0.00012645511211648649, 'L': 0.043574356523767406, 'N': -0.007311396744295049, 'Q': -0.12678621596315598, 'P': 0.04162745406223726, 'S': -0.020350873628574084, 'R': -0.07706592504308235, 'T': 0.006848584601415689, 'W': -0.011655928134608619, 'V': -0.3294918334378745, 'Y': -0.02621332485526415}, '-1': {'A': -0.1562079732570922, 'C': -0.058058936151281146, 'E': 0.04162745406223726, 'D': -0.04674350828961953, 'G': -0.0061384830790846764, 'F': -0.06983175372562905, 'I': -0.07980923959058926, 'H': -0.06441206602545474, 'K': -0.008073053556130902, 'M': -0.07581318380475985, 'L': -0.05326745998425228, 'N': 0.02922558330665542, 'Q': 0.017030032993377745, 'P': 0.13743916794688815, 'S': -0.010315869434986939, 'R': -0.03949068759846974, 'T': -0.1035545557822607, 'W': -0.07581318380475985, 'V': -0.06717735633504557, 'Y': -0.2621307963845439}}}}
