# Supplementary material for: SEPIa, a knowledge-driven algorithm for predicting conformational B-cell epitopes from the amino acid sequence
Source: BMC Bioinformatics. 2017 Feb 10;18:95. doi: 10.1186/s12859-017-1528-9 (PMC5301386; doi:10.1186/s12859-017-1528-9)
Supplement: Additional file 3: — Values of the solvent accessibility energy-like feature F11. (ZIP 129 kb) [file 12859_2017_1528_MOESM3_ESM.zip › Feature_11/SinglePotB]

{'1': {'A': 0.05737619797813178, 'C': -0.14179473251735164, 'E': -0.12654142443041833, 'D': -0.26180910836163346, 'G': -0.18827897949646932, 'F': 0.09678237911054807, 'I': 0.16932610290888986, 'H': -0.09710672754398068, 'K': -0.091705186829128, 'M': 0.078919311327701, 'L': 0.011592082260002976, 'N': -0.1633358160819728, 'Q': 0.11654063361320481, 'P': -0.24880436310066278, 'S': 0.03438166567733864, 'R': 0.27559213740492366, 'T': 0.13072744997609365, 'W': 0.013248611307793836, 'V': 0.12941715793701647, 'Y': 0.09257596284088396}, '0': {'A': 0.4006345114438373, 'C': 0.6008914539751399, 'E': -1.4107602225654658, 'D': -0.7327719423960808, 'G': 0.1451601476903352, 'F': 0.5090271742040912, 'I': 0.5196722357613816, 'H': -0.6493342827099017, 'K': -2.036864378890567, 'M': 0.32219432918374824, 'L': 0.5122398121415698, 'N': -0.7806769659398759, 'Q': -0.8703864491170643, 'P': -0.4960455567184996, 'S': -0.09117473621025891, 'R': -1.2318466070740552, 'T': -0.29780551768635977, 'W': 0.13973275841691363, 'V': 0.5757476470113602, 'Y': 0.060204053333313155}, '3': {'A': 0.11852176578930701, 'C': -0.3304608486080045, 'E': -0.11875901197339647, 'D': -0.05063815661575886, 'G': 0.10570282146099172, 'F': 0.12186718357760237, 'I': 0.1325634219325162, 'H': 0.02944907185815024, 'K': -0.2639356476691872, 'M': 0.017808189251423388, 'L': 0.1092166028238187, 'N': 0.027072424995036877, 'Q': -0.05804142200763892, 'P': -0.25350911555059724, 'S': 0.0794280695124626, 'R': 0.029670818375085565, 'T': -5.0805669052643256e-05, 'W': 0.018963572606927662, 'V': 0.036525513609601504, 'Y': 0.0890966488304964}, '2': {'A': 0.22293560298731863, 'C': 0.10478891460368898, 'E': -0.09438329711793722, 'D': -0.05151095656367566, 'G': 0.10364825014952177, 'F': 0.12620120496313342, 'I': 0.1859577629673609, 'H': -0.09272996581322529, 'K': -0.08001384997304509, 'M': -0.07165459390180713, 'L': 0.038745860482404956, 'N': -0.07649295215918295, 'Q': -0.1219485015575006, 'P': -0.29363758465482637, 'S': 0.012307373795545636, 'R': -0.0031860074161515857, 'T': -0.3235722497590383, 'W': 0.035471748092504106, 'V': 0.159801873801328, 'Y': 0.0020665904727013543}, '-1': {'A': 0.15162873622432102, 'C': -0.15691767144483135, 'E': -0.02376405214149807, 'D': -0.10150835673339517, 'G': -0.01935773872186971, 'F': 0.02408194680332407, 'I': 0.07118063744583462, 'H': -0.06209644508746513, 'K': -0.24930464388887916, 'M': 0.08812170733734814, 'L': 0.06158854860307805, 'N': -0.1316957154191171, 'Q': -0.05841682215393004, 'P': -0.5531487801399111, 'S': -0.010398707220898511, 'R': 0.08232646705874563, 'T': 0.16007991390837262, 'W': 0.22509260736807027, 'V': 0.09999643203559537, 'Y': 0.1938247393199031}, '-3': {'A': 0.006010760578006498, 'C': -0.19853106172306353, 'E': -0.13652097408867117, 'D': -0.1253288941615943, 'G': 0.15494154453707232, 'F': -0.005206199501453922, 'I': 0.10503127264681668, 'H': -0.14023404121935196, 'K': -0.10131841333207327, 'M': 0.20446893289842502, 'L': 0.08763867482215347, 'N': -0.08182629813454556, 'Q': -0.10164804184109244, 'P': -0.17984671889969212, 'S': 0.05424957151564261, 'R': -0.014632976863848084, 'T': 0.09063954282207475, 'W': 0.007664017352994242, 'V': 0.15678170650438714, 'Y': 0.0020665904727013543}, '-2': {'A': 0.11456134547292252, 'C': 0.05255165536476053, 'E': -0.03382381047447772, 'D': -0.126421241790776, 'G': -0.011253110277225104, 'F': 0.09448434209802517, 'I': 0.13043340398134756, 'H': -0.025614046300698034, 'K': -0.13435937139485832, 'M': 0.17128061867238467, 'L': 0.07467481126722343, 'N': -0.21430083459652388, 'Q': 0.036497925939668455, 'P': -0.2251858891068053, 'S': -0.15355887427802495, 'R': 0.004605144887591731, 'T': -0.11236141378633563, 'W': 0.09181383110078187, 'V': 0.2015449275394069, 'Y': 0.15492018371105792}}
