# Supplementary material for: SEPIa, a knowledge-driven algorithm for predicting conformational B-cell epitopes from the amino acid sequence
Source: BMC Bioinformatics. 2017 Feb 10;18:95. doi: 10.1186/s12859-017-1528-9 (PMC5301386; doi:10.1186/s12859-017-1528-9)
Supplement: Additional file 3: — Values of the solvent accessibility energy-like feature F11. (ZIP 129 kb) [file 12859_2017_1528_MOESM3_ESM.zip › Feature_11/SinglePotS]

{'1': {'A': -0.020329275188133784, 'C': 0.04533621851559995, 'E': 0.03980261600080075, 'D': 0.07619966561869006, 'G': 0.056775212133823055, 'F': -0.03587461609856787, 'I': -0.0654611614996735, 'H': 0.03226870149300735, 'K': 0.029603025051949353, 'M': -0.03030982945743352, 'L': -0.003963067128862162, 'N': 0.0506929832756804, 'Q': -0.043641661877788465, 'P': 0.07293213503446574, 'S': -0.01199563537760962, 'R': -0.11555301879278808, 'T': -0.04895694125917518, 'W': -0.00482861228043681, 'V': -0.048243425769950596, 'Y': -0.03431223811150064}, '0': {'A': -0.18382053797070455, 'C': -0.34099609997473396, 'E': 0.22973472196484196, 'D': 0.16426332828356693, 'G': -0.054637494114716134, 'F': -0.2615466137661363, 'I': -0.266576185165932, 'H': 0.1563482284603195, 'K': 0.26089793753648466, 'M': -0.1484021626978419, 'L': -0.257398807711192, 'N': 0.17138541212857938, 'Q': 0.1829432474734799, 'P': 0.12602914119317632, 'S': 0.029268320163304724, 'R': 0.21798952823294643, 'T': 0.08443624170136545, 'W': -0.055687029513927754, 'V': -0.308351007142611, 'Y': -0.02181091121534306}, '3': {'A': -0.04383072515958351, 'C': 0.09417612226401556, 'E': 0.03754684900537755, 'D': 0.016836646892663034, 'G': -0.03869671503350185, 'F': -0.046001947327683895, 'I': -0.04992197907044782, 'H': -0.010653777623642195, 'K': 0.07654426347148083, 'M': -0.006566849049686276, 'L': -0.03993942385839659, 'N': -0.009516577406919371, 'Q': 0.01930379160818666, 'P': 0.0741246136890488, 'S': -0.028590633461587293, 'R': -0.01041243980626413, 'T': 1.7384855754614355e-05, 'W': -0.006941914400363663, 'V': -0.012767033281898139, 'Y': -0.03295260298824684}, '2': {'A': -0.08894999427115367, 'C': -0.039532927546105726, 'E': 0.030307862973290536, 'D': 0.017114220927834, 'G': -0.037884089106045564, 'F': -0.047774818826358256, 'I': -0.07279246496763146, 'H': 0.03091019725793442, 'K': 0.026027077928774858, 'M': 0.02484944902222251, 'L': -0.013492998913673173, 'N': 0.02509668425079703, 'Q': 0.03890595047261, 'P': 0.08380170275762862, 'S': -0.004230744116286702, 'R': 0.0010934359846971962, 'T': 0.09037580267804489, 'W': -0.013127415095131892, 'V': -0.060895857660458026, 'Y': -0.0007196984894491344}, '-1': {'A': -0.05741095009266562, 'C': 0.049698206181836964, 'E': 0.007991618245809202, 'D': 0.032640458000813874, 'G': 0.006504482383904037, 'F': -0.008488595819741524, 'I': -0.025662134695190977, 'H': 0.02112072160477083, 'K': 0.07293060187225961, 'M': -0.0339918115200976, 'L': -0.021785274316516338, 'N': 0.0416939404744252, 'Q': 0.0194125799806784, 'P': 0.13623835403067244, 'S': 0.003520068187748051, 'R': -0.02996149097057656, 'T': -0.06122982334039417, 'W': -0.09560363691937036, 'V': -0.03650690840273011, 'Y': -0.07727856680793439}, '-3': {'A': -0.0020570874962309777, 'C': 0.06129617350544209, 'E': 0.042692468862242205, 'D': 0.03969721014183296, 'G': -0.05873990238688395, 'F': 0.001799427106119355, 'I': -0.038786096982436416, 'H': 0.04540019870392418, 'K': 0.03251150305965893, 'M': -0.08598763568938207, 'L': -0.03156648386123081, 'N': 0.026753685458426515, 'Q': 0.03285096877040851, 'P': 0.05502214574874164, 'S': -0.019189770552419685, 'R': 0.004986782915619802, 'T': -0.033003424628543866, 'W': -0.0027839042516999224, 'V': -0.05961774271339306, 'Y': -0.0007196984894491344}, '-2': {'A': -0.04224886913312695, 'C': -0.0191146674681894, 'E': 0.011301175155597287, 'D': 0.040014106715888946, 'G': 0.003801826428504508, 'F': -0.0349700493847713, 'I': -0.049041951325221156, 'H': 0.008930536146703593, 'K': 0.042207784991612235, 'M': -0.07024154107447096, 'L': -0.02665490440350839, 'N': 0.06444550524908754, 'Q': -0.012925606647341546, 'P': 0.0669879793204222, 'S': 0.04738884206851345, 'R': -0.0015891603538722048, 'T': 0.03571588704280813, 'W': -0.035357255276768945, 'V': -0.07917473335264852, 'Y': -0.060032957139971345}}
