# Supplementary material for: SEPIa, a knowledge-driven algorithm for predicting conformational B-cell epitopes from the amino acid sequence
Source: BMC Bioinformatics. 2017 Feb 10;18:95. doi: 10.1186/s12859-017-1528-9 (PMC5301386; doi:10.1186/s12859-017-1528-9)
Supplement: Additional file 4: — SEPIa prediction model, implemented using the scikit-learn package. (ZIP 3901 kb) [file 12859_2017_1528_MOESM4_ESM.zip]

Archive with 8 entries (5 files):
- SEPIa/
- SEPIa/.DS_Store
- __MACOSX/
- __MACOSX/SEPIa/
- __MACOSX/SEPIa/._.DS_Store
- SEPIa/README.txt
- __MACOSX/SEPIa/._README.txt
- SEPIa/SEPIa_soft.tar
